# Supplementary material for: Are Alzheimer's and coronary artery diseases genetically related to longevity?
Source: Front Psychiatry. 2023 Jan 6;13:1102347. doi: 10.3389/fpsyt.2022.1102347 (PMC9859055; doi:10.3389/fpsyt.2022.1102347)
Supplement: Supplementary file 2 [file Data_Sheet_2.xlsx]

## Sheet: Index
Supplementary Tables
Table S1 Summary of ASSET results
Table S2 Independent Genomic Loci for the ASSET results defined by independent lead SNPs and maximum distance between their LD block (250kb)
Table S3 Genomic Loci identified by ASSET analysis that reached genome-wide significance and show pleiotropic effects across the traits
Table S4 All ASSET candidate SNPs (SNPs which are in LD of any independent lead SNPs) with annotations
Table S5 List of SNPs reported in GWAScatalog which are candidate SNPs of the ASSET result
Table S6 Gene mapping of ASSET candidate SNPs based on eQTLs from GTEx v8, DICE, PsychENCODE and BRAINEAC
Table S7 Mapped genes by ASSET SNPs using two gene mapping methods; positional and eQTL
Table S8 Novel individual trait-associated loci
Table S9 MAGMA gene-based analysis of the ASSET results
Table S10 MAGMA significant gene sets
Table S11 Enrichment analysis of mapped genes in gene sets
Table S12 Enrichment analysis of mapped genes in GWAS catalog gene-sets (FDR <0.05)

## Sheet: Summary statistics data
Trait	Author	Repository	Comment
Alzheimer's disease	Kunkle et al, Nat Genet (2019)	https://www.niagads.org/datasets/ng00075	Dataset was publicly avaialble when the study was designed. Now access to data require a formal request.
Longevity, 90th survival percentile	Timmers et al, Nat Comm (2019)	https://www.longevitygenomics.org/downloads
Coronary Artery Disease	Nikpay et al, Nat Genet (2015)	http://www.cardiogramplusc4d.org/data-downloads/

## Sheet: Table S1
Table S1. Summary of ASSET results
Genomic risk loci	22
Independenrt Lead SNPs *	38
Independent significant SNPs †	77
Candidate SNPs	1943
Candidate GWAS tagged SNPs	645
Mapped genes	151
*lead SNPs were defined as the SNPs with the strongest association at a given locus and with r2 < 0.1 from each other
†Independent significant SNPs with p-value < 5e-08 and independent from each other at (r2 < 0.6)

## Sheet: Table S2
Table S2. Independent Genomic Loci for the ASSET results defined by independent lead SNPs and maximum distance between their LD block (250kb)
Description of columns
rsID : rsID of the top lead SNP
nSNPs : Number of unique candidate SNPs in the genomic locus, including non-GWAS-tagged SNPs (which are available in the use selected reference panel).
nGWASSNPs: Number of the GWAS-tagged candidate SNPs within the genomic locus. This is a subset of "nSNPs".
nIndSigSNPs : Number of the independent significant SNPs in the genomic locus.
IndSigSNPs : rsID of independent significant SNPs in the genomic locus.
nLeadSNPs : The number of lead SNPs in the genomic locus
LeadSNPs : rsID of lead SNPs in the genomic locus
GenomicLocus	uniqID	Top Lead SNP	chromosome	position	p-value	start	end	nSNPs	nGWASSNPs	nIndSigSNPs	Independent Significant SNPs	nLeadSNPs	Lead SNPs
1	1:154405058:G:T	rs4845619	1	154405058	1.49509e-08	154395125	154428505	33	1	1	rs4845619	1	rs4845619
2	1:207786542:A:G	rs2093761	1	207786542	3.86e-17	207679307	207806730	24	1	1	rs2093761	1	rs2093761
3	2:127892810:C:T	rs6733839	2	127892810	6.9e-28	127840867	127894098	26	17	3	rs6733839;rs7564197;rs35103166	1	rs6733839
4	2:204196618:C:T	rs116426890	2	204196618	3.4e-13	203639395	204196618	319	2	1	rs116426890	1	rs116426890
5	4:120901336:A:G	rs11723436	4	120901336	1.81e-09	120897847	120936581	17	4	1	rs11723436	1	rs11723436
6	5:139707439:G:T	rs11168036	5	139707439	1.00413e-08	139701920	13971483	11	4	1	rs11168036	1	rs11168036
7	6:12987237:A:G	rs10948377	6	12987237	3.08e-10	12987237	12987237	1	1	1	rs10948377	1	rs10948377
8	6:160985526:A:G	rs118039278	6	160985526	3.3e-37	160598596	161123451	39	18	5	rs9457927;rs16891156;rs118039278;rs56393506;rs9457995	3	rs9457927;rs118039278;rs9457995
9	7:19049388:A:G	rs2107595	7	19049388	2.8e-11	19034191	19052733	10	7	1	rs2107595	1	rs2107595
10	7:129663496:C:T	rs11556924	7	129663496	1.55e-11	129663496	129685597	2	2	1	rs11556924	1	rs11556924
11	8:126478350:A:C	rs2980853	8	126478350	9.99e-09	126000000	127000000	33	17	1	rs2980853	1	rs2980853
12	9:22098619:A:G	rs2891168	9	22098619	1.4e-98	21995882	22125503	201	110	7	rs2891168;rs62555370;rs3218012;rs1412829;rs7028268;rs1412832;rs1547705	1	rs2891168
13	9:124412948:G:T	rs10818576	9	124412948	3.49e-09	124411497	124422403	20	2	1	rs10818576	1	rs10818576
14	11:47391745:A:G	rs67472071	11	47391745	2.75e-11	47365199	47946836	212	126	1	rs67472071	1	rs67472071
15	11:59914726:C:T	rs583296	11	59914726	1.23e-13	59856028	60041296	202	1	1	rs583296	1	rs583296
16	11:131769402:C:T	rs9787911	11	131769402	9.95e-09	131700472	131781634	33	12	1	rs9787911	1	rs9787911
17	12:111833788:A:G	rs10774624	12	111833788	1.35e-10	111826477	112817521	26	6	1	rs10774624	1	rs10774624
18	13:111385161:G:T	rs9583531	13	111385161	3.78e-08	111351369	111406396	59	38	1	rs9583531	1	rs9583531
19	19:11188247:A:G	rs56289821	19	11188247	2.51e-15	10751080	11210912	220	75	7	rs2043332;rs2287029;rs113718993;rs56289821;rs10401845;rs117159625;rs73013166	2	rs2043332;rs56289821
20	19:17854655:A:G	rs9630903	19	17854655	2.43e-08	17826412	17875755	47	3	1	rs9630903	1	rs9630903
21	19:45395844:A:G	rs34095326	19	45395844	0	45133475	45859692	295	142	35	rs10426401;rs2965164;rs11881756;rs62117160;rs62117205;rs2965169;rs8100197;rs7254776;rs2927437;rs2967668;rs10410835;rs56317818;rs7343130;rs4802238;rs56394238;rs10407439;rs2972558;rs3852861;rs406315;rs6859;rs34224078;rs157580;rs7259620;rs59325138;rs484195;rs3810143;rs34095326;rs146275714;rs7412;rs148933445;rs365653;rs41290120;rs117261169;rs62118504;rs183442275	14	rs10426401;rs2965164;rs11881756;rs2965169;rs2967668;rs10410835;rs3852861;rs34224078;rs157580;rs34095326;rs7412;rs117261169;rs62118504;rs183442275
22	19:46190268:A:G	rs1964272	19	46190268	5.62e-10	46190268	46374916	113	56	4	rs1964272;rs11083781;rs8108474;rs16980051	1	rs1964272

## Sheet: Table S3
Table S3. Genomic Loci identified by ASSET analysis that reached genome-wide significance and show pleiotropic effects across the traits. Both positively and negatively associated trait clusters are presented along with the input GWAS statistics for each lead SNP per locus
Description of the table
SNPs in bold are the top lead SNPs in the locus
							Subset-based meta-analysis (ASSET)							AD GWAS by Kunkle et al.		Longevity 90th percentile by Deelen et al.		CAD GWAS by Nikpay et al.
Locus	SNP	Chr	Position (bp)	A1	A2	MAF	Combined P	Positively associated cluster	OR (+ cluster)	P (+ cluster)	Negatively associated cluster	OR (- cluster)	P (- cluster)	OR	P	OR	P	OR	P
1	rs4845619	1	154405058	T	G	0.4533	1.49509e-08	CAD	1.055	1.36528e-08	Longevity	0.962	0.0495182	1.00521	0.7162	0.962424	0.04984	1.05536	5.76e-09
2	rs2093761	1	207786542	A	G	0.1789	3.8642e-17	AD	1.15	2.36644e-15	Longevity	0.953	0.00038383	1.14958	2.732e-15	0.952753	0.046	0.999926	0.99499
3	rs6733839	2	127892810	T	C	0.3797	6.89671e-28	AD	1.184	9.05731e-28	Longevity	0.947	0.011238	1.18448	4.022e-28	0.947432	0.01142	1.01212	0.244997
4	rs116426890	2	204196618	T	C	0.1252	3.39748e-13	CAD	1.13	2.95334e-13	AD	0.948	0.034636	0.94819	0.01768	0.998501	0.9597	1.1298	2.95e-13
5	rs11723436	4	120901336	G	A	0.327	1.81321e-09	CAD	1.055	1.68141e-07	Longevity	0.925	0.000443426	0.9993	0.9646	0.924872	0.0001923	1.0555	1.68e-07
6	rs11168036	5	139707439	T	G	0.4831	1.00413e-08	AD	1.078	3.17643e-07	Longevity	0.938	0.00140302	1.07832	1.432e-07	0.937817	0.001383	1.00465	0.615111
7	rs10948377	6	12987237	G	A	0.2982	3.0792e-10	Longevity	1.051	0.049191	CAD	0.934	2.39233e-10	1.00874	0.5944	1.05085	0.0257	0.93407	2.39e-10
8	rs9457927	6	160910282	G	A	0.0099	3.99355e-22	CAD	1.43	1.10633e-21	Longevity	0.714	0.00665188	0.959253	0.51	0.713552	0.003147	1.42954	1.11e-21
8	rs9457995	6	161102643	A	G	0.2684	1.12872e-11	Longevity	1.06	0.00974294	CAD	0.934	3.91452e-11	0.990149	0.54	1.05961	0.009598	0.933656	1.66e-11	RP1-155D22.1
8	rs118039278	6	160985526	A	G	0.0736	3.29582e-37	CAD	1.357	4.38462e-37	Longevity	0.879	0.00839889	0.967248	0.31	0.878535	0.004023	1.35708	4.38e-37
9	rs2107595	7	19049388	A	G	0.168	2.80443e-11	CAD	1.076	1.90614e-10	Longevity	0.93	0.00513486	1.0004	0.9843	0.930345	0.005156	1.07618	8.05e-11
10	rs11556924	7	129663496	T	C	0.3767	1.54925e-11	Longevity	1.063	0.00418526	CAD	0.93	1.26479e-10	0.997802	0.89	1.0629	0.004143	0.930002	5.34e-11
11	rs2980853	8	126478350	C	A	0.4583	9.98846e-09	Longevity	1.077	9.80821e-05	CAD	0.957	4.51869e-06	0.994913	0.7206	1.07724	9.932e-05	0.956657	1.93e-06
12	rs2891168	9	22098619	G	A	0.492	1.396e-98	CAD	1.213	4.61206e-98	Longevity	0.94	0.00130599	1.03252	0.03423	0.940447	0.001289	1.21337	2.29e-98
13	rs10818576	9	124412948	G	T	0.2008	3.48874e-09	CAD	1.056	7.23492e-07	AD,Longevity	0.941	0.00020401	0.963194	0.0335	0.925705	0.001762	1.05624	7.23e-07
14	rs67472071	11	47391745	A	G	0.327	2.74557e-11	Longevity	1.061	0.00370835	AD	0.907	2.582e-10	0.906558	1.136e-10	1.06099	0.00373	0.994633	0.586281
15	rs583296	11	59914726	C	T	0.4592	1.2278e-13	Longevity	1.041	0.000120842	AD	0.908	2.96546e-11	0.908101	2.639e-11	1.04091	0.04028	1.00861	0.362789
16	rs9787911	11	131769402	C	T	0.4274	9.94604e-09	AD	1.068	4.28161e-06	Longevity	0.961	0.000103053	1.06844	4.386e-06	0.960597	0.03941	0.992994	0.47385
17	rs10774624	12	111833788	G	A	0.4702	1.34845e-10	CAD	1.066	3.2308e-09	AD,Longevity	0.957	0.00154447	0.971222	0.0468	0.949804	0.01185	1.06593	3.23e-09
18	rs9583531	13	111385161	G	T	0.2316	3.78111e-08	CAD	1.06	2.48546e-06	Longevity	0.915	0.000719563	0.991834	0.6568	0.915395	0.0003237	1.05959	2.49e-06
19	rs2043332	19	10891239	A	C	0.3618	1.32032e-08	Longevity	1.047	0.0239122	AD,CAD	0.95	2.48215e-08	0.97064	0.04563	1.04739	0.02367	0.948421	2.9e-07	DNM2
19	rs56289821	19	11188247	A	G	0.1113	2.51358e-15	Longevity	1.088	0.00626145	CAD	0.875	1.0492e-14	0.985112	0.51	1.08785	0.006231	0.874931	4.44e-15
20	rs9630903	19	17854655	G	A	0.4861	2.42509e-08	AD,Longevity	1.06	5.65403e-05	CAD	0.956	1.98499e-05	1.04613	0.003413	1.05612	0.01225	0.956279	1.99e-05
21	rs10426401	19	45147719	G	T	0.2465	1.59793e-10	Longevity	1.046	0.0445531	AD	0.895	1.33592e-10	0.894581	5.665e-11	1.04645	0.04417	0.98637	0.187885	PVR
21	rs2965164	19	45202052	T	C	0.3549	9.98935e-09	Longevity	1.048	0.000444974	AD	0.926	9.96112e-07	0.925612	9.611e-07	1.04823	0.04797	1.00345	0.73386	CEACAM16
21	rs11881756	19	45220896	C	T	0.1024	3.56777e-11	Longevity	1.097	0.00824585	AD	0.847	1.52334e-10	0.846538	6.806e-11	1.09658	0.008291	0.958056	0.0063263	CTB-171A8.1
21	rs2965169	19	45251156	C	A	0.4374	9.2051e-39	Longevity	1.086	0.000191685	AD	0.814	5.15728e-37	0.814159	2.753e-37	1.08632	0.0001967	0.976873	0.0210131	BCL3
21	rs2967668	19	45302951	G	A	0.1262	2.87862e-31	Longevity	1.074	0.0288174	AD	0.743	1.32047e-31	0.742598	5.811e-32	1.07433	0.02908	0.955905	0.0027728	CBLC
21	rs56317818	19	45359586	T	C	0.2634	6.07104e-98	AD	1.419	4.90675e-94	Longevity	0.887	5.37274e-07	1.41949	7.6e-94	0.886654	5.596e-07	1.00341	0.770403	NECTIN2
21	rs3852861	19	45383061	T	G	0.4165	1.4364e-51	Longevity	1.077	0.000469411	AD	0.793	2.49022e-50	0.792946	1.183e-50	1.07659	0.0004772	0.962154	0.000185	NECTIN2
21	rs34224078	19	45383115	G	A	0.1123	8.22591e-19	AD	1.232	1.70666e-18	Longevity	0.918	0.0103696	1.23171	6.99e-19	0.91842	0.01045	1.00938	0.548502	PVLR2
21	rs157580	19	45395266	G	A	0.3757	5.56e-156	Longevity	1.11	1.84881e-07	AD	0.666	8.24736e-152	0.665511	4.8e-152	1.11049	1.925e-07	0.992639	0.4615	TOMM40
21	rs34095326	19	45395844	A	G	0.0984	0	AD	2.425	0	Longevity	0.688	1.51974e-28	2.42	0	0.687564	1.444e-28	1.05985	0.001305	TOMM40
21	rs7412	19	45412079	T	C	0.0626	3.94004e-61	Longevity	1.278	2.36995e-11	AD	0.627	1.14605e-52	0.626692	6.401e-53	1.27788	2.377e-11	0.871931	8.17e-11	APOE
21	rs117261169	19	45491032	T	C	0.0109	3.04387e-11	Longevity	1.388	0.000120429	AD,CAD	0.776	8.84754e-09	0.685985	6.021e-09	1.38819	0.0001214	0.865151	0.0022868	CLPTM1
21	rs62118504	19	45734751	G	A	0.4006	1.67887e-12	CAD	1.034	0.00225749	AD	0.893	2.35605e-11	0.892704	1.056e-11	0.993422	0.7732	1.03416	0.0022574	EXOC3L2
21	rs183442275	19	45806553	T	C	0.006	4.96442e-12	AD	1.565	1.18999e-11	Longevity	0.721	0.0137029	1.56534	5.124e-12	0.721012	0.01367	1.02495	0.662406	MARK4
21	rs34095326	19	45395844	A	G	0.0984	0	AD	2.425	0	Longevity	0.688	1.51974e-28	2.42	0	0.687564	1.444e-28	1.05985	0.001305
22	rs1964272	19	46190268	G	A	0.497	5.62226e-10	CAD	1.047	2.91606e-06	AD,Longevity	0.942	7.54927e-06	0.949804	0.0004243	0.954565	0.01843	1.04729	2.92e-06

## Sheet: Table S4
Table S4. All ASSET candidate SNPs (SNPs which are in LD of any independent lead SNPs) with annotations
Description of columns
gwasP: P-value provided in the input GWAS summary statistics file. Non-GWAS tagged SNPs (which do not exist in input gWASs but were extracted from the reference panel) have "NA" instead.
r2 : The maximum r2 of the SNP with one of the independent significant SNPs.
IndSigSNP : rsID of the independent significant SNP which has the maximum r2 with the SNP.
nearestGene : The nearest Gene of the SNP based on ANNOVAR annotations. ANNOVAR annotates "consequence" function by prioritizing the most deleterious annotation for SNPs which are locating a genomic region where multiple genes are overlapped. Genes include all transcripts from Ensembl gene build 85 including non-protein coding genes and RNAs.
dist : Distance to the nearest gene. SNPs which are locating in the gene body or 1kb up- or down-stream of TSS or TES have 0.
func : Functional consequence of the SNP on the gene obtained from ANNOVAR.
CADD : CADD score which is computed based on 63 annotations. The higher the score, the more deleterious the SNP is. 12.37 is the suggested threshold by Kicher et al (2014).
RDB : RegulomeDB score which is a categorical score (from 1a to 7). 1a is the highest score for SNPs with the most biological evidence to be a regulatory element.
rsID	Chromosome	Position	A1	A2	MAF	gwasP	r2	IndSigSNP	GenomicLocus	nearestGene	dist	func	CADD	RDB	Subset.2sided.Pvalue	Subset.2sided.Pheno.1	Subset.2sided.OR.1	Subset.2sided.Pvalue.1	Subset.2sided.Pheno.2	Subset.2sided.OR.2	Subset.2sided.Pvalue.2
rs11265611	1	154395125	G	A	0.4274	N/A	0.861346	rs4845619	1	IL6R	0	intronic	3.863	4	N/A	N/A	N/A	N/A	N/A	N/A	N/A
rs6689306	1	154395946	A	G	0.4423	N/A	0.924321	rs4845619	1	IL6R	0	intronic	0.296	5	N/A	N/A	N/A	N/A	N/A	N/A	N/A
rs12118721	1	154397416	T	C	0.4563	N/A	0.979659	rs4845619	1	IL6R	0	intronic	6.55	7	N/A	N/A	N/A	N/A	N/A	N/A	N/A
rs12118770	1	154397589	T	C	0.4423	N/A	0.924321	rs4845619	1	IL6R	0	intronic	2.385	5	N/A	N/A	N/A	N/A	N/A	N/A	N/A
rs12117832	1	154397610	A	G	0.4563	N/A	0.979659	rs4845619	1	IL6R	0	intronic	0.122	5	N/A	N/A	N/A	N/A	N/A	N/A	N/A
rs10908836	1	154397932	C	T	0.4433	N/A	0.928269	rs4845619	1	IL6R	0	intronic	1.683	4	N/A	N/A	N/A	N/A	N/A	N/A	N/A
rs10908837	1	154397933	G	A	0.4563	N/A	0.979659	rs4845619	1	IL6R	0	intronic	0.504	4	N/A	N/A	N/A	N/A	N/A	N/A	N/A
rs10908838	1	154397984	T	G	0.4433	N/A	0.928269	rs4845619	1	IL6R	0	intronic	3.481	4	N/A	N/A	N/A	N/A	N/A	N/A	N/A
rs146402667	1	154398552	G	GAC	0.4672	N/A	0.678424	rs4845619	1	IL6R	0	intronic	2.578	N/A	N/A	N/A	N/A	N/A	N/A	N/A	N/A
rs5777913	1	154398996	CA	C	0.4473	N/A	0.88705	rs4845619	1	IL6R	0	intronic	2.746	N/A	N/A	N/A	N/A	N/A	N/A	N/A	N/A
rs4845618	1	154400015	G	T	0.4563	N/A	0.979659	rs4845619	1	IL6R	0	intronic	6.432	4	N/A	N/A	N/A	N/A	N/A	N/A	N/A
rs6687726	1	154400320	A	G	0.4563	N/A	0.979659	rs4845619	1	IL6R	0	intronic	7.214	4	N/A	N/A	N/A	N/A	N/A	N/A	N/A
rs6427658	1	154400799	T	C	0.4433	N/A	0.928269	rs4845619	1	IL6R	0	intronic	0.948	7	N/A	N/A	N/A	N/A	N/A	N/A	N/A
rs6694817	1	154401972	T	C	0.4433	N/A	0.928269	rs4845619	1	IL6R	0	intronic	10.7	5	N/A	N/A	N/A	N/A	N/A	N/A	N/A
rs7549250	1	154404336	C	T	0.4533	N/A	1	rs4845619	1	IL6R	0	intronic	1.525	2b	N/A	N/A	N/A	N/A	N/A	N/A	N/A
rs7549338	1	154404380	C	G	0.4404	N/A	0.948922	rs4845619	1	IL6R	0	intronic	3.994	2b	N/A	N/A	N/A	N/A	N/A	N/A	N/A
rs7553796	1	154404406	A	C	0.4404	N/A	0.948922	rs4845619	1	IL6R	0	intronic	2.536	2b	N/A	N/A	N/A	N/A	N/A	N/A	N/A
rs4845619	1	154405058	T	G	0.4533	1.49509e-08	1	rs4845619	1	IL6R	0	intronic	3.683	3a	1.49509e-08	CAD	1.055	1.36528e-08	Longevity	0.962	0.0495182
rs34926346	1	154406210	A	AT	0.4642	N/A	0.8912	rs4845619	1	IL6R	0	intronic	0.806	N/A	N/A	N/A	N/A	N/A	N/A	N/A	N/A
rs59632925	1	154406540	T	G	0.4404	N/A	0.948922	rs4845619	1	IL6R	0	intronic	2.331	7	N/A	N/A	N/A	N/A	N/A	N/A	N/A
rs4845371	1	154408340	T	C	0.4404	N/A	0.948922	rs4845619	1	IL6R	0	intronic	0.174	4	N/A	N/A	N/A	N/A	N/A	N/A	N/A
rs6667434	1	154409100	A	G	0.4404	N/A	0.948922	rs4845619	1	IL6R	0	intronic	3.097	5	N/A	N/A	N/A	N/A	N/A	N/A	N/A
rs4553185	1	154410955	C	T	0.4533	N/A	1	rs4845619	1	IL6R	0	intronic	8.974	5	N/A	N/A	N/A	N/A	N/A	N/A	N/A
rs11265612	1	154417044	A	G	0.4423	N/A	0.940657	rs4845619	1	IL6R	0	intronic	1.371	3a	N/A	N/A	N/A	N/A	N/A	N/A	N/A
rs6683206	1	154418088	T	C	0.4423	N/A	0.924887	rs4845619	1	IL6R	0	intronic	0.467	5	N/A	N/A	N/A	N/A	N/A	N/A	N/A
rs6686750	1	154419843	A	G	0.4503	N/A	0.885122	rs4845619	1	IL6R	0	intronic	0.256	6	N/A	N/A	N/A	N/A	N/A	N/A	N/A
rs12404927	1	154421438	T	C	0.4513	N/A	0.881057	rs4845619	1	IL6R	0	intronic	4.012	6	N/A	N/A	N/A	N/A	N/A	N/A	N/A
rs4845625	1	154422067	T	C	0.4513	N/A	0.881535	rs4845619	1	IL6R	0	intronic	0.131	5	N/A	N/A	N/A	N/A	N/A	N/A	N/A
rs12129500	1	154423764	T	C	0.4513	N/A	0.881535	rs4845619	1	IL6R	0	intronic	0.097	7	N/A	N/A	N/A	N/A	N/A	N/A	N/A
rs7536152	1	154423909	A	G	0.4513	N/A	0.881535	rs4845619	1	IL6R	0	intronic	3.734	7	N/A	N/A	N/A	N/A	N/A	N/A	N/A
rs7526131	1	154425135	G	A	0.4513	N/A	0.881535	rs4845619	1	IL6R	0	intronic	9.813	7	N/A	N/A	N/A	N/A	N/A	N/A	N/A
rs6689393	1	154426097	A	G	0.4523	N/A	0.877489	rs4845619	1	IL6R	0	intronic	0.555	3a	N/A	N/A	N/A	N/A	N/A	N/A	N/A
rs6694258	1	154428505	C	A	0.4523	N/A	0.877489	rs4845619	1	IL6R	0	intronic	6.434	6	N/A	N/A	N/A	N/A	N/A	N/A	N/A
rs4844600	1	207679307	A	G	0.1889	N/A	0.85679	rs2093761	2	CR1	0	exonic	1.254	N/A	N/A	N/A	N/A	N/A	N/A	N/A	N/A
rs12037841	1	207684192	T	G	0.174	N/A	0.867653	rs2093761	2	CR1	0	intronic	0.464	6	N/A	N/A	N/A	N/A	N/A	N/A	N/A
rs4266886	1	207685786	T	C	0.1899	N/A	0.851367	rs2093761	2	CR1	0	intronic	1.173	7	N/A	N/A	N/A	N/A	N/A	N/A	N/A
rs4562624	1	207685965	A	C	0.174	N/A	0.867653	rs2093761	2	CR1	0	intronic	0.15	7	N/A	N/A	N/A	N/A	N/A	N/A	N/A
rs6656401	1	207692049	A	G	0.174	N/A	0.867653	rs2093761	2	CR1	0	intronic	0.288	5	N/A	N/A	N/A	N/A	N/A	N/A	N/A
rs6661489	1	207698044	T	C	0.1859	N/A	0.896145	rs2093761	2	CR1	0	intronic	1.175	7	N/A	N/A	N/A	N/A	N/A	N/A	N/A
rs146366639	1	207700348	G	A	0.1948	N/A	0.808908	rs2093761	2	CR1	0	intronic	0.079	6	N/A	N/A	N/A	N/A	N/A	N/A	N/A
rs7515905	1	207738077	T	C	0.1819	N/A	0.942533	rs2093761	2	CR1:RP11-78B10.2	0:0	ncRNA_intronic	0.438	7	N/A	N/A	N/A	N/A	N/A	N/A	N/A
rs1752684	1	207747296	A	G	0.1789	N/A	0.961106	rs2093761	2	CR1:RP11-78B10.2	0:0	ncRNA_intronic	3.65	6	N/A	N/A	N/A	N/A	N/A	N/A	N/A
rs679515	1	207750568	T	C	0.172	N/A	0.929519	rs2093761	2	CR1:RP11-78B10.2	0:0	ncRNA_intronic	0.33	6	N/A	N/A	N/A	N/A	N/A	N/A	N/A
rs11392366	1	207771766	C	CT	0.2396	N/A	0.675928	rs2093761	2	CR1:RP11-78B10.2	0:0	ncRNA_intronic	2.902	N/A	N/A	N/A	N/A	N/A	N/A	N/A	N/A
rs3818361	1	207784968	A	G	0.1839	N/A	0.968487	rs2093761	2	CR1	0	intronic	4.484	5	N/A	N/A	N/A	N/A	N/A	N/A	N/A
rs6701713	1	207786289	A	G	0.1839	N/A	0.968487	rs2093761	2	CR1	0	intronic	3.463	4	N/A	N/A	N/A	N/A	N/A	N/A	N/A
rs2093761	1	207786542	A	G	0.1789	3.8642e-17	1	rs2093761	2	CR1	0	intronic	2.259	N/A	3.8642e-17	AD	1.15	2.36644e-15	Longevity	0.953	0.00038383
rs2093760	1	207786828	A	G	0.1839	N/A	0.968487	rs2093761	2	CR1	0	intronic	3.957	N/A	N/A	N/A	N/A	N/A	N/A	N/A	N/A
rs2296160	1	207795320	A	G	0.1779	N/A	0.980558	rs2093761	2	CR1	0	exonic	0.001	N/A	N/A	N/A	N/A	N/A	N/A	N/A	N/A
rs10863417	1	207796897	A	T	0.1769	N/A	0.974132	rs2093761	2	CR1	0	intronic	2.782	7	N/A	N/A	N/A	N/A	N/A	N/A	N/A
rs10779335	1	207798694	C	T	0.1779	N/A	0.980558	rs2093761	2	CR1	0	intronic	0.896	5	N/A	N/A	N/A	N/A	N/A	N/A	N/A
rs10863420	1	207799874	A	C	0.1779	N/A	0.980558	rs2093761	2	CR1	0	intronic	3.662	4	N/A	N/A	N/A	N/A	N/A	N/A	N/A
rs1830763	1	207800389	C	A	0.1789	N/A	0.974126	rs2093761	2	CR1	0	intronic	0.918	N/A	N/A	N/A	N/A	N/A	N/A	N/A	N/A
rs1408078	1	207800555	T	C	0.1789	N/A	0.974126	rs2093761	2	CR1	0	intronic	5.883	N/A	N/A	N/A	N/A	N/A	N/A	N/A	N/A
rs4844610	1	207802552	A	C	0.172	N/A	0.929848	rs2093761	2	CR1	0	intronic	4.822	5	N/A	N/A	N/A	N/A	N/A	N/A	N/A
rs1408077	1	207804141	A	C	0.1789	N/A	0.974126	rs2093761	2	CR1	0	intronic	0.393	N/A	N/A	N/A	N/A	N/A	N/A	N/A	N/A
rs6697005	1	207806730	G	A	0.1789	N/A	0.974126	rs2093761	2	CR1	0	intronic	6.379	5	N/A	N/A	N/A	N/A	N/A	N/A	N/A
rs6754293	2	127840867	T	G	0.2744	N/A	0.648352	rs7564197	3	BIN1	0	intronic	0.565	5	N/A	N/A	N/A	N/A	N/A	N/A	N/A
rs10200967	2	127841769	C	T	0.2744	N/A	0.648352	rs7564197	3	BIN1	0	intronic	7.374	4	N/A	N/A	N/A	N/A	N/A	N/A	N/A
rs11694743	2	127842607	G	A	0.4165	0.000122304	0.60872	rs35103166	3	BIN1	0	intronic	1.135	5	0.000122304	AD	1.057	0.000373529	Longevity	0.957	0.0261155
rs744368	2	127862653	T	G	0.2495	N/A	0.825808	rs7564197	3	BIN1	0	intronic	10.52	5	N/A	N/A	N/A	N/A	N/A	N/A	N/A
rs112997973	2	127865132	CGCCCGGT	C	0.2465	N/A	0.85824	rs7564197	3	BIN1	200	upstream	8.885	N/A	N/A	N/A	N/A	N/A	N/A	N/A	N/A
rs4494685	2	127867815	T	C	0.2465	1.13052e-11	0.85824	rs7564197	3	BIN1	2883	intergenic	6.11	6	1.13052e-11	Longevity	1.051	0.0278697	AD	0.888	1.37073e-11
rs4663098	2	127873035	T	C	0.2465	1.09824e-11	0.85824	rs7564197	3	BIN1	8103	intergenic	2.09	4	1.09824e-11	Longevity	1.051	0.0259696	AD	0.888	1.42758e-11
rs3845674	2	127875389	T	G	0.2465	1.17323e-11	0.85824	rs7564197	3	BIN1	10457	intergenic	2.255	5	1.17323e-11	Longevity	1.051	0.0278069	AD	0.888	1.42758e-11
rs10929007	2	127875660	A	G	0.2465	1.25511e-11	0.85824	rs7564197	3	BIN1	10728	intergenic	1.434	5	1.25511e-11	Longevity	1.051	0.0274931	AD	0.888	1.5483e-11
rs4663099	2	127878432	C	A	0.2465	1.25981e-11	0.85824	rs7564197	3	BIN1	13500	intergenic	4.601	5	1.25981e-11	Longevity	1.052	0.0245897	AD	0.888	1.73782e-11
rs4663100	2	127878438	C	G	0.2465	N/A	0.85824	rs7564197	3	BIN1	13506	intergenic	1.18	5	N/A	N/A	N/A	N/A	N/A	N/A	N/A
rs10929009	2	127878839	T	C	0.2465	1.31677e-11	0.85824	rs7564197	3	BIN1	13907	intergenic	0.573	5	1.31677e-11	Longevity	1.052	0.0257416	AD	0.888	1.73782e-11
rs6431220	2	127880449	A	G	0.2763	N/A	1	rs7564197	3	BIN1	15517	intergenic	0.977	5	N/A	N/A	N/A	N/A	N/A	N/A	N/A
rs7564197	2	127881368	A	G	0.2763	2.072e-15	1	rs7564197	3	BIN1	16436	intergenic	2.715	7	2.072e-15	Longevity	1.047	0.00027001	AD	0.883	1.99527e-13
rs35103166	2	127882182	C	T	0.3907	3.81085e-09	1	rs35103166	3	BIN1	17250	intergenic	0.755	4	3.81085e-09	AD	1.091	1.70271e-08	Longevity	0.947	0.00950594
rs7559175	2	127883899	G	A	0.2763	4.80938e-15	1	rs7564197	3	BIN1	18967	intergenic	0.229	7	4.80938e-15	Longevity	1.046	0.000561504	AD	0.883	2.27827e-13
rs58682665	2	127885247	G	A	0.3111	4.15688e-13	0.691713	rs7564197	3	BIN1	20315	intergenic	2.535	6	4.15688e-13	Longevity	1.046	0.0469659	AD	0.886	2.68162e-13
rs719054	2	127885651	A	G	0.3111	1.5692e-13	0.691713	rs7564197	3	BIN1	20719	intergenic	0.731	N/A	1.5692e-13	Longevity	1.046	0.0459845	AD	0.884	1.00338e-13
rs62158731	2	127887750	T	C	0.2575	7.03873e-13	0.904125	rs7564197	3	BIN1	22818	intergenic	5.175	5	7.03873e-13	Longevity	1.048	0.0473538	AD	0.879	4.5789e-13
rs540025369	2	127890665	C	G	0.2475	N/A	0.871386	rs7564197	3	BIN1	25733	intergenic	1.832	N/A	N/A	N/A	N/A	N/A	N/A	N/A	N/A
rs563252026	2	127890666	T	TTGACCCAG	0.2475	N/A	0.871386	rs7564197	3	BIN1	25734	intergenic	1.757	N/A	N/A	N/A	N/A	N/A	N/A	N/A	N/A
rs528690534	2	127890676	A	ACGGGGGATG	0.2475	N/A	0.871386	rs7564197	3	BIN1	25744	intergenic	5.22	N/A	N/A	N/A	N/A	N/A	N/A	N/A	N/A
rs4663105	2	127891427	C	A	0.4036	5.01761e-26	0.900379	rs6733839	3	BIN1	26495	intergenic	0.35	5	5.01761e-26	AD	1.173	4.62873e-26	Longevity	0.952	0.017097
rs34779859	2	127892768	T	G	0.325	6.24162e-12	0.751981	rs35103166	3	BIN1	27836	intergenic	0.864	5	6.24162e-12	AD	1.116	2.15342e-11	Longevity	0.944	0.00959508
rs6733839	2	127892810	T	C	0.3797	6.89671e-28	1	rs6733839	3	BIN1	27878	intergenic	11.31	5	6.89671e-28	AD	1.184	9.05731e-28	Longevity	0.947	0.011238
rs56368748	2	127894098	A	G	0.3201	8.14513e-13	0.711645	rs6733839	3	BIN1	29166	intergenic	4.283	5	8.14513e-13	AD	1.124	3.91899e-12	Longevity	0.94	0.00643228
rs72932707	2	203639395	C	T	0.1332	N/A	0.842616	rs116426890	4	AC098831.4	311	upstream	4.065	5	N/A	N/A	N/A	N/A	N/A	N/A	N/A
rs72932709	2	203639501	G	A	0.1352	N/A	0.828811	rs116426890	4	AC098831.4	417	upstream	0.611	5	N/A	N/A	N/A	N/A	N/A	N/A	N/A
rs72932711	2	203639846	A	T	0.1332	N/A	0.842616	rs116426890	4	AC098831.4	762	upstream:downstream	1.238	5	N/A	N/A	N/A	N/A	N/A	N/A	N/A
rs72932716	2	203642244	G	T	0.1332	N/A	0.842616	rs116426890	4	ICA1L	0	UTR3	0.071	5	N/A	N/A	N/A	N/A	N/A	N/A	N/A
rs112806695	2	203644529	TG	T	0.1372	N/A	0.809333	rs116426890	4	ICA1L	0	intronic	0.619	N/A	N/A	N/A	N/A	N/A	N/A	N/A	N/A
rs574807500	2	203644533	G	T	0.1372	N/A	0.809333	rs116426890	4	ICA1L	0	intronic	3.552	N/A	N/A	N/A	N/A	N/A	N/A	N/A	N/A
rs56193304	2	203644537	G	T	0.1352	N/A	0.811895	rs116426890	4	ICA1L	0	intronic	3.722	6	N/A	N/A	N/A	N/A	N/A	N/A	N/A
rs72932720	2	203646934	G	C	0.1332	N/A	0.842616	rs116426890	4	ICA1L	0	intronic	0.279	7	N/A	N/A	N/A	N/A	N/A	N/A	N/A
rs72932722	2	203647598	A	C	0.1332	N/A	0.842616	rs116426890	4	ICA1L	0	intronic	4.038	7	N/A	N/A	N/A	N/A	N/A	N/A	N/A
rs72932723	2	203647646	G	A	0.1332	N/A	0.842616	rs116426890	4	ICA1L	0	intronic	9.355	6	N/A	N/A	N/A	N/A	N/A	N/A	N/A
rs72932725	2	203649341	A	G	0.1322	N/A	0.84965	rs116426890	4	ICA1L	0	intronic	2.681	6	N/A	N/A	N/A	N/A	N/A	N/A	N/A
rs72932727	2	203649501	C	G	0.1332	N/A	0.842616	rs116426890	4	ICA1L	0	intronic	7.625	7	N/A	N/A	N/A	N/A	N/A	N/A	N/A
rs72932731	2	203650410	G	A	0.1322	N/A	0.84965	rs116426890	4	ICA1L	0	intronic	3.835	6	N/A	N/A	N/A	N/A	N/A	N/A	N/A
rs143911965	2	203650998	A	G	0.1322	N/A	0.84965	rs116426890	4	ICA1L	0	intronic	1.961	7	N/A	N/A	N/A	N/A	N/A	N/A	N/A
rs368863059	2	203651201	G	A	0.1322	N/A	0.84965	rs116426890	4	ICA1L	0	intronic	1.837	7	N/A	N/A	N/A	N/A	N/A	N/A	N/A
rs398105205	2	203651475	A	ATT	0.1322	N/A	0.84965	rs116426890	4	ICA1L	0	exonic	1.047	N/A	N/A	N/A	N/A	N/A	N/A	N/A	N/A
rs530991535	2	203651475	ATTT	ATT	0.4453	N/A	0.84965	rs116426890	4	ICA1L	0	N/A	N/A	N/A	N/A	N/A	N/A	N/A	N/A	N/A	N/A
rs72932737	2	203654540	A	G	0.1312	N/A	0.856774	rs116426890	4	ICA1L	0	intronic	7.756	7	N/A	N/A	N/A	N/A	N/A	N/A	N/A
rs139738276	2	203655123	C	CTAT	0.1312	N/A	0.856774	rs116426890	4	ICA1L	0	intronic	0.526	N/A	N/A	N/A	N/A	N/A	N/A	N/A	N/A
rs6732078	2	203656554	A	G	0.1312	N/A	0.856774	rs116426890	4	ICA1L	0	intronic	5.564	7	N/A	N/A	N/A	N/A	N/A	N/A	N/A
rs6435168	2	203656846	A	C	0.1312	N/A	0.856774	rs116426890	4	ICA1L	0	intronic	0.225	7	N/A	N/A	N/A	N/A	N/A	N/A	N/A
rs72932741	2	203661048	T	A	0.1312	N/A	0.856774	rs116426890	4	ICA1L	0	intronic	1.12	6	N/A	N/A	N/A	N/A	N/A	N/A	N/A
rs6705330	2	203662197	G	A	0.1312	N/A	0.856774	rs116426890	4	ICA1L	0	intronic	6.821	5	N/A	N/A	N/A	N/A	N/A	N/A	N/A
rs72932745	2	203662888	C	A	0.1312	N/A	0.856774	rs116426890	4	ICA1L	0	intronic	10.03	6	N/A	N/A	N/A	N/A	N/A	N/A	N/A
rs72932746	2	203663498	A	G	0.1312	N/A	0.856774	rs116426890	4	ICA1L	0	intronic	1.249	7	N/A	N/A	N/A	N/A	N/A	N/A	N/A
rs78128841	2	203663975	T	C	0.1312	N/A	0.856774	rs116426890	4	ICA1L	0	intronic	6.014	7	N/A	N/A	N/A	N/A	N/A	N/A	N/A
rs76122535	2	203664929	G	C	0.1402	N/A	0.795757	rs116426890	4	ICA1L	0	intronic	0.01	7	N/A	N/A	N/A	N/A	N/A	N/A	N/A
rs72932752	2	203667526	T	G	0.1312	N/A	0.858373	rs116426890	4	ICA1L	0	intronic	6.157	7	N/A	N/A	N/A	N/A	N/A	N/A	N/A
rs72932753	2	203670122	C	T	0.1302	N/A	0.863989	rs116426890	4	ICA1L	0	intronic	11.78	6	N/A	N/A	N/A	N/A	N/A	N/A	N/A
rs144505847	2	203672406	T	C	0.1302	N/A	0.863989	rs116426890	4	ICA1L	0	intronic	1.711	4	N/A	N/A	N/A	N/A	N/A	N/A	N/A
rs80087860	2	203673072	C	A	0.1292	N/A	0.869945	rs116426890	4	ICA1L	0	intronic	10.65	7	N/A	N/A	N/A	N/A	N/A	N/A	N/A
rs74675536	2	203673073	A	G	0.1292	N/A	0.869945	rs116426890	4	ICA1L	0	intronic	10.25	7	N/A	N/A	N/A	N/A	N/A	N/A	N/A
rs72932755	2	203673563	T	A	0.1302	N/A	0.863989	rs116426890	4	ICA1L	0	intronic	5.507	3a	N/A	N/A	N/A	N/A	N/A	N/A	N/A
rs72932759	2	203674288	A	G	0.1302	N/A	0.863989	rs116426890	4	ICA1L	0	intronic	4.953	7	N/A	N/A	N/A	N/A	N/A	N/A	N/A
rs115400054	2	203676105	T	C	0.1223	N/A	0.923901	rs116426890	4	ICA1L	0	intronic	2.709	7	N/A	N/A	N/A	N/A	N/A	N/A	N/A
rs72932763	2	203678658	T	A	0.1302	N/A	0.863989	rs116426890	4	ICA1L	0	intronic	1.845	7	N/A	N/A	N/A	N/A	N/A	N/A	N/A
rs72932765	2	203679183	T	C	0.1312	N/A	0.856774	rs116426890	4	ICA1L	0	intronic	3.044	7	N/A	N/A	N/A	N/A	N/A	N/A	N/A
rs72932767	2	203679306	C	T	0.1302	N/A	0.863989	rs116426890	4	ICA1L	0	intronic	0.081	6	N/A	N/A	N/A	N/A	N/A	N/A	N/A
rs72932770	2	203680954	C	T	0.1302	N/A	0.863989	rs116426890	4	ICA1L	0	intronic	1.246	5	N/A	N/A	N/A	N/A	N/A	N/A	N/A
rs72932772	2	203682304	G	C	0.1312	N/A	0.856774	rs116426890	4	ICA1L	0	intronic	1.235	6	N/A	N/A	N/A	N/A	N/A	N/A	N/A
rs79633844	2	203683990	G	A	0.1302	N/A	0.863989	rs116426890	4	ICA1L	0	intronic	6.328	7	N/A	N/A	N/A	N/A	N/A	N/A	N/A
rs75141346	2	203685119	G	A	0.1302	N/A	0.863989	rs116426890	4	ICA1L	0	intronic	1.376	6	N/A	N/A	N/A	N/A	N/A	N/A	N/A
rs72932774	2	203685728	T	C	0.1302	N/A	0.863989	rs116426890	4	ICA1L	0	intronic	1.181	5	N/A	N/A	N/A	N/A	N/A	N/A	N/A
rs143506102	2	203686234	G	GTTTCC	0.1302	N/A	0.863989	rs116426890	4	ICA1L	0	intronic	11.05	N/A	N/A	N/A	N/A	N/A	N/A	N/A	N/A
rs72932776	2	203688300	T	A	0.1302	N/A	0.863989	rs116426890	4	ICA1L	0	intronic	9.381	5	N/A	N/A	N/A	N/A	N/A	N/A	N/A
rs72932777	2	203689914	G	A	0.1302	N/A	0.863989	rs116426890	4	ICA1L	0	intronic	0.16	5	N/A	N/A	N/A	N/A	N/A	N/A	N/A
rs115628302	2	203690047	G	T	0.1302	N/A	0.863989	rs116426890	4	ICA1L	0	intronic	1.167	6	N/A	N/A	N/A	N/A	N/A	N/A	N/A
rs75166090	2	203692760	G	A	0.1302	N/A	0.863989	rs116426890	4	ICA1L	0	intronic	0.311	5	N/A	N/A	N/A	N/A	N/A	N/A	N/A
rs143805266	2	203693914	C	A	0.1302	N/A	0.863989	rs116426890	4	ICA1L	0	UTR5	3.918	6	N/A	N/A	N/A	N/A	N/A	N/A	N/A
rs72932780	2	203695826	C	G	0.1302	N/A	0.863989	rs116426890	4	ICA1L	0	intronic	0.761	7	N/A	N/A	N/A	N/A	N/A	N/A	N/A
rs114520702	2	203697092	A	C	0.1302	N/A	0.863989	rs116426890	4	ICA1L	0	intronic	0.987	6	N/A	N/A	N/A	N/A	N/A	N/A	N/A
rs72932781	2	203697278	T	C	0.1302	N/A	0.863989	rs116426890	4	ICA1L	0	intronic	0.043	6	N/A	N/A	N/A	N/A	N/A	N/A	N/A
rs138628131	2	203697807	G	GA	0.1312	N/A	0.856774	rs116426890	4	ICA1L	0	intronic	5.704	N/A	N/A	N/A	N/A	N/A	N/A	N/A	N/A
rs75324925	2	203698300	T	C	0.1302	N/A	0.863989	rs116426890	4	ICA1L	0	intronic	7.056	5	N/A	N/A	N/A	N/A	N/A	N/A	N/A
rs72932784	2	203698470	G	A	0.1302	N/A	0.863989	rs116426890	4	ICA1L	0	intronic	6.194	6	N/A	N/A	N/A	N/A	N/A	N/A	N/A
rs72932786	2	203698737	C	T	0.1302	N/A	0.863989	rs116426890	4	ICA1L	0	intronic	9.667	6	N/A	N/A	N/A	N/A	N/A	N/A	N/A
rs72932789	2	203699379	T	C	0.1302	N/A	0.863989	rs116426890	4	ICA1L	0	intronic	1.946	7	N/A	N/A	N/A	N/A	N/A	N/A	N/A
rs144630409	2	203699987	A	G	0.1302	N/A	0.863989	rs116426890	4	ICA1L	0	intronic	0.98	7	N/A	N/A	N/A	N/A	N/A	N/A	N/A
rs72932791	2	203700870	T	C	0.1302	N/A	0.863989	rs116426890	4	ICA1L	0	intronic	1.022	7	N/A	N/A	N/A	N/A	N/A	N/A	N/A
rs72932793	2	203701004	G	T	0.1302	N/A	0.863989	rs116426890	4	ICA1L	0	intronic	1.169	6	N/A	N/A	N/A	N/A	N/A	N/A	N/A
rs1971819	2	203705787	G	C	0.1799	N/A	0.603546	rs116426890	4	ICA1L:KRT8P15	0:0	ncRNA_exonic	7.919	7	N/A	N/A	N/A	N/A	N/A	N/A	N/A
rs72934704	2	203706433	T	C	0.1302	N/A	0.863989	rs116426890	4	ICA1L:KRT8P15	0:0	ncRNA_exonic	8.693	7	N/A	N/A	N/A	N/A	N/A	N/A	N/A
rs72934706	2	203707752	G	A	0.1312	N/A	0.856774	rs116426890	4	ICA1L	0	intronic	5.231	5	N/A	N/A	N/A	N/A	N/A	N/A	N/A
rs72934707	2	203707878	A	G	0.1312	N/A	0.856774	rs116426890	4	ICA1L	0	intronic	9.731	5	N/A	N/A	N/A	N/A	N/A	N/A	N/A
rs934287	2	203708307	A	G	0.172	N/A	0.624678	rs116426890	4	ICA1L	0	intronic	9.768	5	N/A	N/A	N/A	N/A	N/A	N/A	N/A
rs72934710	2	203709776	G	C	0.1302	N/A	0.863989	rs116426890	4	ICA1L	0	intronic	8.068	5	N/A	N/A	N/A	N/A	N/A	N/A	N/A
rs72934711	2	203709997	C	G	0.1302	N/A	0.863989	rs116426890	4	ICA1L	0	intronic	10.28	7	N/A	N/A	N/A	N/A	N/A	N/A	N/A
rs537889684	2	203710979	CTTTT	C	0.1193	N/A	0.771849	rs116426890	4	ICA1L	0	intronic	1.357	N/A	N/A	N/A	N/A	N/A	N/A	N/A	N/A
rs72934714	2	203711581	A	T	0.1302	N/A	0.863989	rs116426890	4	ICA1L	0	intronic	0.278	7	N/A	N/A	N/A	N/A	N/A	N/A	N/A
rs72934715	2	203713280	A	C	0.1302	N/A	0.863989	rs116426890	4	ICA1L	0	intronic	9.824	2b	N/A	N/A	N/A	N/A	N/A	N/A	N/A
rs10207567	2	203714973	G	C	0.1799	N/A	0.603546	rs116426890	4	ICA1L	0	intronic	11.23	6	N/A	N/A	N/A	N/A	N/A	N/A	N/A
rs140154196	2	203715419	T	C	0.1302	N/A	0.863989	rs116426890	4	ICA1L	0	intronic	2.438	7	N/A	N/A	N/A	N/A	N/A	N/A	N/A
rs114372659	2	203715514	T	C	0.1302	N/A	0.863989	rs116426890	4	ICA1L	0	intronic	6.78	6	N/A	N/A	N/A	N/A	N/A	N/A	N/A
rs146900385	2	203715914	A	G	0.1302	N/A	0.863989	rs116426890	4	ICA1L	0	intronic	1.415	7	N/A	N/A	N/A	N/A	N/A	N/A	N/A
rs150622102	2	203716804	C	G	0.1302	N/A	0.863989	rs116426890	4	ICA1L	0	intronic	0.619	7	N/A	N/A	N/A	N/A	N/A	N/A	N/A
rs114155121	2	203718682	C	T	0.1302	N/A	0.863989	rs116426890	4	ICA1L	0	intronic	0.11	7	N/A	N/A	N/A	N/A	N/A	N/A	N/A
rs143385727	2	203718869	G	A	0.1302	N/A	0.863989	rs116426890	4	ICA1L	0	intronic	0.059	7	N/A	N/A	N/A	N/A	N/A	N/A	N/A
rs148442156	2	203719028	A	G	0.1302	N/A	0.863989	rs116426890	4	ICA1L	0	intronic	3.628	6	N/A	N/A	N/A	N/A	N/A	N/A	N/A
rs12693975	2	203720745	G	A	0.1799	N/A	0.603546	rs116426890	4	ICA1L	0	intronic	0.181	7	N/A	N/A	N/A	N/A	N/A	N/A	N/A
rs147100405	2	203720774	C	T	0.1302	N/A	0.863989	rs116426890	4	ICA1L	0	intronic	0.012	7	N/A	N/A	N/A	N/A	N/A	N/A	N/A
rs115396314	2	203721314	T	C	0.1302	N/A	0.863989	rs116426890	4	ICA1L	0	intronic	6.35	7	N/A	N/A	N/A	N/A	N/A	N/A	N/A
rs114139737	2	203721733	T	A	0.1302	N/A	0.863989	rs116426890	4	ICA1L	0	intronic	2.642	7	N/A	N/A	N/A	N/A	N/A	N/A	N/A
rs7605484	2	203724495	A	T	0.1292	N/A	0.855731	rs116426890	4	ICA1L	0	intronic	8.947	7	N/A	N/A	N/A	N/A	N/A	N/A	N/A
rs115130739	2	203725677	G	A	0.1302	N/A	0.863989	rs116426890	4	ICA1L	0	intronic	2.78	6	N/A	N/A	N/A	N/A	N/A	N/A	N/A
rs115827549	2	203725678	C	A	0.1302	N/A	0.863989	rs116426890	4	ICA1L	0	intronic	2.394	6	N/A	N/A	N/A	N/A	N/A	N/A	N/A
rs145643482	2	203725835	T	C	0.1302	N/A	0.863989	rs116426890	4	ICA1L	0	intronic	4.29	6	N/A	N/A	N/A	N/A	N/A	N/A	N/A
rs72934725	2	203725983	C	T	0.1302	N/A	0.863989	rs116426890	4	ICA1L	0	intronic	2.481	7	N/A	N/A	N/A	N/A	N/A	N/A	N/A
rs140606214	2	203726501	C	G	0.1302	N/A	0.863989	rs116426890	4	ICA1L	0	intronic	1.365	7	N/A	N/A	N/A	N/A	N/A	N/A	N/A
rs145664840	2	203726502	A	G	0.1302	N/A	0.863989	rs116426890	4	ICA1L	0	intronic	1.837	7	N/A	N/A	N/A	N/A	N/A	N/A	N/A
rs538755961	2	203726994	A	AC	0.1799	N/A	0.603546	rs116426890	4	ICA1L	0	intronic	0.924	N/A	N/A	N/A	N/A	N/A	N/A	N/A	N/A
rs150559122	2	203728447	A	G	0.1302	N/A	0.863989	rs116426890	4	ICA1L	0	intronic	1.043	7	N/A	N/A	N/A	N/A	N/A	N/A	N/A
rs186399184	2	203728984	T	C	0.1302	N/A	0.863989	rs116426890	4	ICA1L	0	intronic	0.863	6	N/A	N/A	N/A	N/A	N/A	N/A	N/A
rs147361301	2	203729177	G	C	0.1302	N/A	0.863989	rs116426890	4	ICA1L	0	intronic	2.306	7	N/A	N/A	N/A	N/A	N/A	N/A	N/A
rs144997119	2	203729763	A	G	0.1332	N/A	0.842616	rs116426890	4	ICA1L	0	intronic	13.17	6	N/A	N/A	N/A	N/A	N/A	N/A	N/A
rs7608755	2	203733989	A	G	0.1302	N/A	0.863989	rs116426890	4	ICA1L	0	intronic	8.079	7	N/A	N/A	N/A	N/A	N/A	N/A	N/A
rs3845800	2	203734365	T	A	0.1302	N/A	0.863989	rs116426890	4	ICA1L	0	intronic	6.743	6	N/A	N/A	N/A	N/A	N/A	N/A	N/A
rs4510208	2	203734866	A	C	0.1302	N/A	0.863989	rs116426890	4	ICA1L	0	intronic	3.51	7	N/A	N/A	N/A	N/A	N/A	N/A	N/A
rs145741252	2	203736202	C	CCG	0.1302	N/A	0.863989	rs116426890	4	ICA1L	0	intronic	9.709	N/A	N/A	N/A	N/A	N/A	N/A	N/A	N/A
rs149846585	2	203736251	G	C	0.1302	N/A	0.863989	rs116426890	4	ICA1L	0	intronic	6.913	2b	N/A	N/A	N/A	N/A	N/A	N/A	N/A
rs72934729	2	203737770	G	A	0.1302	N/A	0.863989	rs116426890	4	ICA1L	1061	intergenic	7.96	7	N/A	N/A	N/A	N/A	N/A	N/A	N/A
rs6723704	2	203738664	A	G	0.1302	N/A	0.863989	rs116426890	4	WDR12	840	downstream	3.032	7	N/A	N/A	N/A	N/A	N/A	N/A	N/A
rs72934732	2	203739856	G	C	0.1302	N/A	0.863989	rs116426890	4	WDR12	0	UTR3	15.97	7	N/A	N/A	N/A	N/A	N/A	N/A	N/A
rs72934734	2	203739970	G	T	0.1302	N/A	0.863989	rs116426890	4	WDR12	0	UTR3	15.15	7	N/A	N/A	N/A	N/A	N/A	N/A	N/A
rs72934735	2	203740010	T	C	0.1302	N/A	0.863989	rs116426890	4	WDR12	0	UTR3	0.935	7	N/A	N/A	N/A	N/A	N/A	N/A	N/A
rs146973310	2	203740270	C	A	0.1302	N/A	0.863989	rs116426890	4	WDR12	0	UTR3	3.209	7	N/A	N/A	N/A	N/A	N/A	N/A	N/A
rs72934737	2	203740798	T	C	0.1302	N/A	0.863989	rs116426890	4	WDR12	0	UTR3	3.729	7	N/A	N/A	N/A	N/A	N/A	N/A	N/A
rs72934738	2	203740861	C	T	0.1302	N/A	0.863989	rs116426890	4	WDR12	0	UTR3	4.868	6	N/A	N/A	N/A	N/A	N/A	N/A	N/A
rs79539678	2	203740938	C	G	0.1302	N/A	0.863989	rs116426890	4	WDR12	0	UTR3	2.114	5	N/A	N/A	N/A	N/A	N/A	N/A	N/A
rs72934740	2	203741362	T	A	0.1302	N/A	0.863989	rs116426890	4	WDR12	0	UTR3	1.445	7	N/A	N/A	N/A	N/A	N/A	N/A	N/A
rs145972212	2	203741992	GGAAAA	G	0.1302	N/A	0.863989	rs116426890	4	WDR12	0	UTR3	5.304	N/A	N/A	N/A	N/A	N/A	N/A	N/A	N/A
rs139643391	2	203743439	T	TC	0.1302	N/A	0.863989	rs116426890	4	WDR12	0	UTR3	0.422	N/A	N/A	N/A	N/A	N/A	N/A	N/A	N/A
rs115953525	2	203744445	A	G	0.1302	N/A	0.863989	rs116426890	4	WDR12	0	UTR3	0.112	7	N/A	N/A	N/A	N/A	N/A	N/A	N/A
rs72934745	2	203744454	T	C	0.1302	N/A	0.863989	rs116426890	4	WDR12	0	UTR3	0.4	7	N/A	N/A	N/A	N/A	N/A	N/A	N/A
rs148513392	2	203744610	A	G	0.1223	N/A	0.923901	rs116426890	4	WDR12	0	UTR3	6.969	6	N/A	N/A	N/A	N/A	N/A	N/A	N/A
rs6722332	2	203745327	C	T	0.1302	N/A	0.863989	rs116426890	4	WDR12	0	UTR3	8.342	5	N/A	N/A	N/A	N/A	N/A	N/A	N/A
rs6725887	2	203745885	C	T	0.1302	N/A	0.863989	rs116426890	4	WDR12	0	intronic	4.639	6	N/A	N/A	N/A	N/A	N/A	N/A	N/A
rs72934749	2	203746816	G	A	0.1312	N/A	0.856774	rs116426890	4	WDR12	0	intronic	6.903	6	N/A	N/A	N/A	N/A	N/A	N/A	N/A
rs72934751	2	203747522	G	A	0.1302	N/A	0.863989	rs116426890	4	WDR12	0	intronic	5.933	6	N/A	N/A	N/A	N/A	N/A	N/A	N/A
2:203748544:A:AT	2	203748544	A	AT	0.16	N/A	0.681364	rs116426890	4	WDR12	0	intronic	4.974	N/A	N/A	N/A	N/A	N/A	N/A	N/A	N/A
2:203748544:A:ATT	2	203748544	ATT	A	0.1342	N/A	0.681364	rs116426890	4	WDR12	0	N/A	4.913	N/A	N/A	N/A	N/A	N/A	N/A	N/A	N/A
rs539607004	2	203748544	T	A	0.001988	N/A	0.681364	rs116426890	4	WDR12	0	N/A	5.898	N/A	N/A	N/A	N/A	N/A	N/A	N/A	N/A
rs143035655	2	203748776	C	T	0.1302	N/A	0.863989	rs116426890	4	WDR12	0	intronic	3.33	5	N/A	N/A	N/A	N/A	N/A	N/A	N/A
rs6738618	2	203749439	C	T	0.1302	N/A	0.863989	rs116426890	4	WDR12	0	intronic	6.098	5	N/A	N/A	N/A	N/A	N/A	N/A	N/A
rs72934753	2	203750272	T	C	0.1302	N/A	0.863989	rs116426890	4	WDR12	0	intronic	7.748	6	N/A	N/A	N/A	N/A	N/A	N/A	N/A
rs116382857	2	203751932	G	C	0.1302	N/A	0.863989	rs116426890	4	WDR12	0	intronic	2.161	7	N/A	N/A	N/A	N/A	N/A	N/A	N/A
rs77268589	2	203751981	G	A	0.1302	N/A	0.863989	rs116426890	4	WDR12	0	intronic	3.659	6	N/A	N/A	N/A	N/A	N/A	N/A	N/A
rs540028822	2	203752018	A	G	0.1302	N/A	0.863989	rs116426890	4	WDR12	0	intronic	2.084	N/A	N/A	N/A	N/A	N/A	N/A	N/A	N/A
rs6435169	2	203753016	A	G	0.1302	N/A	0.863989	rs116426890	4	WDR12	0	intronic	0.706	7	N/A	N/A	N/A	N/A	N/A	N/A	N/A
rs7582720	2	203753072	C	T	0.1302	N/A	0.863989	rs116426890	4	WDR12	0	intronic	1.347	7	N/A	N/A	N/A	N/A	N/A	N/A	N/A
rs72934762	2	203756677	A	G	0.1302	N/A	0.863989	rs116426890	4	WDR12	0	intronic	0.052	7	N/A	N/A	N/A	N/A	N/A	N/A	N/A
rs7560547	2	203757916	G	A	0.1302	N/A	0.863989	rs116426890	4	WDR12	0	intronic	3.874	7	N/A	N/A	N/A	N/A	N/A	N/A	N/A
rs72934763	2	203758396	C	T	0.1302	N/A	0.863989	rs116426890	4	WDR12	0	intronic	3.175	6	N/A	N/A	N/A	N/A	N/A	N/A	N/A
rs72934764	2	203758521	A	C	0.1302	N/A	0.863989	rs116426890	4	WDR12	0	intronic	3.604	7	N/A	N/A	N/A	N/A	N/A	N/A	N/A
rs72934765	2	203758551	T	C	0.1312	N/A	0.858373	rs116426890	4	WDR12	0	intronic	1.507	6	N/A	N/A	N/A	N/A	N/A	N/A	N/A
rs146561964	2	203758943	A	AT	0.1372	N/A	0.798475	rs116426890	4	WDR12	0	intronic	7.537	N/A	N/A	N/A	N/A	N/A	N/A	N/A	N/A
rs533394772	2	203758943	ATT	AT	0.3231	N/A	0.798475	rs116426890	4	WDR12	0	intronic	N/A	N/A	N/A	N/A	N/A	N/A	N/A	N/A	N/A
rs147330550	2	203761156	T	TA	0.1302	N/A	0.863989	rs116426890	4	WDR12	0	intronic	0.614	N/A	N/A	N/A	N/A	N/A	N/A	N/A	N/A
rs150788469	2	203761677	A	G	0.1302	N/A	0.863989	rs116426890	4	WDR12	0	intronic	0.528	7	N/A	N/A	N/A	N/A	N/A	N/A	N/A
rs77931721	2	203763076	G	T	0.1302	N/A	0.863989	rs116426890	4	WDR12	0	intronic	0.702	6	N/A	N/A	N/A	N/A	N/A	N/A	N/A
2:203764809:A:T	2	203764809	A	T	0.1312	N/A	0.858373	rs116426890	4	WDR12	0	intronic	5.348	5	N/A	N/A	N/A	N/A	N/A	N/A	N/A
rs35212307	2	203765756	C	T	0.1302	N/A	0.863989	rs116426890	4	WDR12	0	exonic	20.2	7	N/A	N/A	N/A	N/A	N/A	N/A	N/A
rs72934767	2	203766563	C	T	0.1302	N/A	0.863989	rs116426890	4	WDR12	0	intronic	5.538	7	N/A	N/A	N/A	N/A	N/A	N/A	N/A
rs142603618	2	203768786	A	G	0.1302	N/A	0.863989	rs116426890	4	WDR12	0	intronic	0.213	4	N/A	N/A	N/A	N/A	N/A	N/A	N/A
rs114395475	2	203769112	T	C	0.1302	N/A	0.863989	rs116426890	4	WDR12	0	intronic	3.944	7	N/A	N/A	N/A	N/A	N/A	N/A	N/A
rs72936830	2	203769803	T	C	0.1302	N/A	0.863989	rs116426890	4	WDR12	0	intronic	1.81	6	N/A	N/A	N/A	N/A	N/A	N/A	N/A
rs72936834	2	203771260	A	G	0.1302	N/A	0.863989	rs116426890	4	WDR12	0	intronic	1.167	7	N/A	N/A	N/A	N/A	N/A	N/A	N/A
rs114899426	2	203771652	G	C	0.1302	N/A	0.863989	rs116426890	4	WDR12	0	intronic	2.233	7	N/A	N/A	N/A	N/A	N/A	N/A	N/A
rs72936838	2	203772984	T	C	0.1302	N/A	0.863989	rs116426890	4	WDR12	0	intronic	0.86	4	N/A	N/A	N/A	N/A	N/A	N/A	N/A
rs72936839	2	203773237	A	G	0.1302	N/A	0.863989	rs116426890	4	WDR12	0	intronic	4.775	6	N/A	N/A	N/A	N/A	N/A	N/A	N/A
rs72936842	2	203773686	G	A	0.1302	N/A	0.863989	rs116426890	4	WDR12	0	intronic	1.177	5	N/A	N/A	N/A	N/A	N/A	N/A	N/A
rs72936846	2	203774734	C	G	0.1302	N/A	0.863989	rs116426890	4	WDR12	0	intronic	4.189	5	N/A	N/A	N/A	N/A	N/A	N/A	N/A
rs72936847	2	203774748	A	G	0.1302	N/A	0.863989	rs116426890	4	WDR12	0	intronic	0.579	5	N/A	N/A	N/A	N/A	N/A	N/A	N/A
rs72936852	2	203775475	A	G	0.1302	N/A	0.863989	rs116426890	4	WDR12	0	intronic	1.702	2b	N/A	N/A	N/A	N/A	N/A	N/A	N/A
rs72936856	2	203775712	A	G	0.1302	N/A	0.863989	rs116426890	4	WDR12	0	intronic	8.343	4	N/A	N/A	N/A	N/A	N/A	N/A	N/A
rs149163995	2	203777226	T	C	0.1302	4.48912e-11	0.863989	rs116426890	4	WDR12:CARF	0:0	UTR5	17.48	4	4.48912e-11	CAD	1.113	1.59258e-10	AD	0.938	0.0100081
rs6719001	2	203777903	A	G	0.1302	N/A	0.863989	rs116426890	4	WDR12:CARF	0:0	intronic	0.219	5	N/A	N/A	N/A	N/A	N/A	N/A	N/A
rs138805020	2	203778200	T	A	0.1302	N/A	0.863989	rs116426890	4	WDR12:CARF	0:0	intronic	7.072	5	N/A	N/A	N/A	N/A	N/A	N/A	N/A
rs7591653	2	203780479	C	T	0.1302	N/A	0.863989	rs116426890	4	WDR12:CARF	0:0	intronic	1.986	7	N/A	N/A	N/A	N/A	N/A	N/A	N/A
rs7603972	2	203780515	G	A	0.1302	N/A	0.863989	rs116426890	4	WDR12:CARF	0:0	intronic	2.103	6	N/A	N/A	N/A	N/A	N/A	N/A	N/A
rs9749722	2	203781741	A	G	0.1302	N/A	0.863989	rs116426890	4	WDR12:CARF	0:0	intronic	1.015	7	N/A	N/A	N/A	N/A	N/A	N/A	N/A
rs4673240	2	203783009	C	T	0.1312	N/A	0.856774	rs116426890	4	WDR12:CARF	0:0	intronic	0.187	6	N/A	N/A	N/A	N/A	N/A	N/A	N/A
rs72936860	2	203783484	A	G	0.1302	N/A	0.863989	rs116426890	4	WDR12:CARF	0:0	intronic	1.884	7	N/A	N/A	N/A	N/A	N/A	N/A	N/A
rs72936862	2	203786812	G	A	0.1302	N/A	0.863989	rs116426890	4	WDR12:CARF	0:0	intronic	2.619	5	N/A	N/A	N/A	N/A	N/A	N/A	N/A
rs72936866	2	203787120	G	A	0.1302	N/A	0.863989	rs116426890	4	WDR12:CARF	0:0	intronic	0.018	5	N/A	N/A	N/A	N/A	N/A	N/A	N/A
rs114527590	2	203787405	G	A	0.1302	N/A	0.863989	rs116426890	4	WDR12:CARF	0:0	intronic	2.108	7	N/A	N/A	N/A	N/A	N/A	N/A	N/A
rs72936869	2	203788950	C	T	0.1302	N/A	0.863989	rs116426890	4	WDR12:CARF	0:0	intronic	4.365	7	N/A	N/A	N/A	N/A	N/A	N/A	N/A
rs72936870	2	203789679	T	C	0.1302	N/A	0.863989	rs116426890	4	WDR12:CARF:AC010900.2	0:0:0	ncRNA_exonic	8.525	5	N/A	N/A	N/A	N/A	N/A	N/A	N/A
rs72936872	2	203790889	C	T	0.1302	N/A	0.863989	rs116426890	4	WDR12:CARF	0:0	intronic	5.891	6	N/A	N/A	N/A	N/A	N/A	N/A	N/A
rs72936873	2	203791333	A	G	0.1302	N/A	0.863989	rs116426890	4	WDR12:CARF	0:0	intronic	1.933	7	N/A	N/A	N/A	N/A	N/A	N/A	N/A
rs72936875	2	203791912	A	G	0.1302	N/A	0.863989	rs116426890	4	WDR12:CARF	0:0	intronic	0.276	7	N/A	N/A	N/A	N/A	N/A	N/A	N/A
rs146523532	2	203792046	C	CTTTT	0.1302	N/A	0.863989	rs116426890	4	WDR12:CARF	0:0	intronic	1.708	N/A	N/A	N/A	N/A	N/A	N/A	N/A	N/A
rs72936879	2	203792628	G	A	0.1312	N/A	0.856774	rs116426890	4	WDR12:CARF	0:0	intronic	12.17	7	N/A	N/A	N/A	N/A	N/A	N/A	N/A
rs72936881	2	203794262	C	T	0.1302	N/A	0.863989	rs116426890	4	WDR12:CARF	0:0	intronic	4.237	7	N/A	N/A	N/A	N/A	N/A	N/A	N/A
rs72936882	2	203794439	A	G	0.1302	N/A	0.863989	rs116426890	4	WDR12:CARF	0:0	intronic	0.055	6	N/A	N/A	N/A	N/A	N/A	N/A	N/A
rs191602009	2	203795717	G	A	0.1302	N/A	0.863989	rs116426890	4	WDR12:CARF	0:0	intronic	0.247	6	N/A	N/A	N/A	N/A	N/A	N/A	N/A
rs142250318	2	203795762	A	G	0.1302	N/A	0.863989	rs116426890	4	WDR12:CARF	0:0	intronic	1.582	7	N/A	N/A	N/A	N/A	N/A	N/A	N/A
rs114393235	2	203795987	G	T	0.1302	N/A	0.863989	rs116426890	4	WDR12:CARF	0:0	intronic	1.746	7	N/A	N/A	N/A	N/A	N/A	N/A	N/A
rs72926767	2	203796814	G	C	0.1302	N/A	0.863989	rs116426890	4	WDR12:CARF	0:0	intronic	5.048	5	N/A	N/A	N/A	N/A	N/A	N/A	N/A
rs72926769	2	203798318	T	C	0.1302	N/A	0.863989	rs116426890	4	WDR12:CARF	0:0	intronic	7.799	7	N/A	N/A	N/A	N/A	N/A	N/A	N/A
rs145842986	2	203798365	T	TC	0.1302	N/A	0.863989	rs116426890	4	WDR12:CARF	0:0	intronic	0.249	N/A	N/A	N/A	N/A	N/A	N/A	N/A	N/A
rs72926770	2	203798585	T	C	0.1322	N/A	0.84965	rs116426890	4	WDR12:CARF	0:0	intronic	0.164	5	N/A	N/A	N/A	N/A	N/A	N/A	N/A
rs72926771	2	203801226	G	T	0.1302	N/A	0.863989	rs116426890	4	WDR12:CARF	0:0	intronic	3.823	6	N/A	N/A	N/A	N/A	N/A	N/A	N/A
rs72926772	2	203804289	T	C	0.1302	N/A	0.863989	rs116426890	4	WDR12:CARF	0:0	intronic	1.368	7	N/A	N/A	N/A	N/A	N/A	N/A	N/A
rs77230711	2	203805552	A	G	0.1302	N/A	0.863989	rs116426890	4	WDR12:CARF	0:0	intronic	0.508	6	N/A	N/A	N/A	N/A	N/A	N/A	N/A
rs72926779	2	203805929	G	C	0.1302	N/A	0.863989	rs116426890	4	WDR12:CARF	0:0	intronic	2.175	7	N/A	N/A	N/A	N/A	N/A	N/A	N/A
rs140061969	2	203806437	G	GTTAATTTT	0.1302	N/A	0.863989	rs116426890	4	WDR12:CARF	0:0	intronic	6.338	N/A	N/A	N/A	N/A	N/A	N/A	N/A	N/A
rs75869289	2	203806724	T	C	0.1302	N/A	0.863989	rs116426890	4	WDR12:CARF	0:0	intronic	6.375	5	N/A	N/A	N/A	N/A	N/A	N/A	N/A
rs144990234	2	203807083	T	A	0.1302	N/A	0.863989	rs116426890	4	WDR12:CARF	0:0	intronic	0.131	7	N/A	N/A	N/A	N/A	N/A	N/A	N/A
rs140244541	2	203808532	A	G	0.1461	N/A	0.761153	rs116426890	4	WDR12:CARF	0:0	intronic	1.77	5	N/A	N/A	N/A	N/A	N/A	N/A	N/A
rs72926781	2	203808835	A	G	0.1302	N/A	0.863989	rs116426890	4	WDR12:CARF	0:0	intronic	0.845	6	N/A	N/A	N/A	N/A	N/A	N/A	N/A
rs72926782	2	203811628	A	G	0.1302	N/A	0.863989	rs116426890	4	WDR12:CARF	0:0	intronic	1.367	7	N/A	N/A	N/A	N/A	N/A	N/A	N/A
rs116773016	2	203811902	T	A	0.1302	N/A	0.863989	rs116426890	4	WDR12:CARF	0:0	intronic	1.776	6	N/A	N/A	N/A	N/A	N/A	N/A	N/A
rs114604411	2	203811912	C	A	0.1302	N/A	0.863989	rs116426890	4	WDR12:CARF	0:0	intronic	0.219	6	N/A	N/A	N/A	N/A	N/A	N/A	N/A
rs548931470	2	203814065	CAAA	CAAAA	0.1382	N/A	0.823619	rs116426890	4	WDR12:CARF	0:0	intronic	N/A	N/A	N/A	N/A	N/A	N/A	N/A	N/A	N/A
rs552739177	2	203814065	CAAAAA	CAAAA	0.01292	N/A	0.823619	rs116426890	4	WDR12:CARF	0:0	intronic	N/A	N/A	N/A	N/A	N/A	N/A	N/A	N/A	N/A
rs140317123	2	203814209	CT	C	0.1302	N/A	0.863989	rs116426890	4	WDR12:CARF	0:0	intronic	11	N/A	N/A	N/A	N/A	N/A	N/A	N/A	N/A
rs76298043	2	203814694	T	A	0.1302	N/A	0.863989	rs116426890	4	WDR12:CARF	0:0	intronic	8.563	6	N/A	N/A	N/A	N/A	N/A	N/A	N/A
rs72926783	2	203815740	A	T	0.1302	N/A	0.863989	rs116426890	4	WDR12:CARF	0:0	intronic	0.172	3a	N/A	N/A	N/A	N/A	N/A	N/A	N/A
rs72926786	2	203816494	A	G	0.1302	N/A	0.863989	rs116426890	4	WDR12:CARF	0:0	intronic	0.368	7	N/A	N/A	N/A	N/A	N/A	N/A	N/A
rs72926787	2	203818299	T	A	0.1302	N/A	0.863989	rs116426890	4	WDR12:CARF	0:0	intronic	7.208	7	N/A	N/A	N/A	N/A	N/A	N/A	N/A
rs116678869	2	203819471	G	A	0.1302	N/A	0.863989	rs116426890	4	WDR12:CARF	0:0	intronic	1.325	7	N/A	N/A	N/A	N/A	N/A	N/A	N/A
rs114702158	2	203821793	C	T	0.1302	N/A	0.863989	rs116426890	4	WDR12:CARF	0:0	intronic	1.685	7	N/A	N/A	N/A	N/A	N/A	N/A	N/A
rs72926791	2	203822891	G	C	0.1302	N/A	0.863989	rs116426890	4	WDR12:CARF	0:0	intronic	0.391	6	N/A	N/A	N/A	N/A	N/A	N/A	N/A
rs114110842	2	203823400	T	C	0.1302	N/A	0.863989	rs116426890	4	WDR12:CARF	0:0	intronic	0.183	7	N/A	N/A	N/A	N/A	N/A	N/A	N/A
rs114079739	2	203825106	G	A	0.1302	N/A	0.863989	rs116426890	4	WDR12:CARF	0:0	intronic	1.513	7	N/A	N/A	N/A	N/A	N/A	N/A	N/A
rs72926793	2	203826396	A	G	0.1302	N/A	0.863989	rs116426890	4	WDR12:CARF	0:0	UTR3	2.857	5	N/A	N/A	N/A	N/A	N/A	N/A	N/A
rs72926794	2	203827432	G	A	0.1302	N/A	0.863989	rs116426890	4	WDR12:CARF	0:0	UTR3	0.945	7	N/A	N/A	N/A	N/A	N/A	N/A	N/A
rs72926796	2	203827480	C	T	0.1302	N/A	0.863989	rs116426890	4	WDR12:CARF	0:0	UTR3	5.061	6	N/A	N/A	N/A	N/A	N/A	N/A	N/A
rs72926798	2	203827675	G	C	0.1302	N/A	0.863989	rs116426890	4	WDR12:CARF	0:0	UTR3	6.126	7	N/A	N/A	N/A	N/A	N/A	N/A	N/A
rs148196090	2	203827690	TA	T	0.1302	N/A	0.863989	rs116426890	4	WDR12:CARF	0:0	UTR3	7.86	N/A	N/A	N/A	N/A	N/A	N/A	N/A	N/A
rs72926799	2	203828192	A	G	0.1302	N/A	0.863989	rs116426890	4	WDR12:CARF	0:0	intronic	12.36	7	N/A	N/A	N/A	N/A	N/A	N/A	N/A
rs577594671	2	203828797	TATAA	T	0.1302	N/A	0.863989	rs116426890	4	WDR12:CARF	0:0	intronic	2.183	N/A	N/A	N/A	N/A	N/A	N/A	N/A	N/A
rs72926800	2	203829225	C	A	0.1302	N/A	0.863989	rs116426890	4	WDR12:CARF	0:0	intronic	3.746	7	N/A	N/A	N/A	N/A	N/A	N/A	N/A
rs115194657	2	203829284	G	A	0.1302	N/A	0.863989	rs116426890	4	WDR12:CARF	0:0	intronic	1.233	7	N/A	N/A	N/A	N/A	N/A	N/A	N/A
rs150289443	2	203829582	TTA	T	0.1203	N/A	0.796754	rs116426890	4	WDR12:CARF	0:0	intronic	0.768	N/A	N/A	N/A	N/A	N/A	N/A	N/A	N/A
rs72926802	2	203830228	C	T	0.1302	N/A	0.863989	rs116426890	4	WDR12:CARF	0:0	intronic	0.913	7	N/A	N/A	N/A	N/A	N/A	N/A	N/A
rs79642273	2	203830851	G	A	0.1302	N/A	0.863989	rs116426890	4	WDR12:CARF	0:0	intronic	8.415	4	N/A	N/A	N/A	N/A	N/A	N/A	N/A
rs114123510	2	203831212	A	T	0.1302	N/A	0.863989	rs116426890	4	WDR12:CARF	0:0	intronic	1.011	7	N/A	N/A	N/A	N/A	N/A	N/A	N/A
rs74421437	2	203831252	T	A	0.1302	N/A	0.863989	rs116426890	4	WDR12:CARF	0:0	intronic	1.795	6	N/A	N/A	N/A	N/A	N/A	N/A	N/A
rs72928605	2	203832120	G	A	0.1223	N/A	0.923901	rs116426890	4	WDR12:CARF	0:0	intronic	8.263	7	N/A	N/A	N/A	N/A	N/A	N/A	N/A
rs149268645	2	203833018	A	G	0.1223	N/A	0.923901	rs116426890	4	WDR12:CARF	0:0	intronic	5.296	6	N/A	N/A	N/A	N/A	N/A	N/A	N/A
rs141002954	2	203833877	G	A	0.1302	N/A	0.863989	rs116426890	4	WDR12:CARF	0:0	intronic	2.737	7	N/A	N/A	N/A	N/A	N/A	N/A	N/A
rs1541853	2	203835177	C	A	0.1302	N/A	0.863989	rs116426890	4	WDR12:CARF	0:0	intronic	10.84	N/A	N/A	N/A	N/A	N/A	N/A	N/A	N/A
rs72928608	2	203836507	C	G	0.1302	N/A	0.863989	rs116426890	4	WDR12:CARF	0:0	intronic	7.936	6	N/A	N/A	N/A	N/A	N/A	N/A	N/A
rs72928609	2	203837573	T	G	0.1302	N/A	0.863989	rs116426890	4	WDR12:CARF	0:0	intronic	0.468	5	N/A	N/A	N/A	N/A	N/A	N/A	N/A
rs72928610	2	203838961	C	T	0.1302	N/A	0.863989	rs116426890	4	WDR12:CARF	0:0	intronic	0.677	7	N/A	N/A	N/A	N/A	N/A	N/A	N/A
rs72928613	2	203839628	A	T	0.1312	N/A	0.856774	rs116426890	4	WDR12:CARF	0:0	intronic	2.439	6	N/A	N/A	N/A	N/A	N/A	N/A	N/A
rs143450835	2	203840565	T	C	0.1302	N/A	0.863989	rs116426890	4	WDR12:CARF	0:0	intronic	0.085	7	N/A	N/A	N/A	N/A	N/A	N/A	N/A
rs72928620	2	203840973	T	G	0.1302	N/A	0.863989	rs116426890	4	WDR12:CARF	0:0	intronic	0.334	6	N/A	N/A	N/A	N/A	N/A	N/A	N/A
rs72932553	2	203842661	T	C	0.1302	N/A	0.863989	rs116426890	4	WDR12:CARF	0:0	intronic	0.066	6	N/A	N/A	N/A	N/A	N/A	N/A	N/A
rs7579667	2	203844480	T	C	0.1302	N/A	0.863989	rs116426890	4	WDR12:CARF	0:0	intronic	0.05	6	N/A	N/A	N/A	N/A	N/A	N/A	N/A
rs191991898	2	203845340	G	T	0.1133	N/A	0.769487	rs116426890	4	WDR12:CARF	0:0	intronic	0.813	6	N/A	N/A	N/A	N/A	N/A	N/A	N/A
rs370248933	2	203845341	T	A	0.1133	N/A	0.769487	rs116426890	4	WDR12:CARF	0:0	intronic	0.441	6	N/A	N/A	N/A	N/A	N/A	N/A	N/A
rs72932554	2	203845828	G	A	0.1302	N/A	0.863989	rs116426890	4	WDR12:CARF	0:0	intronic	11.18	7	N/A	N/A	N/A	N/A	N/A	N/A	N/A
rs72932556	2	203845996	C	T	0.1302	N/A	0.863989	rs116426890	4	WDR12:CARF	0:0	intronic	4.585	7	N/A	N/A	N/A	N/A	N/A	N/A	N/A
rs72932557	2	203846817	T	A	0.1302	N/A	0.863989	rs116426890	4	WDR12:CARF	0:0	exonic	15.61	5	N/A	N/A	N/A	N/A	N/A	N/A	N/A
rs72932558	2	203847325	G	C	0.1302	N/A	0.863989	rs116426890	4	WDR12:CARF	0:0	intronic	0.542	7	N/A	N/A	N/A	N/A	N/A	N/A	N/A
rs72932559	2	203847382	A	G	0.1302	N/A	0.863989	rs116426890	4	WDR12:CARF	0:0	intronic	0.189	7	N/A	N/A	N/A	N/A	N/A	N/A	N/A
rs72932560	2	203847417	G	A	0.1302	N/A	0.863989	rs116426890	4	WDR12:CARF	0:0	intronic	1.561	6	N/A	N/A	N/A	N/A	N/A	N/A	N/A
rs72932561	2	203848402	A	G	0.1302	N/A	0.863989	rs116426890	4	WDR12:CARF	0:0	UTR3	16.28	6	N/A	N/A	N/A	N/A	N/A	N/A	N/A
rs76890136	2	203850011	G	C	0.1302	N/A	0.863989	rs116426890	4	WDR12:CARF	0:0	UTR3	4.91	7	N/A	N/A	N/A	N/A	N/A	N/A	N/A
rs140868713	2	203851338	C	CAGTT	0.1302	N/A	0.863989	rs116426890	4	WDR12:CARF	0:0	UTR3	4.252	N/A	N/A	N/A	N/A	N/A	N/A	N/A	N/A
rs138069129	2	203851687	CT	C	0.1302	N/A	0.863989	rs116426890	4	WDR12:CARF	0:0	UTR3	1.565	N/A	N/A	N/A	N/A	N/A	N/A	N/A	N/A
rs72932566	2	203855342	T	C	0.1302	N/A	0.863989	rs116426890	4	WDR12	0	intergenic	10.86	3a	N/A	N/A	N/A	N/A	N/A	N/A	N/A
rs188517380	2	203856972	G	T	0.1302	N/A	0.863989	rs116426890	4	WDR12	0	intergenic	0.05	6	N/A	N/A	N/A	N/A	N/A	N/A	N/A
rs72932572	2	203859391	C	T	0.1302	N/A	0.863989	rs116426890	4	WDR12	0	upstream	0.778	5	N/A	N/A	N/A	N/A	N/A	N/A	N/A
rs72932573	2	203861113	G	T	0.1302	N/A	0.863989	rs116426890	4	WDR12	0	downstream	8.282	6	N/A	N/A	N/A	N/A	N/A	N/A	N/A
rs142528616	2	203861347	CTTTTA	C	0.1302	N/A	0.863989	rs116426890	4	WDR12	0	intergenic	8.587	N/A	N/A	N/A	N/A	N/A	N/A	N/A	N/A
rs148707292	2	203861910	A	G	0.1302	N/A	0.863989	rs116426890	4	WDR12	0	intergenic	0.347	7	N/A	N/A	N/A	N/A	N/A	N/A	N/A
rs145299755	2	203861954	C	T	0.1302	N/A	0.863989	rs116426890	4	WDR12	0	intergenic	3.282	7	N/A	N/A	N/A	N/A	N/A	N/A	N/A
rs140750546	2	203863736	T	C	0.1312	N/A	0.856774	rs116426890	4	WDR12	0	intergenic	3.556	5	N/A	N/A	N/A	N/A	N/A	N/A	N/A
rs76461893	2	203865515	C	T	0.1302	N/A	0.863989	rs116426890	4	WDR12	0	intergenic	2.276	7	N/A	N/A	N/A	N/A	N/A	N/A	N/A
rs145168080	2	203865822	T	TGC	0.1292	N/A	0.838721	rs116426890	4	WDR12	0	intergenic	0.757	N/A	N/A	N/A	N/A	N/A	N/A	N/A	N/A
rs72932574	2	203866336	C	T	0.1302	N/A	0.863989	rs116426890	4	WDR12	0	intergenic	0.069	6	N/A	N/A	N/A	N/A	N/A	N/A	N/A
rs72932575	2	203866857	G	A	0.1302	N/A	0.863989	rs116426890	4	WDR12	0	intergenic	4.242	5	N/A	N/A	N/A	N/A	N/A	N/A	N/A
rs544605877	2	203867212	GGAGAGAGAGA	GGAGAGAGA	0.1352	N/A	0.828811	rs116426890	4	WDR12	0	intergenic	N/A	N/A	N/A	N/A	N/A	N/A	N/A	N/A	N/A
rs72932583	2	203869847	T	C	0.1302	N/A	0.863989	rs116426890	4	WDR12	0	intergenic	1.493	7	N/A	N/A	N/A	N/A	N/A	N/A	N/A
rs6728861	2	203873743	A	G	0.1302	N/A	0.863989	rs116426890	4	WDR12	0	intergenic	1.489	7	N/A	N/A	N/A	N/A	N/A	N/A	N/A
rs148812085	2	203877233	T	C	0.1302	N/A	0.863989	rs116426890	4	WDR12	0	intergenic	4.098	7	N/A	N/A	N/A	N/A	N/A	N/A	N/A
rs530464314	2	203877365	CA	C	0.1382	N/A	0.756144	rs116426890	4	WDR12	0	intergenic	1.391	N/A	N/A	N/A	N/A	N/A	N/A	N/A	N/A
rs4675310	2	203880834	G	A	0.1302	N/A	0.846971	rs116426890	4	NBEAL1	0	intronic	2.712	1f	N/A	N/A	N/A	N/A	N/A	N/A	N/A
rs2351524	2	203880992	T	C	0.1302	N/A	0.846971	rs116426890	4	NBEAL1	0	UTR5	5.492	1f	N/A	N/A	N/A	N/A	N/A	N/A	N/A
rs72932588	2	203883193	G	C	0.1302	N/A	0.863989	rs116426890	4	NBEAL1	0	intronic	9.656	4	N/A	N/A	N/A	N/A	N/A	N/A	N/A
rs72932590	2	203884308	C	A	0.1302	N/A	0.863989	rs116426890	4	NBEAL1	0	intronic	9.558	5	N/A	N/A	N/A	N/A	N/A	N/A	N/A
rs149905763	2	203884743	ATAAT	A	0.1292	N/A	0.854262	rs116426890	4	NBEAL1	0	intronic	0.688	N/A	N/A	N/A	N/A	N/A	N/A	N/A	N/A
rs146887391	2	203888355	CA	C	0.1322	N/A	0.83267	rs116426890	4	NBEAL1	0	intronic	1.144	N/A	N/A	N/A	N/A	N/A	N/A	N/A	N/A
rs145538381	2	203892767	C	T	0.1302	N/A	0.863989	rs116426890	4	NBEAL1	0	intronic	2.827	7	N/A	N/A	N/A	N/A	N/A	N/A	N/A
rs115654617	2	203893999	A	C	0.1302	N/A	0.863989	rs116426890	4	NBEAL1	0	intronic	1.286	7	N/A	N/A	N/A	N/A	N/A	N/A	N/A
rs140168762	2	203897946	G	A	0.1302	N/A	0.863989	rs116426890	4	NBEAL1	0	intronic	2.445	7	N/A	N/A	N/A	N/A	N/A	N/A	N/A
rs375380888	2	203899079	G	A	0.1103	N/A	0.778818	rs116426890	4	NBEAL1	0	intronic	1.717	7	N/A	N/A	N/A	N/A	N/A	N/A	N/A
rs181256816	2	203904305	C	T	0.1272	N/A	0.839338	rs116426890	4	NBEAL1	0	intronic	3.594	6	N/A	N/A	N/A	N/A	N/A	N/A	N/A
rs185726277	2	203904306	A	G	0.1272	N/A	0.839338	rs116426890	4	NBEAL1	0	intronic	0.109	7	N/A	N/A	N/A	N/A	N/A	N/A	N/A
rs72934505	2	203916487	G	T	0.1302	N/A	0.848518	rs116426890	4	NBEAL1	0	intronic	5.784	7	N/A	N/A	N/A	N/A	N/A	N/A	N/A
rs72934510	2	203925360	A	G	0.1302	N/A	0.863989	rs116426890	4	NBEAL1	0	intronic	0.379	7	N/A	N/A	N/A	N/A	N/A	N/A	N/A
rs72934512	2	203926271	G	A	0.1302	N/A	0.863989	rs116426890	4	NBEAL1:AC023271.1	0:0	ncRNA_exonic	10.17	2b	N/A	N/A	N/A	N/A	N/A	N/A	N/A
rs72934513	2	203927587	C	T	0.1302	N/A	0.863989	rs116426890	4	NBEAL1	0	intronic	4.835	6	N/A	N/A	N/A	N/A	N/A	N/A	N/A
rs151316549	2	203931597	T	C	0.1302	N/A	0.863989	rs116426890	4	NBEAL1	0	intronic	0.036	5	N/A	N/A	N/A	N/A	N/A	N/A	N/A
rs78907692	2	203932176	G	A	0.1302	N/A	0.863989	rs116426890	4	NBEAL1	0	intronic	1.162	7	N/A	N/A	N/A	N/A	N/A	N/A	N/A
rs72934514	2	203933339	G	A	0.1233	N/A	0.915687	rs116426890	4	NBEAL1	0	intronic	4.468	5	N/A	N/A	N/A	N/A	N/A	N/A	N/A
rs72934518	2	203937908	A	T	0.1302	N/A	0.863989	rs116426890	4	NBEAL1	0	intronic	2.827	7	N/A	N/A	N/A	N/A	N/A	N/A	N/A
rs72934519	2	203939640	G	A	0.1302	N/A	0.863989	rs116426890	4	NBEAL1:AC023271.2	0:0	ncRNA_exonic	9.871	5	N/A	N/A	N/A	N/A	N/A	N/A	N/A
rs115810193	2	203943168	G	A	0.1302	N/A	0.863989	rs116426890	4	NBEAL1	0	intronic	4.042	7	N/A	N/A	N/A	N/A	N/A	N/A	N/A
rs147932234	2	203951846	C	T	0.1302	N/A	0.863989	rs116426890	4	NBEAL1	0	intronic	5.47	7	N/A	N/A	N/A	N/A	N/A	N/A	N/A
rs139333388	2	203952059	G	C	0.1302	N/A	0.863989	rs116426890	4	NBEAL1	0	intronic	1.314	6	N/A	N/A	N/A	N/A	N/A	N/A	N/A
rs142013255	2	203967197	G	A	0.1302	N/A	0.863989	rs116426890	4	NBEAL1	0	intronic	6.822	5	N/A	N/A	N/A	N/A	N/A	N/A	N/A
rs72934535	2	203968973	C	T	0.1133	N/A	0.866144	rs116426890	4	NBEAL1	0	intronic	5.708	5	N/A	N/A	N/A	N/A	N/A	N/A	N/A
rs72934537	2	203969504	A	G	0.1302	N/A	0.863989	rs116426890	4	NBEAL1	0	intronic	12.95	5	N/A	N/A	N/A	N/A	N/A	N/A	N/A
rs72934545	2	203975958	T	G	0.1302	N/A	0.863989	rs116426890	4	NBEAL1	0	intronic	1.566	7	N/A	N/A	N/A	N/A	N/A	N/A	N/A
rs72934546	2	203980033	A	G	0.1302	N/A	0.863989	rs116426890	4	NBEAL1	0	intronic	0.114	5	N/A	N/A	N/A	N/A	N/A	N/A	N/A
rs72934550	2	203983940	A	C	0.1302	N/A	0.863989	rs116426890	4	NBEAL1	0	intronic	0.178	7	N/A	N/A	N/A	N/A	N/A	N/A	N/A
rs72934551	2	203984117	T	C	0.1302	N/A	0.863989	rs116426890	4	NBEAL1	0	intronic	1.953	7	N/A	N/A	N/A	N/A	N/A	N/A	N/A
rs72934554	2	203987806	G	C	0.1302	N/A	0.863989	rs116426890	4	NBEAL1	0	intronic	2.351	7	N/A	N/A	N/A	N/A	N/A	N/A	N/A
rs556349216	2	203988065	C	CT	0.168	N/A	0.654929	rs116426890	4	NBEAL1	0	intronic	3.706	N/A	N/A	N/A	N/A	N/A	N/A	N/A	N/A
rs72934556	2	203990789	G	T	0.1223	N/A	0.923901	rs116426890	4	NBEAL1	0	exonic	10.55	5	N/A	N/A	N/A	N/A	N/A	N/A	N/A
rs149215222	2	203993512	A	G	0.1292	N/A	0.871298	rs116426890	4	NBEAL1	0	intronic	0.183	7	N/A	N/A	N/A	N/A	N/A	N/A	N/A
rs72934563	2	203995405	A	G	0.1292	N/A	0.871298	rs116426890	4	NBEAL1	0	intronic	10.43	6	N/A	N/A	N/A	N/A	N/A	N/A	N/A
rs72934573	2	204005072	G	A	0.1292	N/A	0.871298	rs116426890	4	NBEAL1	0	intronic	4.28	6	N/A	N/A	N/A	N/A	N/A	N/A	N/A
rs72934583	2	204009057	G	T	0.1292	N/A	0.871298	rs116426890	4	NBEAL1	0	intronic	0.703	5	N/A	N/A	N/A	N/A	N/A	N/A	N/A
rs140201293	2	204015972	C	T	0.1213	N/A	0.932229	rs116426890	4	NBEAL1	0	intronic	10.23	7	N/A	N/A	N/A	N/A	N/A	N/A	N/A
rs72934589	2	204017937	T	C	0.1292	N/A	0.871298	rs116426890	4	NBEAL1	0	intronic	2.427	6	N/A	N/A	N/A	N/A	N/A	N/A	N/A
rs72934591	2	204019762	A	G	0.1292	N/A	0.871298	rs116426890	4	NBEAL1	0	intronic	0.795	7	N/A	N/A	N/A	N/A	N/A	N/A	N/A
rs146099848	2	204027701	A	G	0.1292	N/A	0.887006	rs116426890	4	NBEAL1	0	intronic	0.652	6	N/A	N/A	N/A	N/A	N/A	N/A	N/A
rs72934601	2	204031137	A	G	0.1292	N/A	0.887006	rs116426890	4	NBEAL1	0	intronic	4.315	6	N/A	N/A	N/A	N/A	N/A	N/A	N/A
rs72936304	2	204036357	G	T	0.1292	N/A	0.887006	rs116426890	4	NBEAL1	0	intronic	0.275	6	N/A	N/A	N/A	N/A	N/A	N/A	N/A
rs72936309	2	204040296	T	G	0.1292	N/A	0.887006	rs116426890	4	NBEAL1	0	intronic	1.688	5	N/A	N/A	N/A	N/A	N/A	N/A	N/A
rs72936323	2	204050474	G	T	0.1302	N/A	0.895352	rs116426890	4	NBEAL1	0	intronic	3.425	4	N/A	N/A	N/A	N/A	N/A	N/A	N/A
rs72936326	2	204054141	T	C	0.1302	N/A	0.895352	rs116426890	4	NBEAL1	0	intronic	2.439	6	N/A	N/A	N/A	N/A	N/A	N/A	N/A
rs72936332	2	204056678	C	T	0.1302	N/A	0.895352	rs116426890	4	NBEAL1	0	intronic	12.76	5	N/A	N/A	N/A	N/A	N/A	N/A	N/A
rs188186531	2	204062728	T	A	0.1302	N/A	0.895352	rs116426890	4	NBEAL1	0	intronic	0.427	6	N/A	N/A	N/A	N/A	N/A	N/A	N/A
rs72936348	2	204064839	T	C	0.1302	N/A	0.895352	rs116426890	4	NBEAL1	0	intronic	1.227	7	N/A	N/A	N/A	N/A	N/A	N/A	N/A
rs72936353	2	204070956	G	A	0.1302	N/A	0.895352	rs116426890	4	NBEAL1	0	intronic	2.654	7	N/A	N/A	N/A	N/A	N/A	N/A	N/A
rs116219813	2	204081675	T	C	0.1292	N/A	0.887006	rs116426890	4	NBEAL1	0	intronic	0.059	7	N/A	N/A	N/A	N/A	N/A	N/A	N/A
rs72938315	2	204121063	G	C	0.1551	N/A	0.798333	rs116426890	4	CYP20A1	0	intronic	2.065	6	N/A	N/A	N/A	N/A	N/A	N/A	N/A
rs115600411	2	204121145	G	C	0.1342	N/A	0.930312	rs116426890	4	CYP20A1	0	intronic	1.969	6	N/A	N/A	N/A	N/A	N/A	N/A	N/A
rs139860948	2	204127320	A	AAC	0.1252	N/A	0.983113	rs116426890	4	CYP20A1	0	intronic	1.094	N/A	N/A	N/A	N/A	N/A	N/A	N/A	N/A
rs72938351	2	204151503	G	A	0.1143	N/A	0.891376	rs116426890	4	CYP20A1	0	intronic	5.605	5	N/A	N/A	N/A	N/A	N/A	N/A	N/A
rs114407963	2	204154677	T	A	0.1262	N/A	0.991649	rs116426890	4	CYP20A1	0	intronic	4.517	6	N/A	N/A	N/A	N/A	N/A	N/A	N/A
rs114863726	2	204158375	A	G	0.1262	N/A	0.991649	rs116426890	4	CYP20A1	0	intronic	1.339	7	N/A	N/A	N/A	N/A	N/A	N/A	N/A
rs116426890	2	204196618	T	C	0.1252	3.39748e-13	1	rs116426890	4	ABI2	0	intronic	0.036	7	3.39748e-13	CAD	1.13	2.95334e-13	AD	0.948	0.034636
rs11098553	4	120897847	A	G	0.3529	9.50003e-06	0.646576	rs11723436	5	RP11-700N1.1	12398	intergenic	5.379	7	9.50003e-06	CAD	1.041	7.43916e-05	Longevity	0.94	0.00835123
rs13134800	4	120900282	T	C	0.3141	2.45213e-08	0.909525	rs11723436	5	RP11-700N1.1	14833	intergenic	7.19	7	2.45213e-08	CAD	1.053	9.04864e-07	Longevity	0.929	0.00125482
rs11723436	4	120901336	G	A	0.327	1.81321e-09	1	rs11723436	5	RP11-700N1.1	15887	intergenic	0.421	7	1.81321e-09	CAD	1.055	1.68141e-07	Longevity	0.925	0.000443426
rs7678555	4	120909501	C	A	0.3111	2.74269e-08	0.923505	rs11723436	5	RP11-700N1.1	24052	intergenic	0.79	6	2.74269e-08	CAD	1.055	3.26166e-07	Longevity	0.935	0.00391497
4:120914181:AAT:AATAT	4	120914181	AATAT	AAT	0.04672	N/A	0.887974	rs11723436	5	RP11-700N1.1	28732	N/A	N/A	N/A	N/A	N/A	N/A	N/A	N/A	N/A	N/A
4:120914181:AAT:AATATAT	4	120914181	AATATAT	AAT	0.001988	N/A	0.887974	rs11723436	5	RP11-700N1.1	28732	N/A	N/A	N/A	N/A	N/A	N/A	N/A	N/A	N/A	N/A
rs139170988	4	120914181	A	AAT	0.3151	N/A	0.887974	rs11723436	5	RP11-700N1.1	28732	intergenic	0.787	N/A	N/A	N/A	N/A	N/A	N/A	N/A	N/A
rs111346133	4	120917346	G	T	0.3201	N/A	0.800005	rs11723436	5	RP11-700N1.1	31897	intergenic	2.248	5	N/A	N/A	N/A	N/A	N/A	N/A	N/A
rs111911498	4	120918509	C	T	0.2684	N/A	0.63305	rs11723436	5	RP11-700N1.1	33060	intergenic	1.641	7	N/A	N/A	N/A	N/A	N/A	N/A	N/A
rs373671830	4	120918523	T	A	0.2684	N/A	0.63305	rs11723436	5	RP11-700N1.1	33074	intergenic	1.439	7	N/A	N/A	N/A	N/A	N/A	N/A	N/A
rs140876551	4	120918673	G	T	0.2704	N/A	0.638914	rs11723436	5	RP11-700N1.1	33224	intergenic	0.798	7	N/A	N/A	N/A	N/A	N/A	N/A	N/A
rs4608794	4	120919081	T	G	0.2704	N/A	0.638914	rs11723436	5	RP11-700N1.1	33632	intergenic	0.556	7	N/A	N/A	N/A	N/A	N/A	N/A	N/A
rs7668886	4	120919922	A	G	0.2614	N/A	0.612098	rs11723436	5	RP11-700N1.1	34473	intergenic	0.448	7	N/A	N/A	N/A	N/A	N/A	N/A	N/A
rs7668389	4	120919925	G	A	0.2614	N/A	0.612098	rs11723436	5	RP11-700N1.1	34476	intergenic	0.743	7	N/A	N/A	N/A	N/A	N/A	N/A	N/A
rs4834830	4	120920269	C	A	0.2744	N/A	0.604828	rs11723436	5	RP11-700N1.1	34820	intergenic	0.665	6	N/A	N/A	N/A	N/A	N/A	N/A	N/A
rs72686504	4	120920813	A	C	0.2763	N/A	0.612946	rs11723436	5	RP11-700N1.1	35364	intergenic	0.847	7	N/A	N/A	N/A	N/A	N/A	N/A	N/A
rs1847331	4	120936581	G	T	0.2753	N/A	0.610022	rs11723436	5	RP11-96A1.5	19606	intergenic	5.339	6	N/A	N/A	N/A	N/A	N/A	N/A	N/A
rs739954	5	139701920	T	C	0.492	5.80935e-07	0.92734	rs11168036	6	HBEGF	10507	intergenic	2.538	1f	5.80935e-07	AD	1.069	6.32166e-06	Longevity	0.945	0.00503166
rs11168036	5	139707439	T	G	0.4831	1.00413e-08	1	rs11168036	6	HBEGF	4988	intergenic	16.52	4	1.00413e-08	AD	1.078	3.17643e-07	Longevity	0.938	0.00140302
rs6884244	5	139708382	A	G	0.4274	N/A	0.808473	rs11168036	6	HBEGF	4045	intergenic	0.001	7	N/A	N/A	N/A	N/A	N/A	N/A	N/A
rs2878896	5	139710507	G	A	0.4781	1.85576e-08	0.982228	rs11168036	6	HBEGF	1920	intergenic	4.274	7	1.85576e-08	AD	1.076	8.12717e-07	Longevity	0.936	0.00104321
rs11168040	5	139711031	A	G	0.4274	N/A	0.808473	rs11168036	6	HBEGF	1396	intergenic	0.637	6	N/A	N/A	N/A	N/A	N/A	N/A	N/A
rs10875633	5	139711132	A	G	0.4284	N/A	0.804914	rs11168036	6	HBEGF	1295	intergenic	6.375	7	N/A	N/A	N/A	N/A	N/A	N/A	N/A
rs2282802	5	139712239	G	A	0.4344	N/A	0.827423	rs11168036	6	HBEGF	188	downstream	5.46	N/A	N/A	N/A	N/A	N/A	N/A	N/A	N/A
rs7268	5	139712550	A	C	0.4334	N/A	0.818498	rs11168036	6	HBEGF	0	UTR3	10.92	N/A	N/A	N/A	N/A	N/A	N/A	N/A	N/A
rs2074613	5	139714564	C	T	0.4284	N/A	0.791343	rs11168036	6	HBEGF	0	intronic	6.147	N/A	N/A	N/A	N/A	N/A	N/A	N/A	N/A
rs2074612	5	139714690	T	C	0.4215	N/A	0.773734	rs11168036	6	HBEGF	0	intronic	4.565	N/A	N/A	N/A	N/A	N/A	N/A	N/A	N/A
rs4150233	5	139714837	C	T	0.4871	1.38783e-08	0.964534	rs11168036	6	HBEGF	0	intronic	3.829	N/A	1.38783e-08	AD	1.078	5.25718e-07	Longevity	0.936	0.00118953
rs10948377	6	12987237	G	A	0.2982	3.0792e-10	1	rs10948377	7	PHACTR1	0	intronic	1.508	6	3.0792e-10	Longevity	1.051	0.049191	CAD	0.934	2.39233e-10
rs9456508	6	160598596	G	T	0.02087	8.33773e-09	0.901023	rs16891156	8	SLC22A2	0	intergenic	0.181	2b	8.33773e-09	CAD	1.215	1.78887e-06	Longevity	0.741	0.00020509
rs16891156	6	160608804	C	A	0.01889	4.27923e-09	1	rs16891156	8	SLC22A2	0	N/A	2.542	7	4.27923e-09	CAD	1.237	6.18823e-07	Longevity	0.732	0.000295225
rs10080815	6	160687412	G	T	0.01193	N/A	0.668616	rs9457927	8	SLC22A2	0	intronic	0.667	5	N/A	N/A	N/A	N/A	N/A	N/A	N/A
rs9295127	6	160751123	A	C	0.01292	3.05844e-16	0.61564	rs9457927	8	SLC22A3	18176	intergenic	1.129	7	3.05844e-16	CAD	1.312	1.28937e-15	Longevity	0.732	0.00586807
rs9295128	6	160751531	T	G	0.01292	N/A	0.61564	rs9457927	8	SLC22A3	17768	intergenic	3.431	7	N/A	N/A	N/A	N/A	N/A	N/A	N/A
rs9457906	6	160759553	G	C	0.01292	N/A	0.61564	rs9457927	8	SLC22A3	9746	intergenic	0.392	6	N/A	N/A	N/A	N/A	N/A	N/A	N/A
rs1510226	6	160816409	C	T	0.01093	1.4019e-14	0.731223	rs9457927	8	SLC22A3	0	intronic	0.134	N/A	1.4019e-14	CAD	1.238	6.71279e-13	Longevity	0.718	0.000572233
rs9457925	6	160848743	A	G	0.00994	1.02441e-09	0.806353	rs9457927	8	SLC22A3	0	intronic	2.56	5	1.02441e-09	CAD	1.385	1.13105e-08	Longevity	0.732	0.0036353
rs4709431	6	160853746	C	A	0.00994	5.13659e-10	0.806353	rs9457927	8	SLC22A3	0	intronic	11.1	6	5.13659e-10	CAD	1.406	5.31195e-09	Longevity	0.731	0.00377238
rs1510224	6	160894878	C	T	0.00994	7.07214e-10	1	rs9457927	8	LPAL2	0	ncRNA_intronic	13.11	N/A	7.07214e-10	CAD	1.4	8.21594e-09	Longevity	0.722	0.00340223
rs9457927	6	160910282	G	A	0.00994	3.99355e-22	1	rs9457927	8	LPAL2	0	ncRNA_intronic	1.034	5	3.99355e-22	CAD	1.43	1.10633e-21	Longevity	0.714	0.00665188
rs117791490	6	160916058	T	C	0.00994	6.62506e-10	1	rs9457927	8	LPAL2	0	ncRNA_intronic	0.498	7	6.62506e-10	CAD	1.404	9.29682e-09	Longevity	0.715	0.00280906
rs117733303	6	160922870	G	A	0.01193	7.40071e-10	0.829953	rs9457927	8	LPAL2	0	ncRNA_intronic	1.996	7	7.40071e-10	CAD	1.38	2.14197e-08	Longevity	0.724	0.00136818
rs7452960	6	160941641	A	G	0.00994	5.70523e-11	1	rs9457927	8	LPAL2	9484	intergenic	7.857	4	5.70523e-11	CAD	1.419	1.01528e-09	Longevity	0.706	0.00201293
rs3798220	6	160961137	C	T	0.00994	3.19416e-10	1	rs9457927	8	LPA	0	exonic	16.7	6	3.19416e-10	CAD	1.42	4.66433e-09	Longevity	0.719	0.00262102
rs118039278	6	160985526	A	G	0.07356	3.29582e-37	1	rs118039278	8	LPA	0	intronic	0.418	7	3.29582e-37	CAD	1.357	4.38462e-37	Longevity	0.879	0.00839889
rs74617384	6	160997118	T	A	0.07455	N/A	0.986619	rs118039278	8	LPA	0	intronic	0.58	5	N/A	N/A	N/A	N/A	N/A	N/A	N/A
rs55730499	6	161005610	T	C	0.07555	N/A	0.973361	rs118039278	8	LPA	0	intronic	0.093	7	N/A	N/A	N/A	N/A	N/A	N/A	N/A
rs10455872	6	161010118	G	A	0.07356	N/A	1	rs118039278	8	LPA	0	intronic	0.146	6	N/A	N/A	N/A	N/A	N/A	N/A	N/A
rs140570886	6	161013013	C	T	0.00994	N/A	0.806353	rs9457927	8	LPA	0	intronic	2.568	7	N/A	N/A	N/A	N/A	N/A	N/A	N/A
rs71033586	6	161075384	A	AC	0.00994	N/A	0.806353	rs9457927	8	LPA	0	intronic	0.544	N/A	N/A	N/A	N/A	N/A	N/A	N/A	N/A
rs56393506	6	161089307	T	C	0.1819	4.0394e-25	1	rs56393506	8	RP1-81D8.4	0	ncRNA_intronic	5.891	4	4.0394e-25	CAD	1.158	2.37212e-25	Longevity	0.927	0.0277864
rs7757140	6	161095837	T	C	0.2783	N/A	0.941179	rs9457995	8	RP1-81D8.4	0	ncRNA_intronic	1.923	7	N/A	N/A	N/A	N/A	N/A	N/A	N/A
rs2872819	6	161096478	C	G	0.2783	N/A	0.941179	rs9457995	8	RP1-81D8.4	0	ncRNA_intronic	0.023	7	N/A	N/A	N/A	N/A	N/A	N/A	N/A
rs202158545	6	161101201	C	G	0.2684	N/A	1	rs9457995	8	RP1-81D8.4	3645	intergenic	0.507	6	N/A	N/A	N/A	N/A	N/A	N/A	N/A
rs9457995	6	161102643	A	G	0.2684	1.12872e-11	1	rs9457995	8	RP1-81D8.4	5087	intergenic	2.821	6	1.12872e-11	Longevity	1.06	0.00974294	CAD	0.934	3.91452e-11
rs374071816	6	161103805	A	T	0.08847	N/A	0.738379	rs118039278	8	RP1-81D8.4	6249	intergenic	2.943	6	N/A	N/A	N/A	N/A	N/A	N/A	N/A
rs10806735	6	161105260	G	C	0.2724	N/A	0.980321	rs9457995	8	RP1-81D8.4	7704	intergenic	1.742	7	N/A	N/A	N/A	N/A	N/A	N/A	N/A
rs2315065	6	161108144	A	C	0.09443	N/A	0.714587	rs118039278	8	RP1-81D8.4	10588	intergenic	0.302	N/A	N/A	N/A	N/A	N/A	N/A	N/A	N/A
rs6935921	6	161108536	C	T	0.2684	5.39008e-10	0.958993	rs9457995	8	RP1-81D8.3	10783	intergenic	1.538	6	5.39008e-10	Longevity	1.055	0.0120925	CAD	0.941	1.74231e-09
rs6455698	6	161108803	G	T	0.2684	3.70558e-10	0.95951	rs9457995	8	RP1-81D8.3	10516	intergenic	1.126	7	3.70558e-10	Longevity	1.055	0.0115428	CAD	0.94	1.23601e-09
rs186696265	6	161111700	T	C	0.01292	N/A	0.61564	rs9457927	8	RP1-81D8.3	7619	intergenic	0.613	5	N/A	N/A	N/A	N/A	N/A	N/A	N/A
rs56100699	6	161116127	T	TA	0.2664	N/A	0.959048	rs9457995	8	RP1-81D8.3	3192	intergenic	2.206	N/A	N/A	N/A	N/A	N/A	N/A	N/A	N/A
rs111358967	6	161118770	C	CA	0.34	N/A	0.681492	rs9457995	8	RP1-81D8.3	549	upstream	2.045	N/A	N/A	N/A	N/A	N/A	N/A	N/A	N/A
rs783144	6	161119239	T	C	0.2555	1.5243e-09	0.905348	rs9457995	8	RP1-81D8.3	80	upstream	2.257	N/A	1.5243e-09	Longevity	1.055	0.0148358	CAD	0.94	4.1936e-09
rs4252050	6	161121958	G	A	0.1938	N/A	0.628555	rs9457995	8	RP1-81D8.3	293	downstream	2.177	6	N/A	N/A	N/A	N/A	N/A	N/A	N/A
rs4110432	6	161122084	T	C	0.1928	N/A	0.633398	rs9457995	8	RP1-81D8.3	419	downstream	0.039	N/A	N/A	N/A	N/A	N/A	N/A	N/A	N/A
rs2314852	6	161122787	G	A	0.1928	N/A	0.633398	rs9457995	8	PLG	482	upstream	0.01	N/A	N/A	N/A	N/A	N/A	N/A	N/A	N/A
rs4252185	6	161123451	C	T	0.09245	N/A	0.677957	rs118039278	8	PLG	0	intronic	0.699	7	N/A	N/A	N/A	N/A	N/A	N/A	N/A
rs7788833	7	19034191	C	T	0.2247	2.61694e-10	0.649739	rs2107595	9	HDAC9	0	intronic	6.735	5	2.61694e-10	CAD	1.066	1.24057e-09	Longevity	0.935	0.00801018
rs7788972	7	19034280	A	T	0.2247	N/A	0.649739	rs2107595	9	HDAC9	0	intronic	6.589	7	N/A	N/A	N/A	N/A	N/A	N/A	N/A
rs2074633	7	19035920	C	T	0.2237	2.53991e-10	0.707871	rs2107595	9	HDAC9	0	UTR3	18.24	N/A	2.53991e-10	CAD	1.067	6.80046e-10	Longevity	0.939	0.0141657
rs7798197	7	19037661	G	A	0.2087	1.18899e-10	0.762687	rs2107595	9	HDAC9	0	UTR3	13.18	4	1.18899e-10	CAD	1.068	1.73701e-09	Longevity	0.93	0.0025208
rs2023936	7	19039067	G	C	0.2117	N/A	0.762463	rs2107595	9	HDAC9	0	UTR3	3.082	6	N/A	N/A	N/A	N/A	N/A	N/A	N/A
rs28688791	7	19039605	C	T	0.2137	1.35169e-10	0.753999	rs2107595	9	HDAC9	0	UTR3	10.24	5	1.35169e-10	CAD	1.068	6.53746e-10	Longevity	0.933	0.0076518
rs2526620	7	19045397	G	A	0.2068	4.36227e-09	0.78054	rs2107595	9	HDAC9	3357	intergenic	4.568	N/A	4.36227e-09	CAD	1.064	2.90927e-08	Longevity	0.934	0.006407
rs6963129	7	19046177	G	T	0.1899	N/A	0.824843	rs2107595	9	HDAC9	4137	intergenic	0.915	6	N/A	N/A	N/A	N/A	N/A	N/A	N/A
rs2107595	7	19049388	A	G	0.168	2.80443e-11	1	rs2107595	9	HDAC9	7348	intergenic	18.1	2b	2.80443e-11	CAD	1.076	1.90614e-10	Longevity	0.93	0.00513486
rs57301765	7	19052733	A	G	0.169	1.00074e-10	0.980424	rs2107595	9	TWIST1	7880	intergenic	1.126	6	1.00074e-10	CAD	1.072	1.44547e-09	Longevity	0.925	0.00253293
rs11556924	7	129663496	T	C	0.3767	1.54925e-11	1	rs11556924	10	RP11-306G20.1:ZC3HC1	0:0	exonic	28	1f	1.54925e-11	Longevity	1.063	0.00418526	CAD	0.93	1.26479e-10
rs56179563	7	129685597	A	G	0.3857	5.78554e-11	0.868844	rs11556924	10	ZC3HC1	0	intronic	0.674	7	5.78554e-11	Longevity	1.075	0.0011723	CAD	0.935	1.76878e-09
rs6999569	8	126475770	G	A	0.4533	2.54875e-07	0.979956	rs2980853	11	RP11-136O12.2	3410	intergenic	2.141	5	2.54875e-07	Longevity	1.075	0.000187156	CAD	0.961	7.11738e-05
rs2980856	8	126476379	G	C	0.4543	N/A	0.983908	rs2980853	11	RP11-136O12.2	2801	intergenic	4.442	2b	N/A	N/A	N/A	N/A	N/A	N/A	N/A
rs2954017	8	126476873	T	C	0.4821	N/A	0.78943	rs2980853	11	RP11-136O12.2	2307	intergenic	0.933	7	N/A	N/A	N/A	N/A	N/A	N/A	N/A
rs2980855	8	126477476	C	T	0.4543	3.07839e-07	0.983908	rs2980853	11	RP11-136O12.2	1704	intergenic	4.934	N/A	3.07839e-07	Longevity	1.076	0.000146532	CAD	0.962	0.000110952
rs2980854	8	126477497	T	C	0.4543	2.73195e-07	0.983908	rs2980853	11	RP11-136O12.2	1683	intergenic	2.181	N/A	2.73195e-07	Longevity	1.076	0.000146532	CAD	0.962	9.78142e-05
rs2954019	8	126477759	A	G	0.4543	2.71411e-07	0.983908	rs2980853	11	RP11-136O12.2	1421	intergenic	4.577	5	2.71411e-07	Longevity	1.076	0.00014964	CAD	0.961	9.51228e-05
rs2001945	8	126477978	G	C	0.4831	N/A	0.785403	rs2980853	11	RP11-136O12.2	1202	intergenic	6.852	4	N/A	N/A	N/A	N/A	N/A	N/A	N/A
rs2980853	8	126478350	C	A	0.4583	9.98846e-09	1	rs2980853	11	RP11-136O12.2	830	upstream	0.39	N/A	9.98846e-09	Longevity	1.077	9.80821e-05	CAD	0.957	4.51869e-06
rs2001846	8	126478450	T	C	0.4811	N/A	0.794279	rs2980853	11	RP11-136O12.2	730	upstream	0.866	N/A	N/A	N/A	N/A	N/A	N/A	N/A	N/A
rs2001844	8	126478745	G	A	0.4583	2.02761e-08	1	rs2980853	11	RP11-136O12.2	435	upstream	15.45	N/A	2.02761e-08	Longevity	1.076	0.000129596	CAD	0.958	7.17835e-06
rs6982636	8	126479315	A	G	0.4583	2.36997e-08	1	rs2980853	11	RP11-136O12.2	0	ncRNA_intronic	1.789	2b	2.36997e-08	Longevity	1.076	0.000138116	CAD	0.958	7.93236e-06
rs6982502	8	126479362	C	T	0.4821	N/A	0.790231	rs2980853	11	RP11-136O12.2	0	ncRNA_intronic	0.549	4	N/A	N/A	N/A	N/A	N/A	N/A	N/A
rs35200265	8	126479506	C	CT	0.4423	N/A	0.84199	rs2980853	11	RP11-136O12.2	0	ncRNA_intronic	3.795	N/A	N/A	N/A	N/A	N/A	N/A	N/A	N/A
rs529856952	8	126479506	CTT	CT	0.06064	N/A	0.84199	rs2980853	11	RP11-136O12.2	0	N/A	N/A	N/A	N/A	N/A	N/A	N/A	N/A	N/A	N/A
rs2980886	8	126480088	A	G	0.4573	1.9053e-08	0.995965	rs2980853	11	RP11-136O12.2	0	ncRNA_intronic	3.409	N/A	1.9053e-08	Longevity	1.076	0.000137568	CAD	0.957	6.33548e-06
rs138962052	8	126480512	T	TTTTTGAGATGCACCCATGTTTTTGTGTATACTAGCATC	0.4573	N/A	0.995965	rs2980853	11	RP11-136O12.2	0	ncRNA_intronic	0.902	N/A	N/A	N/A	N/A	N/A	N/A	N/A	N/A
rs66614050	8	126480526	T	C	0.4543	N/A	0.984116	rs2980853	11	RP11-136O12.2	0	ncRNA_intronic	4.506	7	N/A	N/A	N/A	N/A	N/A	N/A	N/A
rs201123548	8	126480545	C	A	0.3101	N/A	0.647477	rs2980853	11	RP11-136O12.2	0	ncRNA_intronic	1.112	5	N/A	N/A	N/A	N/A	N/A	N/A	N/A
rs2980882	8	126480700	G	A	0.4573	2.3397e-08	0.995965	rs2980853	11	RP11-136O12.2	0	ncRNA_intronic	5.437	N/A	2.3397e-08	Longevity	1.076	0.000129596	CAD	0.958	8.34069e-06
rs2980875	8	126481747	G	A	0.4523	2.57486e-08	0.976046	rs2980853	11	RP11-136O12.2	0	ncRNA_intronic	1.095	N/A	2.57486e-08	Longevity	1.077	0.000111603	CAD	0.958	1.07086e-05
rs2954021	8	126482077	G	A	0.499	N/A	0.810396	rs2980853	11	RP11-136O12.2	0	ncRNA_intronic	2.574	6	N/A	N/A	N/A	N/A	N/A	N/A	N/A
rs2954022	8	126482621	A	C	0.4533	2.83481e-08	0.97191	rs2980853	11	RP11-136O12.2	0	ncRNA_intronic	16.44	5	2.83481e-08	Longevity	1.075	0.000141071	CAD	0.958	9.3708e-06
rs2954027	8	126485294	A	T	0.4553	N/A	0.940201	rs2980853	11	RP11-136O12.2	0	ncRNA_intronic	5.065	7	N/A	N/A	N/A	N/A	N/A	N/A	N/A
rs2980860	8	126485337	G	A	0.4493	1.36399e-08	0.964417	rs2980853	11	RP11-136O12.2	0	ncRNA_intronic	3.947	N/A	1.36399e-08	Longevity	1.077	0.000102407	CAD	0.957	5.99677e-06
rs17321515	8	126486409	G	A	0.4592	2.14661e-08	0.955988	rs2980853	11	RP11-136O12.2	0	ncRNA_intronic	5.188	5	2.14661e-08	Longevity	1.074	0.00017776	CAD	0.957	5.55579e-06
rs2980868	8	126488235	T	C	0.4602	1.93199e-08	0.952185	rs2980853	11	RP11-136O12.2	0	ncRNA_intronic	6.874	6	1.93199e-08	Longevity	1.074	0.000174086	CAD	0.957	5.08003e-06
rs2980869	8	126488250	T	C	0.4602	1.82106e-08	0.952185	rs2980853	11	RP11-136O12.2	0	ncRNA_intronic	6.156	6	1.82106e-08	Longevity	1.075	0.000166951	CAD	0.957	4.97886e-06
rs2980871	8	126488930	G	A	0.4304	N/A	0.894453	rs2980853	11	RP11-136O12.2	0	ncRNA_intronic	3.228	5	N/A	N/A	N/A	N/A	N/A	N/A	N/A
rs2954029	8	126490972	T	A	0.4483	N/A	0.960498	rs2980853	11	RP11-136O12.2	0	ncRNA_intronic	6.325	7	N/A	N/A	N/A	N/A	N/A	N/A	N/A
rs2954031	8	126491733	T	G	0.4284	8.3551e-07	0.872056	rs2980853	11	RP11-136O12.2	0	ncRNA_intronic	1	5	8.3551e-07	Longevity	1.058	0.00319923	CAD	0.958	1.46072e-05
rs10808546	8	126495818	T	C	0.4314	N/A	0.836499	rs2980853	11	RP11-136O12.2	0	ncRNA_intronic	0.736	5	N/A	N/A	N/A	N/A	N/A	N/A	N/A
rs28601761	8	126500031	G	C	0.4076	N/A	0.678805	rs2980853	11	RP11-136O12.2	0	ncRNA_intronic	13.83	7	N/A	N/A	N/A	N/A	N/A	N/A	N/A
rs112875651	8	126506694	A	G	0.3847	1.02736e-05	0.622131	rs2980853	11	RP11-136O12.2	0	ncRNA_intronic	0.022	6	1.02736e-05	Longevity	1.042	0.0470959	CAD	0.954	1.43442e-05
rs2518723	9	21995882	T	C	0.4841	1.64602e-23	0.709684	rs3218012	12	RP11-145E5.5:CDKN2B-AS1:RP11-149I2.4	0:0:0	ncRNA_exonic	7.917	N/A	1.64602e-23	Longevity	1.053	0.0107876	CAD	0.909	2.65305e-23
rs35158895	9	21996623	C	CTT	0.4006	N/A	0.809851	rs1412829	12	RP11-145E5.5:CDKN2B-AS1	0:0	ncRNA_intronic	3.097	N/A	N/A	N/A	N/A	N/A	N/A	N/A	N/A
rs61271866	9	21997015	A	T	0.2863	N/A	0.685016	rs1412832	12	RP11-145E5.5:CDKN2B-AS1	0:0	ncRNA_intronic	1.382	5	N/A	N/A	N/A	N/A	N/A	N/A	N/A
9:21997479:G:GGA	9	21997479	GGA	G	0.3748	N/A	0.707103	rs1412829	12	RP11-145E5.5:CDKN2B-AS1	0:0	N/A	0.943	N/A	N/A	N/A	N/A	N/A	N/A	N/A	N/A
9:21997479:G:GGAGA	9	21997479	GGAGA	G	0.002982	N/A	0.707103	rs1412829	12	RP11-145E5.5:CDKN2B-AS1	0:0	ncRNA_intronic	0.363	N/A	N/A	N/A	N/A	N/A	N/A	N/A	N/A
rs3218020	9	21997872	A	G	0.3718	2.64362e-40	0.836657	rs7028268	12	RP11-145E5.5:CDKN2B-AS1	0:0	ncRNA_intronic	6.367	N/A	2.64362e-40	CAD	1.135	1.47487e-39	Longevity	0.938	0.00185356
rs3218012	9	21998660	A	G	0.4583	5.47123e-27	1	rs3218012	12	RP11-145E5.5:CDKN2B-AS1	0:0	ncRNA_intronic	4.07	N/A	5.47123e-27	CAD	1.102	3.60182e-25	Longevity	0.931	0.000231365
rs3218009	9	21998757	G	C	0.1262	N/A	0.880436	rs62555370	12	RP11-145E5.5:CDKN2B-AS1	0:0	ncRNA_intronic	3.61	6	N/A	N/A	N/A	N/A	N/A	N/A	N/A
rs2811713	9	21999328	ATATGT	GTATGT	0.3917	N/A	0.859131	rs1412829	12	RP11-145E5.5:CDKN2B-AS1	0:0	N/A	N/A	N/A	N/A	N/A	N/A	N/A	N/A	N/A	N/A
rs572101477	9	21999328	G	GTATGT	0.000994	N/A	0.859131	rs1412829	12	RP11-145E5.5:CDKN2B-AS1	0:0	ncRNA_intronic	0.294	N/A	N/A	N/A	N/A	N/A	N/A	N/A	N/A
rs35720900	9	22002477	GA	G	0.334	N/A	0.653923	rs1412829	12	RP11-145E5.5:CDKN2B-AS1	0:0	ncRNA_intronic	0.367	N/A	N/A	N/A	N/A	N/A	N/A	N/A	N/A
rs3217992	9	22003223	T	C	0.4016	1.31828e-42	0.893208	rs7028268	12	RP11-145E5.5:CDKN2B-AS1:CDKN2B	0:0:0	ncRNA_intronic	2.642	N/A	1.31828e-42	CAD	1.137	2.18422e-42	Longevity	0.947	0.00591376
rs3217991	9	22003298	CA	C	0.4026	N/A	0.889177	rs7028268	12	RP11-145E5.5:CDKN2B-AS1:CDKN2B	0:0:0	ncRNA_intronic	1.122	N/A	N/A	N/A	N/A	N/A	N/A	N/A	N/A
rs1063192	9	22003367	G	A	0.4344	N/A	0.902805	rs1412829	12	RP11-145E5.5:CDKN2B-AS1:CDKN2B	0:0:0	ncRNA_intronic	0.991	N/A	N/A	N/A	N/A	N/A	N/A	N/A	N/A
rs3217977	9	22007357	CA	C	0.4513	N/A	0.854762	rs1412829	12	RP11-145E5.5:CDKN2B-AS1:CDKN2B	0:0:0	ncRNA_intronic	0.861	N/A	N/A	N/A	N/A	N/A	N/A	N/A	N/A
rs2069418	9	22009698	G	C	0.4473	N/A	0.859714	rs1412829	12	RP11-145E5.5:CDKN2B-AS1	0:0	ncRNA_intronic	12.3	4	N/A	N/A	N/A	N/A	N/A	N/A	N/A
9:22010004:A:T	9	22010004	A	T	0.3549	N/A	0.743943	rs7028268	12	RP11-145E5.5:CDKN2B-AS1	0:0	N/A	11.33	5	N/A	N/A	N/A	N/A	N/A	N/A	N/A
9:22010004:G:T	9	22010004	G	T	0.0328	N/A	0.743943	rs7028268	12	RP11-145E5.5:CDKN2B-AS1	0:0	ncRNA_intronic	11.28	N/A	N/A	N/A	N/A	N/A	N/A	N/A	N/A
rs573687	9	22011642	A	G	0.3777	1.38079e-25	0.833337	rs1412829	12	RP11-145E5.5:CDKN2B-AS1	0:0	ncRNA_intronic	10.79	N/A	1.38079e-25	Longevity	1.061	0.00412694	CAD	0.9	5.36399e-25
rs13298881	9	22012051	C	T	0.1213	N/A	0.784148	rs1547705	12	RP11-145E5.5:CDKN2B-AS1	0:0	ncRNA_intronic	17.08	5	N/A	N/A	N/A	N/A	N/A	N/A	N/A
rs545226	9	22012422	G	A	0.4274	N/A	0.739971	rs7028268	12	RP11-145E5.5:CDKN2B-AS1:UBA52P6	0:0:0	ncRNA_exonic	2.539	N/A	N/A	N/A	N/A	N/A	N/A	N/A	N/A
rs10811640	9	22013411	T	G	0.4682	1.32736e-26	0.961991	rs3218012	12	RP11-145E5.5:CDKN2B-AS1	0:0	ncRNA_intronic	1.647	7	1.32736e-26	CAD	1.101	4.49187e-25	Longevity	0.934	0.000456342
rs10757263	9	22013805	T	C	0.4682	2.36703e-26	0.961991	rs3218012	12	RP11-145E5.5:CDKN2B-AS1	0:0	ncRNA_intronic	1.532	6	2.36703e-26	CAD	1.101	7.92862e-25	Longevity	0.934	0.000465258
rs10811641	9	22014137	G	C	0.3887	N/A	0.858444	rs7028268	12	RP11-145E5.5:CDKN2B-AS1	0:0	ncRNA_intronic	0.196	7	N/A	N/A	N/A	N/A	N/A	N/A	N/A
rs1101330	9	22015465	A	C	0.3867	2.04514e-26	0.878754	rs1412829	12	RP11-145E5.5:CDKN2B-AS1	0:0	ncRNA_intronic	0.381	N/A	2.04514e-26	Longevity	1.06	0.00400902	CAD	0.899	7.93173e-26
rs1101329	9	22015997	T	C	0.4076	2.40353e-21	0.818473	rs1412829	12	RP11-145E5.5:CDKN2B-AS1	0:0	ncRNA_intronic	0.502	N/A	2.40353e-21	Longevity	1.048	0.0208691	AD,CAD	0.919	2.19639e-21
rs62556546	9	22016510	G	C	0.3032	N/A	0.610007	rs1412832	12	RP11-145E5.5:CDKN2B-AS1	0:0	ncRNA_intronic	0.461	6	N/A	N/A	N/A	N/A	N/A	N/A	N/A
rs10217281	9	22016617	A	G	0.4682	N/A	0.962115	rs3218012	12	RP11-145E5.5:CDKN2B-AS1	0:0	ncRNA_intronic	0.683	6	N/A	N/A	N/A	N/A	N/A	N/A	N/A
rs2106120	9	22017101	T	G	0.4702	9.62783e-27	0.954672	rs3218012	12	RP11-145E5.5:CDKN2B-AS1	0:0	ncRNA_intronic	0.908	N/A	9.62783e-27	CAD	1.102	3.43606e-25	Longevity	0.934	0.000430541
rs2106119	9	22017550	G	A	0.4702	6.28589e-27	0.954672	rs3218012	12	RP11-145E5.5:CDKN2B-AS1	0:0	ncRNA_intronic	2.645	N/A	6.28589e-27	CAD	1.102	2.36261e-25	Longevity	0.934	0.000406108
rs643319	9	22017836	A	C	0.4712	1.66733e-23	0.753687	rs3218012	12	RP11-145E5.5:CDKN2B-AS1	0:0	ncRNA_intronic	0.58	N/A	1.66733e-23	Longevity	1.057	0.00545442	CAD	0.912	5.31625e-23
rs7044859	9	22018781	A	T	0.4702	N/A	0.954672	rs3218012	12	RP11-145E5.5:CDKN2B-AS1	0:0	ncRNA_intronic	2.767	6	N/A	N/A	N/A	N/A	N/A	N/A	N/A
rs523096	9	22019129	G	A	0.4334	4.27985e-28	0.914024	rs1412829	12	RP11-145E5.5:CDKN2B-AS1	0:0	ncRNA_intronic	6.474	N/A	4.27985e-28	Longevity	1.06	0.0027926	AD,CAD	0.91	2.2458e-27
rs62556547	9	22019156	C	T	0.1262	N/A	0.880436	rs62555370	12	RP11-145E5.5:CDKN2B-AS1	0:0	ncRNA_intronic	0.188	5	N/A	N/A	N/A	N/A	N/A	N/A	N/A
rs518394	9	22019673	C	G	0.4324	N/A	0.909648	rs1412829	12	RP11-145E5.5:CDKN2B-AS1	0:0	ncRNA_intronic	0.732	7	N/A	N/A	N/A	N/A	N/A	N/A	N/A
rs10757264	9	22019732	G	A	0.497	2.92317e-20	0.855574	rs3218012	12	RP11-145E5.5:CDKN2B-AS1	0:0	ncRNA_intronic	2.637	7	2.92317e-20	CAD	1.089	1.62117e-19	Longevity	0.943	0.00361429
rs490005	9	22020493	A	G	0.4911	3.71826e-19	0.820439	rs3218012	12	RP11-145E5.5:CDKN2B-AS1	0:0	ncRNA_intronic	0.939	7	3.71826e-19	Longevity	1.047	0.021363	CAD	0.919	3.68034e-19
rs597816	9	22021172	C	T	0.4076	N/A	0.817849	rs1412829	12	RP11-145E5.5:CDKN2B-AS1	0:0	ncRNA_intronic	12.84	N/A	N/A	N/A	N/A	N/A	N/A	N/A	N/A
rs568447	9	22021615	G	A	0.4483	N/A	0.80028	rs7028268	12	RP11-145E5.5:CDKN2B-AS1	0:0	ncRNA_intronic	4.649	N/A	N/A	N/A	N/A	N/A	N/A	N/A	N/A
rs567453	9	22021737	C	G	0.4712	N/A	0.747737	rs3218012	12	RP11-145E5.5:CDKN2B-AS1	0:0	ncRNA_intronic	0.937	7	N/A	N/A	N/A	N/A	N/A	N/A	N/A
rs581876	9	22022376	T	C	0.3857	1.48071e-29	0.882761	rs1412829	12	RP11-145E5.5:CDKN2B-AS1	0:0	ncRNA_intronic	1.163	N/A	1.48071e-29	Longevity	1.059	0.0048971	CAD	0.896	4.21977e-29
rs10965212	9	22023795	A	T	0.493	N/A	0.869399	rs3218012	12	RP11-145E5.5:CDKN2B-AS1	0:0	ncRNA_intronic	9.01	6	N/A	N/A	N/A	N/A	N/A	N/A	N/A
rs504318	9	22024023	T	A	0.4712	N/A	0.748627	rs3218012	12	RP11-145E5.5:CDKN2B-AS1	0:0	ncRNA_intronic	2.036	6	N/A	N/A	N/A	N/A	N/A	N/A	N/A
rs496892	9	22024351	T	C	0.4692	3.37229e-25	0.742796	rs3218012	12	RP11-145E5.5:CDKN2B-AS1	0:0	ncRNA_intronic	1.593	N/A	3.37229e-25	Longevity	1.058	0.00431357	CAD	0.908	1.27187e-24
rs10811643	9	22024966	G	A	0.4702	8.46032e-28	0.931852	rs3218012	12	RP11-145E5.5:CDKN2B-AS1	0:0	ncRNA_intronic	2.395	7	8.46032e-28	CAD	1.103	5.27107e-26	Longevity	0.931	0.000237609
rs10811644	9	22025067	T	A	0.4702	N/A	0.931852	rs3218012	12	RP11-145E5.5:CDKN2B-AS1	0:0	ncRNA_intronic	2.62	7	N/A	N/A	N/A	N/A	N/A	N/A	N/A
rs7035484	9	22025240	G	C	0.4702	N/A	0.931852	rs3218012	12	RP11-145E5.5:CDKN2B-AS1	0:0	ncRNA_intronic	1.02	7	N/A	N/A	N/A	N/A	N/A	N/A	N/A
rs10738604	9	22025493	A	G	0.3817	4.0569e-40	0.872503	rs7028268	12	RP11-145E5.5:CDKN2B-AS1	0:0	ncRNA_intronic	2.527	6	4.0569e-40	CAD	1.134	1.03083e-39	Longevity	0.944	0.00408804
rs615552	9	22026077	C	T	0.4334	4.55461e-29	0.906003	rs1412829	12	RP11-145E5.5:CDKN2B-AS1	0:0	ncRNA_intronic	4.216	N/A	4.55461e-29	Longevity	1.062	0.00188554	AD,CAD	0.909	3.42559e-28
rs613312	9	22026594	A	G	0.4115	6.92022e-36	0.980024	rs1412829	12	RP11-145E5.5:CDKN2B-AS1	0:0	ncRNA_intronic	0.746	N/A	6.92022e-36	Longevity	1.07	0.000488144	CAD	0.886	1.64047e-34
rs543830	9	22026639	T	A	0.4115	N/A	0.980024	rs1412829	12	RP11-145E5.5:CDKN2B-AS1	0:0	ncRNA_intronic	3.419	7	N/A	N/A	N/A	N/A	N/A	N/A	N/A
rs1591136	9	22026834	C	G	0.492	N/A	0.872774	rs3218012	12	RP11-145E5.5:CDKN2B-AS1	0:0	ncRNA_intronic	1.119	4	N/A	N/A	N/A	N/A	N/A	N/A	N/A
rs599452	9	22027402	A	G	0.4115	6.13192e-36	0.980024	rs1412829	12	RP11-145E5.5:CDKN2B-AS1	0:0	ncRNA_intronic	2.049	N/A	6.13192e-36	Longevity	1.07	0.000478866	CAD	0.886	1.47967e-34
rs142048183	9	22028212	C	CAT	0.4115	N/A	0.980024	rs1412829	12	RP11-145E5.5:CDKN2B-AS1	0:0	ncRNA_intronic	2.527	N/A	N/A	N/A	N/A	N/A	N/A	N/A	N/A
rs62560774	9	22028406	A	C	0.3091	1.30024e-32	0.784211	rs1412832	12	RP11-145E5.5:CDKN2B-AS1	0:0	ncRNA_intronic	1.51	5	1.30024e-32	Longevity	1.044	0.0368539	CAD	0.882	4.47801e-33
rs7049105	9	22028801	G	A	0.492	1.10857e-33	0.872774	rs3218012	12	RP11-145E5.5:CDKN2B-AS1	0:0	ncRNA_intronic	5.626	5	1.10857e-33	CAD	1.114	1.62335e-31	Longevity	0.927	8.40171e-05
rs201049435	9	22029057	T	TA	0.000994	N/A	0.824912	rs3218012	12	RP11-145E5.5:CDKN2B-AS1	0:0	ncRNA_intronic	0.308	N/A	N/A	N/A	N/A	N/A	N/A	N/A	N/A
rs565448157	9	22029057	TAA	TA	0.4811	N/A	0.824912	rs3218012	12	RP11-145E5.5:CDKN2B-AS1	0:0	ncRNA_intronic	N/A	N/A	N/A	N/A	N/A	N/A	N/A	N/A	N/A
rs679038	9	22029080	A	G	0.4115	5.77392e-36	0.980024	rs1412829	12	RP11-145E5.5:CDKN2B-AS1	0:0	ncRNA_intronic	2.282	N/A	5.77392e-36	Longevity	1.07	0.000497588	CAD	0.886	1.33992e-34
rs10965215	9	22029445	A	G	0.4881	1.44448e-34	0.885953	rs3218012	12	RP11-145E5.5:CDKN2B-AS1	0:0	exonic	8.793	5	1.44448e-34	CAD	1.116	2.73619e-32	Longevity	0.926	6.33425e-05
rs564398	9	22029547	C	T	0.4135	7.06881e-36	0.980058	rs1412829	12	RP11-145E5.5:CDKN2B-AS1	0:0	ncRNA_exonic	5.304	N/A	7.06881e-36	Longevity	1.071	0.000402466	CAD	0.886	2.03293e-34
rs4977753	9	22030027	T	C	0.4901	4.17149e-34	0.879106	rs3218012	12	RP11-145E5.5:CDKN2B-AS1	0:0	ncRNA_intronic	0.718	4	4.17149e-34	CAD	1.115	7.17715e-32	Longevity	0.926	7.06479e-05
rs7865618	9	22031005	G	A	0.4254	N/A	0.934256	rs1412829	12	RP11-145E5.5:CDKN2B-AS1	0:0	ncRNA_intronic	4.412	7	N/A	N/A	N/A	N/A	N/A	N/A	N/A
rs10115049	9	22032119	G	A	0.4911	1.56631e-34	0.876163	rs3218012	12	RP11-145E5.5:CDKN2B-AS1	0:0	ncRNA_intronic	0.459	5	1.56631e-34	CAD	1.116	2.60548e-32	Longevity	0.926	7.22016e-05
rs634537	9	22032152	G	T	0.4105	5.78445e-36	0.983986	rs1412829	12	RP11-145E5.5:CDKN2B-AS1	0:0	ncRNA_intronic	0.489	N/A	5.78445e-36	Longevity	1.07	0.000507203	CAD	0.886	1.31694e-34
rs2157719	9	22033366	C	T	0.4235	N/A	0.941584	rs1412829	12	CDKN2B-AS1	0	ncRNA_intronic	1.548	N/A	N/A	N/A	N/A	N/A	N/A	N/A	N/A
rs2151280	9	22034719	A	G	0.4911	1.1787e-34	0.876646	rs3218012	12	CDKN2B-AS1	0	ncRNA_intronic	3.281	N/A	1.1787e-34	CAD	1.116	3.46869e-32	Longevity	0.924	4.06723e-05
rs1008878	9	22036112	G	T	0.4235	N/A	0.934087	rs1412829	12	CDKN2B-AS1	0	ncRNA_intronic	0.354	6	N/A	N/A	N/A	N/A	N/A	N/A	N/A
rs1556515	9	22036367	C	T	0.4235	N/A	0.934087	rs1412829	12	CDKN2B-AS1	0	ncRNA_intronic	3.903	N/A	N/A	N/A	N/A	N/A	N/A	N/A	N/A
rs1333037	9	22040765	C	T	0.4225	3.59631e-15	0.937365	rs1412829	12	CDKN2B-AS1	0	ncRNA_intronic	0.073	N/A	3.59631e-15	Longevity	1.083	4.27101e-05	AD,CAD	0.926	2.22208e-12
rs1360590	9	22041443	C	T	0.493	4.8445e-30	0.854874	rs3218012	12	CDKN2B-AS1	0	ncRNA_intronic	6.525	N/A	4.8445e-30	CAD	1.107	8.82644e-28	Longevity	0.926	7.54064e-05
rs1412830	9	22043612	T	C	0.3628	4.25754e-32	0.807374	rs1412829	12	CDKN2B-AS1	0	ncRNA_intronic	0.792	N/A	4.25754e-32	Longevity	1.083	0.000153268	AD,CAD	0.901	3.58037e-30
rs1333036	9	22043819	C	T	0.4901	2.26817e-34	0.87867	rs3218012	12	CDKN2B-AS1	0	ncRNA_intronic	5.879	N/A	2.26817e-34	CAD	1.117	1.79877e-32	Longevity	0.93	0.000152131
rs1412829	9	22043926	G	A	0.4125	2.48493e-36	1	rs1412829	12	CDKN2B-AS1	0	ncRNA_intronic	0.88	N/A	2.48493e-36	Longevity	1.067	0.000811864	AD,CAD	0.898	3.49986e-35
rs1360589	9	22045317	C	T	0.4225	8.52817e-15	0.913798	rs1412829	12	CDKN2B-AS1	0	ncRNA_intronic	5.435	N/A	8.52817e-15	Longevity	1.083	4.56356e-05	AD,CAD	0.927	5.0498e-12
rs10120806	9	22047945	C	T	0.492	1.55582e-28	0.858248	rs3218012	12	CDKN2B-AS1	0	ncRNA_intronic	2.283	7	1.55582e-28	CAD	1.106	3.62446e-26	Longevity	0.926	6.19699e-05
rs7027950	9	22048391	T	C	0.492	2.71562e-30	0.858248	rs3218012	12	CDKN2B-AS1	0	ncRNA_intronic	2.261	7	2.71562e-30	CAD	1.107	5.01584e-28	Longevity	0.926	7.37875e-05
rs7028268	9	22048414	A	G	0.4046	1.69119e-48	1	rs7028268	12	CDKN2B-AS1	0	ncRNA_intronic	1.136	7	1.69119e-48	CAD	1.147	1.04488e-47	Longevity	0.938	0.00139831
rs7028570	9	22048683	A	G	0.493	3.82665e-30	0.854874	rs3218012	12	CDKN2B-AS1	0	ncRNA_intronic	1.671	7	3.82665e-30	CAD	1.107	7.91861e-28	Longevity	0.926	6.61744e-05
rs10757265	9	22048859	C	T	0.493	4.59955e-31	0.854874	rs3218012	12	CDKN2B-AS1	0	ncRNA_intronic	3.202	7	4.59955e-31	CAD	1.108	2.35585e-28	Longevity	0.922	2.59717e-05
9:22049130:A:C	9	22049130	A	C	0.005964	N/A	0.83052	rs3218012	12	CDKN2B-AS1	0	ncRNA_exonic	1.394	N/A	N/A	N/A	N/A	N/A	N/A	N/A	N/A
9:22049130:C:G	9	22049130	G	C	0.4871	N/A	0.83052	rs3218012	12	CDKN2B-AS1	0	N/A	1.31	7	N/A	N/A	N/A	N/A	N/A	N/A	N/A
rs34713115	9	22049482	C	CTT	0.4215	N/A	0.909589	rs1412829	12	CDKN2B-AS1	0	ncRNA_intronic	1.92	N/A	N/A	N/A	N/A	N/A	N/A	N/A	N/A
rs10757266	9	22049555	T	C	0.493	3.68568e-30	0.854874	rs3218012	12	CDKN2B-AS1	0	ncRNA_intronic	6.62	4	3.68568e-30	CAD	1.107	6.98658e-28	Longevity	0.926	7.22016e-05
rs10811645	9	22049656	A	G	0.495	2.00449e-28	0.848165	rs3218012	12	CDKN2B-AS1	0	ncRNA_intronic	0.694	2b	2.00449e-28	CAD	1.106	3.93643e-26	Longevity	0.926	7.37875e-05
rs34360807	9	22049891	T	TA	0.493	N/A	0.854874	rs3218012	12	CDKN2B-AS1	0	ncRNA_intronic	12.19	N/A	N/A	N/A	N/A	N/A	N/A	N/A	N/A
rs944799	9	22050613	G	A	0.496	N/A	0.838178	rs3218012	12	CDKN2B-AS1	0	ncRNA_intronic	6.124	5	N/A	N/A	N/A	N/A	N/A	N/A	N/A
rs944800	9	22050898	A	G	0.3241	5.40259e-27	0.842685	rs1412832	12	CDKN2B-AS1	0	ncRNA_intronic	3.044	5	5.40259e-27	Longevity	1.056	0.00815387	CAD	0.893	1.00899e-26
rs944801	9	22051670	G	C	0.4205	N/A	0.905703	rs1412829	12	CDKN2B-AS1	0	ncRNA_intronic	0.106	7	N/A	N/A	N/A	N/A	N/A	N/A	N/A
rs6475604	9	22052734	T	C	0.4205	6.57149e-15	0.905703	rs1412829	12	CDKN2B-AS1	0	ncRNA_intronic	20.8	2a	6.57149e-15	Longevity	1.085	2.66915e-05	AD,CAD	0.927	6.60512e-12
rs10757267	9	22052810	C	G	0.499	N/A	0.821707	rs3218012	12	CDKN2B-AS1	0	ncRNA_intronic	16.69	2b	N/A	N/A	N/A	N/A	N/A	N/A	N/A
rs10965219	9	22053687	G	A	0.499	N/A	0.821707	rs3218012	12	CDKN2B-AS1	0	ncRNA_intronic	1.112	7	N/A	N/A	N/A	N/A	N/A	N/A	N/A
rs7027048	9	22053709	G	A	0.498	N/A	0.817264	rs3218012	12	CDKN2B-AS1	0	ncRNA_intronic	0.009	6	N/A	N/A	N/A	N/A	N/A	N/A	N/A
rs10712703	9	22053956	TA	T	0.4235	N/A	0.871323	rs1412829	12	CDKN2B-AS1	0	ncRNA_intronic	3.184	N/A	N/A	N/A	N/A	N/A	N/A	N/A	N/A
rs7030641	9	22054040	C	T	0.4205	5.19404e-15	0.905703	rs1412829	12	CDKN2B-AS1	0	ncRNA_intronic	5.903	7	5.19404e-15	Longevity	1.086	2.43747e-05	AD,CAD	0.926	5.68e-12
rs7874604	9	22054690	C	T	0.499	N/A	0.821707	rs3218012	12	CDKN2B-AS1	0	ncRNA_intronic	2.953	6	N/A	N/A	N/A	N/A	N/A	N/A	N/A
rs2383204	9	22055048	G	A	0.499	N/A	0.821707	rs3218012	12	CDKN2B-AS1	0	ncRNA_intronic	2.897	6	N/A	N/A	N/A	N/A	N/A	N/A	N/A
rs7853090	9	22056295	T	C	0.4225	4.28326e-14	0.890748	rs1412829	12	CDKN2B-AS1	0	ncRNA_exonic	0.442	6	4.28326e-14	Longevity	1.086	7.89323e-05	AD,CAD	0.925	1.53522e-11
rs7866783	9	22056359	A	G	0.4225	2.63955e-15	0.890748	rs1412829	12	CDKN2B-AS1	0	ncRNA_exonic	1.459	6	2.63955e-15	Longevity	1.087	1.89494e-05	AD,CAD	0.925	3.64537e-12
rs10120688	9	22056499	A	G	0.499	N/A	0.792775	rs3218012	12	CDKN2B-AS1	0	ncRNA_intronic	6.866	7	N/A	N/A	N/A	N/A	N/A	N/A	N/A
rs10757268	9	22059905	T	C	0.2992	N/A	0.889398	rs1412832	12	CDKN2B-AS1	0	ncRNA_intronic	2.943	7	N/A	N/A	N/A	N/A	N/A	N/A	N/A
rs2095144	9	22060136	A	G	0.2992	N/A	0.889398	rs1412832	12	CDKN2B-AS1	0	ncRNA_intronic	2.562	N/A	N/A	N/A	N/A	N/A	N/A	N/A	N/A
rs2383205	9	22060935	A	G	0.3966	1.02515e-15	0.772518	rs1412829	12	CDKN2B-AS1	0	ncRNA_intronic	2.933	5	1.02515e-15	Longevity	1.089	1.45743e-05	AD,CAD	0.923	1.79519e-12
rs2184061	9	22061562	C	A	0.3976	2.07689e-15	0.763036	rs1412829	12	CDKN2B-AS1	0	ncRNA_intronic	0.871	N/A	2.07689e-15	Longevity	1.089	1.39163e-05	AD,CAD	0.925	3.88069e-12
rs1537378	9	22061614	A	G	0.3956	1.10335e-15	0.769411	rs1412829	12	CDKN2B-AS1	0	ncRNA_intronic	1.017	N/A	1.10335e-15	Longevity	1.089	1.56173e-05	AD,CAD	0.923	1.80657e-12
rs8181050	9	22064391	G	A	0.3956	8.39215e-16	0.769411	rs1412829	12	CDKN2B-AS1	0	ncRNA_intronic	2.04	7	8.39215e-16	Longevity	1.088	1.73972e-05	AD,CAD	0.922	1.22472e-12
rs8181047	9	22064465	A	G	0.3072	N/A	0.929048	rs1412832	12	CDKN2B-AS1	0	ncRNA_intronic	4.224	7	N/A	N/A	N/A	N/A	N/A	N/A	N/A
rs10811647	9	22065002	G	C	0.4384	N/A	0.789186	rs7028268	12	CDKN2B-AS1	0	ncRNA_intronic	9.386	4	N/A	N/A	N/A	N/A	N/A	N/A	N/A
rs1333039	9	22065657	G	C	0.4006	N/A	0.746893	rs1412829	12	CDKN2B-AS1	0	ncRNA_intronic	1.426	5	N/A	N/A	N/A	N/A	N/A	N/A	N/A
rs145929329	9	22066211	ATT	A	0.4006	N/A	0.746893	rs1412829	12	CDKN2B-AS1	0	ncRNA_intronic	0.152	N/A	N/A	N/A	N/A	N/A	N/A	N/A	N/A
rs4977755	9	22066363	T	A	0.3986	N/A	0.759923	rs1412829	12	CDKN2B-AS1	0	ncRNA_intronic	0.154	6	N/A	N/A	N/A	N/A	N/A	N/A	N/A
rs10965223	9	22067004	G	A	0.4006	9.46176e-16	0.746893	rs1412829	12	CDKN2B-AS1	0	ncRNA_intronic	7.389	6	9.46176e-16	Longevity	1.088	1.67311e-05	AD,CAD	0.924	1.44028e-12
rs10965224	9	22067276	T	A	0.3996	N/A	0.742929	rs1412829	12	CDKN2B-AS1	0	ncRNA_intronic	6.54	5	N/A	N/A	N/A	N/A	N/A	N/A	N/A
rs10811648	9	22067542	C	T	0.3996	1.59254e-15	0.743896	rs1412829	12	CDKN2B-AS1	0	ncRNA_intronic	0.866	5	1.59254e-15	Longevity	1.089	1.31771e-05	AD,CAD	0.925	3.12048e-12
rs10811649	9	22067554	C	T	0.3986	1.77003e-15	0.739942	rs1412829	12	CDKN2B-AS1	0	ncRNA_intronic	0.421	5	1.77003e-15	Longevity	1.089	1.22861e-05	AD,CAD	0.925	3.73026e-12
rs10811650	9	22067593	G	A	0.4404	1.49681e-62	0.789482	rs7028268	12	CDKN2B-AS1	0	ncRNA_intronic	9.251	5	1.49681e-62	CAD	1.166	4.35278e-62	Longevity	0.942	0.00231789
rs10811651	9	22067830	G	A	0.3996	1.584e-15	0.742929	rs1412829	12	CDKN2B-AS1	0	ncRNA_intronic	5.238	5	1.584e-15	Longevity	1.089	1.44615e-05	AD,CAD	0.925	2.82769e-12
rs4977756	9	22068652	G	A	0.3996	2.27143e-15	0.742929	rs1412829	12	CDKN2B-AS1	0	ncRNA_intronic	3.905	5	2.27143e-15	Longevity	1.089	1.41297e-05	AD,CAD	0.926	4.19012e-12
rs35572758	9	22069354	A	AT	0.3976	N/A	0.74897	rs1412829	12	CDKN2B-AS1	0	ncRNA_intronic	4.636	N/A	N/A	N/A	N/A	N/A	N/A	N/A	N/A
rs4451405	9	22071750	C	T	0.4016	N/A	0.740159	rs1412829	12	CDKN2B-AS1	0	ncRNA_intronic	0.205	6	N/A	N/A	N/A	N/A	N/A	N/A	N/A
rs4645630	9	22071751	G	A	0.4046	N/A	0.730353	rs1412829	12	CDKN2B-AS1	0	ncRNA_intronic	0.459	6	N/A	N/A	N/A	N/A	N/A	N/A	N/A
rs10757269	9	22072264	G	A	0.496	2.57706e-34	0.757517	rs2891168	12	CDKN2B-AS1	0	ncRNA_intronic	4.696	6	2.57706e-34	AD,CAD	1.13	3.47462e-32	Longevity	0.927	8.96212e-05
rs9632884	9	22072301	C	G	0.495	N/A	0.761261	rs2891168	12	CDKN2B-AS1	0	ncRNA_intronic	2.04	5	N/A	N/A	N/A	N/A	N/A	N/A	N/A
rs9632885	9	22072638	A	G	0.4891	2.60226e-34	0.76692	rs2891168	12	CDKN2B-AS1	0	ncRNA_intronic	3.154	5	2.60226e-34	AD,CAD	1.131	1.17993e-32	Longevity	0.932	0.000266527
rs10757270	9	22072719	G	A	0.4384	9.48645e-71	0.759881	rs7028268	12	CDKN2B-AS1	0	ncRNA_intronic	2.254	7	9.48645e-71	CAD	1.179	5.80956e-70	Longevity	0.938	0.000975719
rs1831733	9	22076071	C	T	0.4851	3.85969e-89	0.778869	rs2891168	12	CDKN2B-AS1	0	ncRNA_intronic	0.261	6	3.85969e-89	CAD	1.206	9.46467e-88	Longevity	0.928	0.000194259
rs10757271	9	22076795	A	G	0.498	1.117e-82	0.775578	rs2891168	12	CDKN2B-AS1	0	ncRNA_intronic	3.268	7	1.117e-82	Longevity	1.077	0.000115766	CAD	0.835	4.94872e-81
rs10811652	9	22077085	C	A	0.494	8.40052e-38	0.763158	rs2891168	12	CDKN2B-AS1	0	ncRNA_intronic	2.005	6	8.40052e-38	AD,CAD	1.137	1.02956e-35	Longevity	0.928	8.97818e-05
rs1412832	9	22077543	C	T	0.3201	6.17899e-13	1	rs1412832	12	CDKN2B-AS1	0	ncRNA_intronic	1.325	7	6.17899e-13	Longevity	1.063	0.00316279	AD,CAD	0.922	5.9934e-12
rs36049201	9	22081274	CT	C	0.4573	N/A	0.629934	rs2891168	12	CDKN2B-AS1	0	ncRNA_intronic	0.244	N/A	N/A	N/A	N/A	N/A	N/A	N/A	N/A
rs10116277	9	22081397	T	G	0.4851	5.85524e-37	0.848452	rs2891168	12	CDKN2B-AS1	0	ncRNA_intronic	1.306	5	5.85524e-37	AD,CAD	1.137	6.44625e-35	Longevity	0.928	0.000102155
rs6475606	9	22081850	T	C	0.4851	5.39735e-37	0.848452	rs2891168	12	CDKN2B-AS1	0	ncRNA_intronic	2.83	7	5.39735e-37	AD,CAD	1.136	8.58902e-35	Longevity	0.926	7.06083e-05
rs1547705	9	22082375	C	A	0.1392	1.51971e-09	1	rs1547705	12	CDKN2B-AS1	0	ncRNA_intronic	4.865	5	1.51971e-09	CAD	1.105	7.1746e-09	Longevity	0.922	0.0086444
rs1537370	9	22084310	T	C	0.4841	1.38232e-37	0.852391	rs2891168	12	CDKN2B-AS1	0	ncRNA_intronic	0.977	5	1.38232e-37	AD,CAD	1.137	1.40415e-35	Longevity	0.928	0.000108928
rs1970112	9	22085598	C	T	0.4781	1.50868e-90	0.867491	rs2891168	12	CDKN2B-AS1	0	ncRNA_intronic	0.671	7	1.50868e-90	CAD	1.204	2.46757e-89	Longevity	0.932	0.000286797
rs5896963	9	22085719	CAAAA	C	0.4712	N/A	0.783621	rs2891168	12	CDKN2B-AS1	0	ncRNA_intronic	1.404	N/A	N/A	N/A	N/A	N/A	N/A	N/A	N/A
rs7857345	9	22087473	T	C	0.2972	N/A	0.779079	rs1412832	12	CDKN2B-AS1	0	ncRNA_intronic	3.098	5	N/A	N/A	N/A	N/A	N/A	N/A	N/A
rs10738606	9	22088090	T	A	0.4881	N/A	0.96933	rs2891168	12	CDKN2B-AS1	0	ncRNA_intronic	0.203	5	N/A	N/A	N/A	N/A	N/A	N/A	N/A
rs10738607	9	22088094	G	A	0.4881	6.27481e-39	0.96933	rs2891168	12	CDKN2B-AS1	0	ncRNA_intronic	2.411	6	6.27481e-39	CAD	1.223	9.80834e-38	Longevity	0.937	0.0006842
rs10757272	9	22088260	T	C	0.4861	6.01342e-38	0.969603	rs2891168	12	CDKN2B-AS1	0	ncRNA_intronic	0.176	4	6.01342e-38	CAD	1.222	7.68237e-37	Longevity	0.938	0.000858121
rs10757273	9	22090301	A	C	0.4433	2.33218e-33	0.737992	rs2891168	12	CDKN2B-AS1	0	ncRNA_intronic	0.033	7	2.33218e-33	AD,CAD	1.133	1.90546e-32	Longevity	0.939	0.00151991
rs9644859	9	22090521	A	G	0.496	1.7306e-29	0.931823	rs2891168	12	CDKN2B-AS1	0	ncRNA_intronic	0.417	5	1.7306e-29	AD,CAD	1.131	8.828e-29	Longevity	0.938	0.0027419
rs9644860	9	22090603	T	C	0.495	5.58231e-33	0.93564	rs2891168	12	CDKN2B-AS1	0	ncRNA_intronic	3.542	5	5.58231e-33	CAD	1.225	1.10896e-31	Longevity	0.932	0.000632047
rs9644861	9	22090935	T	C	0.496	N/A	0.939047	rs2891168	12	CDKN2B-AS1	0	ncRNA_intronic	1.215	6	N/A	N/A	N/A	N/A	N/A	N/A	N/A
rs9644862	9	22090936	T	G	0.499	9.79624e-35	0.958342	rs2891168	12	CDKN2B-AS1	0	ncRNA_intronic	1.889	6	9.79624e-35	Longevity	1.074	0.000749252	CAD	0.813	1.56141e-33
rs10811653	9	22091069	T	C	0.496	3.94048e-32	0.931823	rs2891168	12	CDKN2B-AS1	0	ncRNA_intronic	1.801	7	3.94048e-32	CAD	1.225	2.51263e-31	Longevity	0.938	0.0020193
rs7866503	9	22091924	T	G	0.5	4.43169e-29	0.94694	rs2891168	12	CDKN2B-AS1	0	ncRNA_intronic	5.057	7	4.43169e-29	CAD	1.225	4.94799e-28	Longevity	0.934	0.00126967
rs2210538	9	22092257	G	A	0.498	1.38741e-31	0.947209	rs2891168	12	CDKN2B-AS1	0	ncRNA_intronic	4.535	7	1.38741e-31	Longevity	1.071	0.000713765	CAD	0.818	2.5446e-30
rs10811654	9	22092924	G	A	0.493	N/A	0.98839	rs2891168	12	CDKN2B-AS1	0	ncRNA_intronic	2.927	6	N/A	N/A	N/A	N/A	N/A	N/A	N/A
rs4007642	9	22093299	T	A	0.495	N/A	0.935119	rs2891168	12	CDKN2B-AS1	0	ncRNA_intronic	0.125	6	N/A	N/A	N/A	N/A	N/A	N/A	N/A
rs4977757	9	22094330	G	A	0.499	6.5639e-37	0.966202	rs2891168	12	CDKN2B-AS1	0	ncRNA_intronic	1.715	7	6.5639e-37	AD,CAD	1.139	5.84484e-36	Longevity	0.937	0.00126466
rs10738608	9	22094796	C	A	0.5	1.36443e-38	0.970003	rs2891168	12	CDKN2B-AS1	0	ncRNA_intronic	1.114	7	1.36443e-38	CAD	1.232	5.79597e-37	Longevity	0.93	0.000253902
rs10757274	9	22096055	G	A	0.492	4.86137e-39	1	rs2891168	12	CDKN2B-AS1	0	ncRNA_intronic	4.533	7	4.86137e-39	CAD	1.222	5.33276e-38	Longevity	0.939	0.000972274
rs4977574	9	22098574	G	A	0.492	3.86614e-98	1	rs2891168	12	CDKN2B-AS1	0	ncRNA_intronic	9.339	2c	3.86614e-98	CAD	1.213	1.28295e-97	Longevity	0.94	0.00130599
rs2891168	9	22098619	G	A	0.492	1.396e-98	1	rs2891168	12	CDKN2B-AS1	0	ncRNA_intronic	3.468	4	1.396e-98	CAD	1.213	4.61206e-98	Longevity	0.94	0.00130599
rs1537371	9	22099568	A	C	0.497	3.84471e-40	0.94299	rs2891168	12	CDKN2B-AS1	0	ncRNA_intronic	10.09	7	3.84471e-40	CAD	1.232	1.03508e-38	Longevity	0.934	0.000385614
rs540123042	9	22099746	TAA	TA	0.4861	N/A	0.977131	rs2891168	12	CDKN2B-AS1	0	ncRNA_intronic	N/A	N/A	N/A	N/A	N/A	N/A	N/A	N/A	N/A
rs555451825	9	22099746	T	TA	0.001988	N/A	0.977131	rs2891168	12	CDKN2B-AS1	0	ncRNA_intronic	1.566	N/A	N/A	N/A	N/A	N/A	N/A	N/A	N/A
rs1556516	9	22100176	C	G	0.497	N/A	0.94299	rs2891168	12	CDKN2B-AS1	0	ncRNA_intronic	1.981	7	N/A	N/A	N/A	N/A	N/A	N/A	N/A
rs6475608	9	22101702	T	C	0.2932	N/A	0.763186	rs1412832	12	CDKN2B-AS1	0	ncRNA_intronic	0.226	7	N/A	N/A	N/A	N/A	N/A	N/A	N/A
rs7859727	9	22102165	T	C	0.4881	3.55964e-39	0.976983	rs2891168	12	CDKN2B-AS1	0	ncRNA_intronic	1.448	5	3.55964e-39	CAD	1.229	6.44482e-38	Longevity	0.936	0.000587111
rs62555370	9	22102437	A	G	0.1332	6.33623e-22	1	rs62555370	12	CDKN2B-AS1	0	ncRNA_intronic	1.184	5	6.33623e-22	Longevity	1.073	0.0254226	CAD	0.851	4.63302e-22
rs549946016	9	22103130	ATGTG	A	0.4622	N/A	0.683937	rs2891168	12	CDKN2B-AS1	0	ncRNA_intronic	4.851	N/A	N/A	N/A	N/A	N/A	N/A	N/A	N/A
rs1537372	9	22103183	T	G	0.4384	2.60313e-83	0.806599	rs2891168	12	CDKN2B-AS1	0	ncRNA_intronic	1.475	2b	2.60313e-83	CAD	1.2	5.07585e-83	Longevity	0.943	0.00261072
rs1537373	9	22103341	G	T	0.497	1.40145e-40	0.94299	rs2891168	12	CDKN2B-AS1	0	ncRNA_intronic	1.255	4	1.40145e-40	CAD	1.234	3.7669e-39	Longevity	0.934	0.000382194
rs1333042	9	22103813	G	A	0.498	2.05913e-40	0.939199	rs2891168	12	CDKN2B-AS1	0	ncRNA_intronic	0.869	4	2.05913e-40	CAD	1.233	5.55684e-39	Longevity	0.934	0.000382194
rs7859362	9	22105927	T	C	0.492	1.2156e-40	0.902912	rs2891168	12	CDKN2B-AS1	0	ncRNA_intronic	1.384	6	1.2156e-40	Longevity	1.073	0.000221878	CAD	0.812	5.61983e-39
rs10757275	9	22106225	A	G	0.498	8.27654e-97	0.938785	rs2891168	12	CDKN2B-AS1	0	ncRNA_intronic	0.273	7	8.27654e-97	CAD	1.213	5.11522e-96	Longevity	0.937	0.000710703
rs6475609	9	22106271	A	G	0.493	N/A	0.906559	rs2891168	12	CDKN2B-AS1	0	ncRNA_intronic	1.26	6	N/A	N/A	N/A	N/A	N/A	N/A	N/A
rs1333043	9	22106731	T	A	0.493	N/A	0.906559	rs2891168	12	CDKN2B-AS1	0	ncRNA_intronic	1.152	6	N/A	N/A	N/A	N/A	N/A	N/A	N/A
rs62555371	9	22107238	T	A	0.1322	N/A	0.991844	rs62555370	12	CDKN2B-AS1	0	ncRNA_intronic	5.789	3a	N/A	N/A	N/A	N/A	N/A	N/A	N/A
rs1412834	9	22110131	T	C	0.4911	1.81268e-20	0.899607	rs2891168	12	CDKN2B-AS1	0	ncRNA_intronic	0.61	7	1.81268e-20	Longevity	1.075	0.000169631	AD,CAD	0.913	2.12124e-18
rs112917455	9	22111584	T	TATTTG	0.4871	N/A	0.87949	rs2891168	12	CDKN2B-AS1	0	ncRNA_intronic	5.634	N/A	N/A	N/A	N/A	N/A	N/A	N/A	N/A
rs7341786	9	22112241	A	C	0.4871	3.09111e-20	0.87949	rs2891168	12	CDKN2B-AS1	0	ncRNA_intronic	2.082	3a	3.09111e-20	Longevity	1.074	0.000200211	AD,CAD	0.913	3.09827e-18
rs7341791	9	22112427	A	G	0.4871	3.23638e-20	0.87949	rs2891168	12	CDKN2B-AS1	0	ncRNA_intronic	7.889	6	3.23638e-20	Longevity	1.074	0.000184326	AD,CAD	0.913	3.52676e-18
rs10511701	9	22112599	T	C	0.494	1.70924e-36	0.903162	rs2891168	12	CDKN2B-AS1	0	ncRNA_intronic	2.473	6	1.70924e-36	Longevity	1.068	0.000633928	AD,CAD	0.882	3.06978e-35
rs10733376	9	22114469	G	C	0.4911	N/A	0.892602	rs2891168	12	CDKN2B-AS1	0	ncRNA_intronic	1.374	7	N/A	N/A	N/A	N/A	N/A	N/A	N/A
rs10738609	9	22114495	G	A	0.5	6.96514e-94	0.924163	rs2891168	12	CDKN2B-AS1	0	ncRNA_intronic	4.855	N/A	6.96514e-94	CAD	1.208	2.63405e-93	Longevity	0.94	0.00119704
rs2383206	9	22115026	A	G	0.493	3.52522e-20	0.899502	rs2891168	12	CDKN2B-AS1	0	ncRNA_intronic	0.545	5	3.52522e-20	Longevity	1.072	0.000257734	AD,CAD	0.913	2.75219e-18
rs944797	9	22115286	T	C	0.493	4.96586e-20	0.870265	rs2891168	12	CDKN2B-AS1	0	ncRNA_intronic	6.651	5	4.96586e-20	Longevity	1.072	0.000252525	AD,CAD	0.913	3.98493e-18
rs1004638	9	22115589	A	T	0.4901	N/A	0.874359	rs2891168	12	CDKN2B-AS1	0	ncRNA_intronic	5.367	7	N/A	N/A	N/A	N/A	N/A	N/A	N/A
rs2383207	9	22115959	A	G	0.492	9.74967e-21	0.888907	rs2891168	12	CDKN2B-AS1	0	ncRNA_intronic	0.023	7	9.74967e-21	Longevity	1.074	0.000181507	AD,CAD	0.912	1.05305e-18
rs1537374	9	22116046	A	G	0.4911	1.53222e-20	0.892602	rs2891168	12	CDKN2B-AS1	0	ncRNA_intronic	1.879	7	1.53222e-20	Longevity	1.074	0.00019725	AD,CAD	0.912	1.53675e-18
rs1537375	9	22116071	T	C	0.498	1.10585e-37	0.909216	rs2891168	12	CDKN2B-AS1	0	ncRNA_intronic	10.28	6	1.10585e-37	Longevity	1.067	0.000641077	AD,CAD	0.88	1.90393e-36
rs1537376	9	22116220	T	C	0.493	3.00337e-20	0.899502	rs2891168	12	CDKN2B-AS1	0	ncRNA_intronic	2.593	6	3.00337e-20	Longevity	1.073	0.000247414	AD,CAD	0.913	2.43456e-18
rs1333045	9	22119195	T	C	0.493	N/A	0.763281	rs2891168	12	CDKN2B-AS1	0	ncRNA_intronic	3.263	3a	N/A	N/A	N/A	N/A	N/A	N/A	N/A
rs67452501	9	22120482	C	CT	0.4761	N/A	0.828772	rs2891168	12	CDKN2B-AS1	0	ncRNA_intronic	1.676	N/A	N/A	N/A	N/A	N/A	N/A	N/A	N/A
rs10217586	9	22121349	A	T	0.4751	N/A	0.840176	rs2891168	12	CDKN2B-AS1	252	downstream	4.728	7	N/A	N/A	N/A	N/A	N/A	N/A	N/A
9:22121369:T:TAAAAAAAAAAC	9	22121369	T	TAAAAAAAAAAC	0.4791	N/A	0.845122	rs2891168	12	CDKN2B-AS1	272	downstream	N/A	N/A	N/A	N/A	N/A	N/A	N/A	N/A	N/A
rs35831924	9	22122059	AT	A	0.4851	N/A	0.730545	rs2891168	12	CDKN2B-AS1	962	downstream	1.32	N/A	N/A	N/A	N/A	N/A	N/A	N/A	N/A
rs10738610	9	22123766	C	A	0.4901	8.02403e-97	0.954031	rs2891168	12	CDKN2B-AS1	2669	intergenic	5.686	7	8.02403e-97	CAD	1.214	3.58481e-96	Longevity	0.938	0.000983038
rs1333046	9	22124123	A	T	0.4911	N/A	0.950326	rs2891168	12	CDKN2B-AS1	3026	intergenic	4.111	6	N/A	N/A	N/A	N/A	N/A	N/A	N/A
rs7857118	9	22124140	A	T	0.5	N/A	0.924439	rs2891168	12	CDKN2B-AS1	3043	intergenic	1.289	6	N/A	N/A	N/A	N/A	N/A	N/A	N/A
rs10757277	9	22124450	G	A	0.4742	4.22556e-94	0.867789	rs2891168	12	CDKN2B-AS1	3353	intergenic	2.356	3a	4.22556e-94	CAD	1.213	1.14913e-93	Longevity	0.939	0.00166087
rs10811656	9	22124472	T	C	0.4662	2.69903e-33	0.855143	rs2891168	12	CDKN2B-AS1	3375	intergenic	10.18	3a	2.69903e-33	CAD	1.222	2.10004e-32	Longevity	0.937	0.00159895
rs10757278	9	22124477	G	A	0.4742	8.10575e-94	0.867789	rs2891168	12	CDKN2B-AS1	3380	intergenic	10.67	4	8.10575e-94	CAD	1.212	2.21086e-93	Longevity	0.939	0.00166087
rs1333047	9	22124504	T	A	0.4831	N/A	0.840939	rs2891168	12	CDKN2B-AS1	3407	intergenic	7.634	2a	N/A	N/A	N/A	N/A	N/A	N/A	N/A
rs10757279	9	22124630	G	A	0.4722	4.09853e-94	0.881931	rs2891168	12	CDKN2B-AS1	3533	intergenic	3.426	2c	4.09853e-94	CAD	1.213	9.54839e-94	Longevity	0.94	0.00193846
rs4977575	9	22124744	G	C	0.4811	N/A	0.854411	rs2891168	12	CDKN2B-AS1	3647	intergenic	4.001	4	N/A	N/A	N/A	N/A	N/A	N/A	N/A
rs1333048	9	22125347	C	A	0.4911	2.50522e-94	0.950542	rs2891168	12	CDKN2B-AS1	4250	intergenic	7.724	7	2.50522e-94	CAD	1.211	1.20685e-93	Longevity	0.938	0.000935368
rs1333049	9	22125503	C	G	0.4722	N/A	0.875052	rs2891168	12	CDKN2B-AS1	4406	intergenic	1.09	7	N/A	N/A	N/A	N/A	N/A	N/A	N/A
rs10985342	9	124411497	G	A	0.1978	N/A	0.935554	rs10818576	13	DAB2IP	0	intronic	1.584	7	N/A	N/A	N/A	N/A	N/A	N/A	N/A
rs540685826	9	124411794	T	A	0.1928	N/A	0.953169	rs10818576	13	DAB2IP	0	intronic	0.096	N/A	N/A	N/A	N/A	N/A	N/A	N/A	N/A
rs562278596	9	124411795	C	A	0.1928	N/A	0.953169	rs10818576	13	DAB2IP	0	intronic	0.497	N/A	N/A	N/A	N/A	N/A	N/A	N/A	N/A
rs529437209	9	124411796	A	C	0.1928	N/A	0.953169	rs10818576	13	DAB2IP	0	intronic	1.432	N/A	N/A	N/A	N/A	N/A	N/A	N/A	N/A
rs10818576	9	124412948	G	T	0.2008	3.48874e-09	1	rs10818576	13	DAB2IP	0	intronic	8.442	3a	3.48874e-09	CAD	1.056	7.23492e-07	AD,Longevity	0.941	0.00020401
rs10818577	9	124413191	C	G	0.1988	N/A	0.988086	rs10818576	13	DAB2IP	0	intronic	2.716	3a	N/A	N/A	N/A	N/A	N/A	N/A	N/A
rs10818578	9	124414751	G	A	0.2167	N/A	0.87805	rs10818576	13	DAB2IP	0	intronic	15.26	2b	N/A	N/A	N/A	N/A	N/A	N/A	N/A
rs10818579	9	124414905	A	G	0.2167	N/A	0.87805	rs10818576	13	DAB2IP	0	intronic	8.799	4	N/A	N/A	N/A	N/A	N/A	N/A	N/A
rs10818580	9	124415022	A	G	0.2167	N/A	0.87805	rs10818576	13	DAB2IP	0	intronic	5.831	2b	N/A	N/A	N/A	N/A	N/A	N/A	N/A
rs10985343	9	124415691	C	T	0.2316	N/A	0.81125	rs10818576	13	DAB2IP	0	intronic	0.262	5	N/A	N/A	N/A	N/A	N/A	N/A	N/A
rs10985344	9	124416940	A	G	0.2187	N/A	0.858058	rs10818576	13	DAB2IP	0	intronic	0.261	4	N/A	N/A	N/A	N/A	N/A	N/A	N/A
rs5900493	9	124417665	T	TG	0.2187	N/A	0.858058	rs10818576	13	DAB2IP	0	intronic	1.35	N/A	N/A	N/A	N/A	N/A	N/A	N/A	N/A
rs62572789	9	124418310	A	G	0.2187	N/A	0.858058	rs10818576	13	DAB2IP	0	intronic	0.462	6	N/A	N/A	N/A	N/A	N/A	N/A	N/A
rs12380555	9	124418497	C	G	0.2187	N/A	0.858058	rs10818576	13	DAB2IP	0	intronic	0.634	7	N/A	N/A	N/A	N/A	N/A	N/A	N/A
rs10985347	9	124419417	T	C	0.2187	N/A	0.858058	rs10818576	13	DAB2IP	0	intronic	4.642	6	N/A	N/A	N/A	N/A	N/A	N/A	N/A
rs10985348	9	124419722	C	G	0.2187	N/A	0.858058	rs10818576	13	DAB2IP	0	intronic	0.711	5	N/A	N/A	N/A	N/A	N/A	N/A	N/A
rs885150	9	124420173	C	T	0.2187	N/A	0.858058	rs10818576	13	DAB2IP	0	intronic	8.472	6	N/A	N/A	N/A	N/A	N/A	N/A	N/A
rs4837886	9	124421965	C	T	0.2445	1.03867e-06	0.699323	rs10818576	13	DAB2IP	0	intronic	2.333	6	1.03867e-06	CAD	1.043	4.47166e-05	AD,Longevity	0.952	0.00131616
rs10818583	9	124422261	A	G	0.2147	N/A	0.833756	rs10818576	13	DAB2IP	0	intronic	2.781	5	N/A	N/A	N/A	N/A	N/A	N/A	N/A
rs7025486	9	124422403	A	G	0.2177	N/A	0.818949	rs10818576	13	DAB2IP	0	intronic	4.679	5	N/A	N/A	N/A	N/A	N/A	N/A	N/A
rs2856650	11	47365199	A	G	0.2913	6.60709e-09	0.609751	rs67472071	14	MYBPC3	0	intronic	1.089	N/A	6.60709e-09	Longevity	1.046	0.0328451	AD	0.912	8.75773e-09
rs2071305	11	47370957	C	A	0.3082	1.40826e-07	0.630204	rs67472071	14	MYBPC3	0	intronic	11.93	N/A	1.40826e-07	Longevity	1.056	0.0127417	AD	0.92	5.59348e-07
rs2071304	11	47372377	C	G	0.3111	N/A	0.910086	rs67472071	14	MYBPC3	0	intronic	5.53	1f	N/A	N/A	N/A	N/A	N/A	N/A	N/A
rs2856661	11	47374998	A	G	0.3131	2.6991e-10	0.909966	rs67472071	14	MYBPC3	744	upstream	0.403	N/A	2.6991e-10	Longevity	1.059	0.00620321	AD	0.908	1.65426e-09
rs11039195	11	47375193	A	G	0.3111	2.77245e-10	0.927092	rs67472071	14	MYBPC3	939	upstream	0.457	7	2.77245e-10	Longevity	1.061	0.00461804	AD	0.909	2.28491e-09
rs72421020	11	47376098	G	GTCATCA	0.3191	N/A	0.926308	rs67472071	14	SPI1	312	downstream	2.261	N/A	N/A	N/A	N/A	N/A	N/A	N/A	N/A
rs3740686	11	47376363	A	G	0.3191	5.16808e-11	0.934153	rs67472071	14	SPI1	47	downstream	5.081	4	5.16808e-11	Longevity	1.059	0.00509491	AD	0.906	3.62028e-10
rs1057233	11	47376448	G	A	0.3191	5.07932e-11	0.934153	rs67472071	14	SPI1	0	UTR3	4.992	N/A	5.07932e-11	Longevity	1.06	0.0050042	AD	0.906	3.62028e-10
rs544908564	11	47377325	AC	A	0.2873	N/A	0.660075	rs67472071	14	SPI1	0	intronic	2.652	N/A	N/A	N/A	N/A	N/A	N/A	N/A	N/A
rs150870784	11	47377415	A	ACT	0.3201	N/A	0.929922	rs67472071	14	SPI1	0	intronic	7.265	N/A	N/A	N/A	N/A	N/A	N/A	N/A	N/A
rs142497874	11	47377526	AC	A	0.3191	N/A	0.934153	rs67472071	14	SPI1	0	intronic	5.825	N/A	N/A	N/A	N/A	N/A	N/A	N/A	N/A
rs141558426	11	47377893	TCA	T	0.3191	N/A	0.934153	rs67472071	14	SPI1	0	intronic	1.072	N/A	N/A	N/A	N/A	N/A	N/A	N/A	N/A
rs78696268	11	47378072	TGCTCA	T	0.3191	N/A	0.942328	rs67472071	14	SPI1	0	intronic	1.446	N/A	N/A	N/A	N/A	N/A	N/A	N/A	N/A
rs3842252	11	47378434	T	TAC	0.3161	N/A	0.93857	rs67472071	14	SPI1	0	intronic	1.676	N/A	N/A	N/A	N/A	N/A	N/A	N/A	N/A
rs142198257	11	47378476	T	TCA	0.3091	N/A	0.927331	rs67472071	14	SPI1	0	intronic	4.713	N/A	N/A	N/A	N/A	N/A	N/A	N/A	N/A
rs145440922	11	47378525	T	TCA	0.3121	N/A	0.922719	rs67472071	14	SPI1	0	intronic	1.258	N/A	N/A	N/A	N/A	N/A	N/A	N/A	N/A
rs11290095	11	47378843	TC	T	0.3181	N/A	0.930253	rs67472071	14	SPI1	0	intronic	1.174	N/A	N/A	N/A	N/A	N/A	N/A	N/A	N/A
rs72339224	11	47378901	T	TCA	0.3151	N/A	0.942886	rs67472071	14	SPI1	0	intronic	13.55	N/A	N/A	N/A	N/A	N/A	N/A	N/A	N/A
rs5791757	11	47378911	T	TACAC	0.3191	N/A	0.934153	rs67472071	14	SPI1	0	intronic	13.01	N/A	N/A	N/A	N/A	N/A	N/A	N/A	N/A
rs35600396	11	47379127	C	CTT	0.3151	N/A	0.942886	rs67472071	14	SPI1	0	intronic	1.157	N/A	N/A	N/A	N/A	N/A	N/A	N/A	N/A
rs11039199	11	47379212	C	G	0.3111	N/A	0.927092	rs67472071	14	SPI1	0	intronic	1.92	6	N/A	N/A	N/A	N/A	N/A	N/A	N/A
rs2084946	11	47379407	C	T	0.3221	3.78482e-11	0.937825	rs67472071	14	SPI1	0	intronic	0.199	4	3.78482e-11	Longevity	1.06	0.00445647	AD	0.906	2.99659e-10
rs1542321	11	47379615	G	A	0.3201	6.08454e-11	0.938323	rs67472071	14	SPI1	0	intronic	3.282	2b	6.08454e-11	Longevity	1.059	0.00495791	AD	0.907	4.40669e-10
rs11039200	11	47379646	C	A	0.3121	4.35753e-10	0.931123	rs67472071	14	SPI1	0	intronic	14.21	4	4.35753e-10	Longevity	1.062	0.00375481	AD	0.912	4.49736e-09
rs57540026	11	47379840	C	CAT	0.3121	N/A	0.931123	rs67472071	14	SPI1	0	UTR3	7.628	N/A	N/A	N/A	N/A	N/A	N/A	N/A	N/A
rs10734557	11	47380061	A	C	0.3191	5.4529e-11	0.934153	rs67472071	14	SPI1	0	UTR3	11.88	3a	5.4529e-11	Longevity	1.059	0.00525029	AD	0.907	3.71414e-10
rs11039202	11	47382426	T	A	0.3221	N/A	0.979366	rs67472071	14	SPI1	0	intronic	3.588	7	N/A	N/A	N/A	N/A	N/A	N/A	N/A
rs7105851	11	47383275	T	C	0.326	6.37135e-11	0.970952	rs67472071	14	SPI1	0	intronic	2.261	1b	6.37135e-11	Longevity	1.06	0.00426531	AD	0.908	5.37291e-10
rs10603446	11	47383457	CTTTTAG	C	0.326	N/A	0.970952	rs67472071	14	SPI1	0	intronic	1.242	N/A	N/A	N/A	N/A	N/A	N/A	N/A	N/A
rs59035750	11	47384483	A	AT	0.4006	N/A	0.719505	rs67472071	14	SPI1	0	intronic	2.369	N/A	N/A	N/A	N/A	N/A	N/A	N/A	N/A
rs10838697	11	47384484	A	T	0.3231	N/A	0.975129	rs67472071	14	SPI1	0	intronic	0.362	5	N/A	N/A	N/A	N/A	N/A	N/A	N/A
rs11039203	11	47384597	G	A	0.3221	6.54102e-11	0.979366	rs67472071	14	SPI1	0	intronic	2.515	5	6.54102e-11	Longevity	1.06	0.00419988	AD	0.908	5.60741e-10
rs67116452	11	47385194	A	G	0.3221	6.54102e-11	0.979366	rs67472071	14	SPI1	0	intronic	1.099	6	6.54102e-11	Longevity	1.06	0.00419988	AD	0.908	5.60741e-10
rs10838698	11	47385923	G	A	0.326	7.27875e-11	0.970952	rs67472071	14	SPI1	0	intronic	7.689	6	7.27875e-11	Longevity	1.059	0.0048971	AD	0.908	5.37291e-10
rs10838699	11	47386073	T	C	0.326	6.02358e-11	0.970952	rs67472071	14	SPI1	0	intronic	3.116	1f	6.02358e-11	Longevity	1.06	0.00419988	AD	0.908	5.14798e-10
rs71870712	11	47387213	A	AACTTTCAGTAAGACCTGTGGTG	0.3241	N/A	0.987527	rs67472071	14	SPI1	0	intronic	6.453	N/A	N/A	N/A	N/A	N/A	N/A	N/A	N/A
rs935914	11	47387599	C	T	0.331	5.66448e-11	0.975235	rs67472071	14	SPI1	0	intronic	5.874	5	5.66448e-11	Longevity	1.062	0.0033218	AD	0.908	6.1068e-10
rs35996350	11	47389223	G	A	0.326	6.18282e-11	0.995811	rs67472071	14	SPI1	0	intronic	3.319	6	6.18282e-11	Longevity	1.062	0.00306857	AD	0.909	7.23923e-10
rs4752827	11	47389676	C	G	0.33	N/A	0.979332	rs67472071	14	SPI1	0	intronic	0.556	7	N/A	N/A	N/A	N/A	N/A	N/A	N/A
rs4752987	11	47390692	A	G	0.33	2.81978e-11	0.979332	rs67472071	14	SPI1	0	intronic	1.979	6	2.81978e-11	Longevity	1.063	0.00274357	AD	0.908	3.58776e-10
rs10769258	11	47391039	C	T	0.33	4.48307e-11	0.979332	rs67472071	14	SPI1	0	intronic	0.706	1f	4.48307e-11	Longevity	1.062	0.0028797	AD	0.909	5.52711e-10
rs113307275	11	47391111	G	GA	0.3111	N/A	0.699536	rs67472071	14	SPI1	0	intronic	1.013	N/A	N/A	N/A	N/A	N/A	N/A	N/A	N/A
rs67472071	11	47391745	A	G	0.327	2.74557e-11	1	rs67472071	14	SPI1	0	intronic	2.713	5	2.74557e-11	Longevity	1.061	0.00370835	AD	0.907	2.582e-10
rs7928163	11	47391879	G	A	0.33	6.56272e-11	0.979332	rs67472071	14	SPI1	0	intronic	1.016	6	6.56272e-11	Longevity	1.061	0.00370835	AD	0.908	6.37252e-10
rs7928419	11	47392114	G	A	0.33	1.064e-09	0.979332	rs67472071	14	SPI1	0	intronic	4.858	6	1.064e-09	Longevity	1.063	0.00261375	AD	0.917	1.63648e-08
rs11039212	11	47393303	T	A	0.326	N/A	0.995811	rs67472071	14	SPI1	0	intronic	12.11	6	N/A	N/A	N/A	N/A	N/A	N/A	N/A
rs4992357	11	47393638	T	C	0.33	9.67196e-11	0.979332	rs67472071	14	SPI1	0	intronic	1.25	6	9.67196e-11	Longevity	1.062	0.00306857	AD	0.91	1.15166e-09
rs896816	11	47394338	T	C	0.33	6.18656e-11	0.979332	rs67472071	14	SPI1	0	intronic	3.433	N/A	6.18656e-11	Longevity	1.062	0.00307049	AD	0.909	7.23923e-10
rs7940536	11	47395240	G	A	0.33	6.28261e-11	0.979332	rs67472071	14	SPI1	0	intronic	3.719	1f	6.28261e-11	Longevity	1.062	0.00311996	AD	0.909	7.23923e-10
rs56030824	11	47397353	A	G	0.3211	4.84605e-10	0.975132	rs67472071	14	SPI1	0	intronic	0.806	5	4.84605e-10	Longevity	1.063	0.0026998	AD	0.913	6.98596e-09
rs55677087	11	47397714	G	C	0.326	N/A	0.995811	rs67472071	14	SPI1	0	intronic	5.773	5	N/A	N/A	N/A	N/A	N/A	N/A	N/A
rs12146565	11	47398963	A	G	0.3231	1.09365e-09	0.966721	rs67472071	14	SPI1	0	intronic	8.561	2b	1.09365e-09	Longevity	1.058	0.00630071	AD	0.913	6.98596e-09
rs11601173	11	47401058	G	A	0.326	1.06475e-10	0.987516	rs67472071	14	SPI1	930	upstream	3.401	7	1.06475e-10	Longevity	1.059	0.00474981	AD	0.909	8.22066e-10
rs11607981	11	47401060	G	T	0.326	1.06475e-10	0.987516	rs67472071	14	SPI1	932	upstream	7.384	6	1.06475e-10	Longevity	1.059	0.00474981	AD	0.909	8.22066e-10
rs11601603	11	47401171	C	A	0.326	1.06475e-10	0.987516	rs67472071	14	SPI1	1043	intergenic	7.589	6	1.06475e-10	Longevity	1.059	0.00474981	AD	0.909	8.22066e-10
rs7111957	11	47409212	C	T	0.329	1.10492e-10	0.967166	rs67472071	14	RP11-750H9.5	0	ncRNA_intronic	3.834	6	1.10492e-10	Longevity	1.064	0.0026998	AD	0.909	1.50296e-09
rs6485753	11	47410200	C	T	0.328	1.05014e-10	0.963094	rs67472071	14	RP11-750H9.5	0	ncRNA_intronic	2.204	1d	1.05014e-10	Longevity	1.06	0.00395444	AD	0.909	9.73341e-10
rs4752990	11	47410393	A	G	0.325	2.30772e-10	0.983404	rs67472071	14	RP11-750H9.5	0	ncRNA_intronic	5.935	1b	2.30772e-10	Longevity	1.059	0.00498685	AD	0.911	1.74855e-09
rs4752993	11	47410951	T	C	0.328	1.22212e-10	0.963094	rs67472071	14	RP11-750H9.5	0	ncRNA_intronic	2.71	1f	1.22212e-10	Longevity	1.06	0.00407985	AD	0.91	1.1043e-09
rs4752994	11	47411065	A	T	0.329	N/A	0.967166	rs67472071	14	RP11-750H9.5	0	ncRNA_intronic	0.513	1f	N/A	N/A	N/A	N/A	N/A	N/A	N/A
rs10769262	11	47411581	G	A	0.329	1.16818e-10	0.967166	rs67472071	14	RP11-750H9.5	0	ncRNA_intronic	10.63	1f	1.16818e-10	Longevity	1.06	0.00389306	AD	0.91	1.1043e-09
rs12803525	11	47413475	A	G	0.325	1.45712e-10	0.983404	rs67472071	14	RP11-750H9.5	0	ncRNA_intronic	12.68	5	1.45712e-10	Longevity	1.062	0.00347846	AD	0.91	1.55475e-09
rs11605672	11	47413733	G	A	0.325	2.06051e-10	0.983404	rs67472071	14	RP11-750H9.5	0	ncRNA_intronic	7.191	1f	2.06051e-10	Longevity	1.06	0.00407985	AD	0.911	1.89987e-09
rs55876153	11	47416636	A	G	0.325	7.5509e-11	0.983404	rs67472071	14	RP11-750H9.5	0	ncRNA_intronic	3.786	2b	7.5509e-11	Longevity	1.064	0.00245147	AD	0.909	1.11497e-09
rs12802273	11	47418306	C	T	0.329	1.37965e-10	0.967166	rs67472071	14	RP11-750H9.5	0	ncRNA_intronic	1.912	6	1.37965e-10	Longevity	1.061	0.00359894	AD	0.91	1.41982e-09
rs58965622	11	47418465	G	C	0.325	N/A	0.983404	rs67472071	14	RP11-750H9.5	0	ncRNA_intronic	2.211	6	N/A	N/A	N/A	N/A	N/A	N/A	N/A
rs7924485	11	47419129	A	G	0.331	1.43623e-10	0.959283	rs67472071	14	RP11-750H9.5	0	ncRNA_intronic	3.529	7	1.43623e-10	Longevity	1.061	0.00359894	AD	0.91	1.48033e-09
rs896815	11	47419301	T	G	0.331	1.26001e-10	0.959283	rs67472071	14	RP11-750H9.5	0	ncRNA_intronic	7.395	N/A	1.26001e-10	Longevity	1.067	0.00143661	AD	0.913	3.23712e-09
rs1317164	11	47419757	T	G	0.327	2.14151e-10	0.975204	rs67472071	14	RP11-750H9.5	0	ncRNA_intronic	4.21	5	2.14151e-10	Longevity	1.061	0.00359894	AD	0.911	2.24179e-09
rs567131718	11	47420586	GT	G	0.327	N/A	0.933593	rs67472071	14	RP11-750H9.5	0	ncRNA_intronic	0.405	N/A	N/A	N/A	N/A	N/A	N/A	N/A	N/A
rs145827802	11	47421134	ACTCCTGACGT	A	0.3181	N/A	0.937855	rs67472071	14	RP11-750H9.5	0	ncRNA_intronic	1.011	N/A	N/A	N/A	N/A	N/A	N/A	N/A	N/A
rs4752832	11	47423553	A	G	0.332	2.76186e-10	0.955251	rs67472071	14	RP11-750H9.5	0	ncRNA_intronic	0.218	6	2.76186e-10	Longevity	1.068	0.00150833	AD	0.913	6.96792e-09
rs10717830	11	47423920	GT	G	0.333	N/A	0.951238	rs67472071	14	RP11-750H9.5	0	ncRNA_intronic	0.4	N/A	N/A	N/A	N/A	N/A	N/A	N/A	N/A
rs11039219	11	47424400	T	C	0.327	1.78552e-10	0.975204	rs67472071	14	RP11-750H9.5	0	ncRNA_intronic	0.445	6	1.78552e-10	Longevity	1.063	0.00274357	AD	0.911	2.43455e-09
rs10838704	11	47424717	C	T	0.3231	1.75744e-09	0.958632	rs67472071	14	RP11-750H9.5	0	ncRNA_intronic	0.215	7	1.75744e-09	Longevity	1.064	0.00253102	AD	0.916	2.85135e-08
rs112060627	11	47426956	A	G	0.328	2.15787e-10	0.971268	rs67472071	14	RP11-750H9.5	0	ncRNA_intronic	13.05	6	2.15787e-10	Longevity	1.062	0.00283373	AD	0.912	2.86975e-09
rs10838706	11	47427825	TG	CG	0.334	N/A	0.947569	rs67472071	14	RP11-750H9.5	0	N/A	N/A	N/A	N/A	N/A	N/A	N/A	N/A	N/A	N/A
rs61340227	11	47427825	T	TG	0.003976	N/A	0.947569	rs67472071	14	RP11-750H9.5	0	ncRNA_intronic	0.088	N/A	N/A	N/A	N/A	N/A	N/A	N/A	N/A
rs4752999	11	47428565	T	C	0.328	2.10666e-10	0.971268	rs67472071	14	RP11-750H9.5	0	ncRNA_intronic	5.373	1b	2.10666e-10	Longevity	1.062	0.0028797	AD	0.912	2.75433e-09
rs7107726	11	47429245	A	T	0.328	N/A	0.971268	rs67472071	14	RP11-750H9.5:SLC39A13	0:0	ncRNA_intronic	8.593	2b	N/A	N/A	N/A	N/A	N/A	N/A	N/A
rs551004316	11	47430192	TCGC	T	0.328	N/A	0.947175	rs67472071	14	RP11-750H9.5:SLC39A13	0:0	ncRNA_intronic	21.7	N/A	N/A	N/A	N/A	N/A	N/A	N/A	N/A
rs7937331	11	47430458	T	C	0.333	1.63353e-10	0.951552	rs67472071	14	RP11-750H9.5:SLC39A13	0:0	ncRNA_intronic	10.1	4	1.63353e-10	Longevity	1.061	0.00348274	AD	0.911	1.74855e-09
rs755555	11	47431966	T	C	0.3241	1.37034e-09	0.946512	rs67472071	14	SLC39A13	0	intronic	2.837	N/A	1.37034e-09	Longevity	1.064	0.00278712	AD	0.915	1.99772e-08
rs755554	11	47432034	G	C	0.333	N/A	0.943501	rs67472071	14	SLC39A13	0	intronic	3.407	5	N/A	N/A	N/A	N/A	N/A	N/A	N/A
rs755553	11	47432303	G	A	0.335	1.87821e-10	0.943606	rs67472071	14	SLC39A13	0	intronic	7.998	1f	1.87821e-10	Longevity	1.062	0.00327274	AD	0.911	2.15107e-09
rs6485756	11	47434777	G	A	0.333	1.45544e-10	0.943501	rs67472071	14	SLC39A13	0	intronic	2.968	6	1.45544e-10	Longevity	1.066	0.00195432	AD	0.911	2.76396e-09
rs2293577	11	47437202	C	T	0.334	2.2608e-10	0.947569	rs67472071	14	SLC39A13	0	UTR3	6.212	4	2.2608e-10	Longevity	1.061	0.00337835	AD	0.912	2.52655e-09
rs2293578	11	47437403	T	C	0.3241	2.69371e-09	0.946259	rs67472071	14	SLC39A13	0	UTR3	9.196	2b	2.69371e-09	Longevity	1.063	0.0026998	AD	0.917	4.17354e-08
rs545218220	11	47438266	CT	C	0.326	N/A	0.938244	rs67472071	14	SLC39A13	218	downstream	1.438	N/A	N/A	N/A	N/A	N/A	N/A	N/A	N/A
rs2053980	11	47438282	C	A	0.333	2.8021e-10	0.951552	rs67472071	14	SLC39A13	234	downstream	4.328	N/A	2.8021e-10	Longevity	1.063	0.00257229	AD	0.912	4.14771e-09
rs2053979	11	47439444	G	A	0.334	4.78389e-10	0.947569	rs67472071	14	PSMC3	875	downstream	1.756	N/A	4.78389e-10	Longevity	1.062	0.00311996	AD	0.913	5.96451e-09
rs10742803	11	47439938	A	G	0.334	2.72891e-10	0.947569	rs67472071	14	PSMC3	381	downstream	5.653	1f	2.72891e-10	Longevity	1.062	0.00307049	AD	0.912	3.38042e-09
rs2293580	11	47440283	T	A	0.333	N/A	0.943501	rs67472071	14	PSMC3	36	downstream	6.042	1d	N/A	N/A	N/A	N/A	N/A	N/A	N/A
rs7120413	11	47441335	G	A	0.325	N/A	0.736342	rs67472071	14	PSMC3	0	intronic	3.111	6	N/A	N/A	N/A	N/A	N/A	N/A	N/A
rs3781627	11	47441472	T	A	0.3111	N/A	0.863184	rs67472071	14	PSMC3	0	intronic	2.669	1f	N/A	N/A	N/A	N/A	N/A	N/A	N/A
rs3781626	11	47442893	T	A	0.333	N/A	0.935108	rs67472071	14	PSMC3	0	intronic	3.452	1f	N/A	N/A	N/A	N/A	N/A	N/A	N/A
rs3781625	11	47443080	C	T	0.328	3.58933e-10	0.962864	rs67472071	14	PSMC3	0	intronic	1.869	N/A	3.58933e-10	Longevity	1.062	0.00307049	AD	0.913	4.49499e-09
rs3837376	11	47443238	CTG	C	0.333	N/A	0.935484	rs67472071	14	PSMC3	0	intronic	1.347	N/A	N/A	N/A	N/A	N/A	N/A	N/A	N/A
rs3781624	11	47443251	T	C	0.3241	1.33149e-08	0.938397	rs67472071	14	PSMC3	0	intronic	0.603	N/A	1.33149e-08	Longevity	1.065	0.00222632	AD	0.921	2.68962e-07
rs10710821	11	47443581	CT	C	0.325	N/A	0.942103	rs67472071	14	PSMC3	0	intronic	0.076	N/A	N/A	N/A	N/A	N/A	N/A	N/A	N/A
rs7925299	11	47443594	G	C	0.325	N/A	0.942103	rs67472071	14	PSMC3	0	intronic	0.005	5	N/A	N/A	N/A	N/A	N/A	N/A	N/A
rs55927797	11	47446292	T	A	0.328	N/A	0.962864	rs67472071	14	PSMC3	0	intronic	3.646	5	N/A	N/A	N/A	N/A	N/A	N/A	N/A
rs11600581	11	47448497	C	T	0.332	2.40837e-10	0.947157	rs67472071	14	PSMC3	503	upstream	14.02	4	2.40837e-10	Longevity	1.062	0.00292636	AD	0.912	3.1149e-09
rs60075622	11	47449101	G	T	0.332	2.99161e-10	0.947157	rs67472071	14	PSMC3	1107	intergenic	3.011	6	2.99161e-10	Longevity	1.061	0.00337835	AD	0.912	3.38042e-09
rs35496532	11	47450338	T	C	0.328	4.21754e-10	0.962864	rs67472071	14	PSMC3	2344	intergenic	1.272	7	4.21754e-10	Longevity	1.061	0.00348706	AD	0.913	4.68095e-09
rs2868459	11	47454972	G	C	0.332	N/A	0.947157	rs67472071	14	RAPSN	4335	intergenic	9.852	1f	N/A	N/A	N/A	N/A	N/A	N/A	N/A
rs11604680	11	47457539	G	A	0.3231	1.52009e-09	0.942275	rs67472071	14	RAPSN	1768	intergenic	4.145	1f	1.52009e-09	Longevity	1.065	0.00226069	AD	0.916	2.74412e-08
rs7106956	11	47458765	C	T	0.332	2.77908e-10	0.947157	rs67472071	14	RAPSN	542	downstream	3.358	7	2.77908e-10	Longevity	1.061	0.00353794	AD	0.912	2.98988e-09
rs35705029	11	47459963	A	T	0.328	N/A	0.962864	rs67472071	14	RAPSN	0	intronic	4.37	6	N/A	N/A	N/A	N/A	N/A	N/A	N/A
rs11039238	11	47460901	C	T	0.3231	6.0989e-09	0.942032	rs67472071	14	RAPSN	0	intronic	10.14	6	6.0989e-09	Longevity	1.064	0.00278669	AD	0.917	9.49372e-08
rs4752838	11	47466006	A	G	0.331	5.85316e-10	0.943106	rs67472071	14	RAPSN	0	intronic	0.648	7	5.85316e-10	Longevity	1.06	0.00452517	AD	0.912	5.07293e-09
rs7925389	11	47466790	T	A	0.333	N/A	0.943501	rs67472071	14	RAPSN	0	intronic	0.086	6	N/A	N/A	N/A	N/A	N/A	N/A	N/A
rs35184771	11	47475189	T	G	0.3559	1.23701e-09	0.821309	rs67472071	14	RAPSN	4458	intergenic	2.267	2b	1.23701e-09	Longevity	1.056	0.00740151	AD	0.915	6.76139e-09
rs1317149	11	47486885	T	C	0.3569	1.62746e-09	0.817826	rs67472071	14	CELF1	610	downstream	0.77	N/A	1.62746e-09	Longevity	1.054	0.00908309	AD	0.915	7.33357e-09
rs555328608	11	47488114	CT	C	0.3579	N/A	0.806051	rs67472071	14	CELF1	0	UTR3	17.63	N/A	N/A	N/A	N/A	N/A	N/A	N/A	N/A
rs11039255	11	47495746	T	G	0.3569	4.13187e-09	0.817826	rs67472071	14	CELF1	0	intronic	2.964	7	4.13187e-09	Longevity	1.052	0.0117421	AD	0.916	1.49995e-08
rs35189700	11	47522874	C	CAGA	0.3539	N/A	0.806784	rs67472071	14	CELF1	0	intronic	1.888	N/A	N/A	N/A	N/A	N/A	N/A	N/A	N/A
rs11039265	11	47523214	A	C	0.3598	1.75632e-09	0.801785	rs67472071	14	CELF1	0	intronic	0.059	5	1.75632e-09	Longevity	1.059	0.00520415	AD	0.916	1.38582e-08
rs10838724	11	47527052	T	G	0.3976	1.07264e-08	0.690931	rs67472071	14	CELF1	0	intronic	1.128	7	1.07264e-08	Longevity	1.042	0.0403887	AD	0.915	1.18233e-08
rs7124681	11	47529947	A	C	0.4215	N/A	0.65926	rs67472071	14	CELF1	0	intronic	3.081	1f	N/A	N/A	N/A	N/A	N/A	N/A	N/A
rs4752845	11	47539697	C	T	0.3569	3.20964e-09	0.811198	rs67472071	14	CELF1	0	intronic	4.749	6	3.20964e-09	Longevity	1.053	0.0105685	AD	0.916	1.28015e-08
rs71042677	11	47541490	TA	T	0.3569	N/A	0.811198	rs67472071	14	CELF1	0	intronic	9.14	N/A	N/A	N/A	N/A	N/A	N/A	N/A	N/A
rs34958982	11	47547046	C	T	0.3569	3.73409e-09	0.811198	rs67472071	14	CELF1	0	intronic	3.864	5	3.73409e-09	Longevity	1.051	0.0134019	AD	0.915	1.18233e-08
rs143189448	11	47550835	G	GGGGACA	0.3549	N/A	0.802416	rs67472071	14	CELF1	0	N/A	1.551	N/A	N/A	N/A	N/A	N/A	N/A	N/A	N/A
rs373490234	11	47550835	A	G	0.001988	N/A	0.802416	rs67472071	14	CELF1	0	intronic	0.159	7	N/A	N/A	N/A	N/A	N/A	N/A	N/A
rs7928842	11	47566352	C	T	0.4225	N/A	0.65674	rs67472071	14	CELF1	0	intronic	0.441	6	N/A	N/A	N/A	N/A	N/A	N/A	N/A
rs66749409	11	47568074	T	C	0.3569	9.47198e-09	0.811198	rs67472071	14	CELF1	0	intronic	2.486	7	9.47198e-09	Longevity	1.048	0.0220668	AD	0.917	1.89992e-08
rs569255485	11	47571372	GT	G	0.3151	N/A	0.667264	rs67472071	14	CELF1	0	intronic	0.686	N/A	N/A	N/A	N/A	N/A	N/A	N/A	N/A
rs12798346	11	47583121	T	C	0.3569	5.02459e-09	0.811198	rs67472071	14	CELF1	0	intronic	11.24	5	5.02459e-09	Longevity	1.052	0.0118278	AD	0.916	1.82672e-08
rs56400411	11	47586376	G	T	0.3569	5.02459e-09	0.811198	rs67472071	14	CELF1	0	intronic	7.302	4	5.02459e-09	Longevity	1.052	0.0118278	AD	0.916	1.82672e-08
rs7945473	11	47589707	T	C	0.3569	1.42507e-08	0.811198	rs67472071	14	NDUFS3:PTPMT1	0:0	intronic	0.426	6	1.42507e-08	Longevity	1.057	0.00841197	AD	0.917	7.64311e-08
rs2030166	11	47602729	T	C	0.3569	6.24066e-09	0.811198	rs67472071	14	NDUFS3	0	exonic	1.457	6	6.24066e-09	Longevity	1.052	0.0126808	AD	0.917	2.13703e-08
rs12798028	11	47604639	T	C	0.4215	N/A	0.652802	rs67472071	14	NDUFS3	0	intronic	9.104	7	N/A	N/A	N/A	N/A	N/A	N/A	N/A
rs11605348	11	47606483	A	G	0.3539	2.89212e-10	0.805041	rs67472071	14	NDUFS3	368	downstream	0.095	7	2.89212e-10	Longevity	1.054	0.0109821	AD	0.908	1.00397e-09
rs11039307	11	47611152	T	C	0.4215	N/A	0.652802	rs67472071	14	C1QTNF4	63	downstream	4.455	2b	N/A	N/A	N/A	N/A	N/A	N/A	N/A
rs35624992	11	47615798	C	G	0.3539	N/A	0.799404	rs67472071	14	C1QTNF4	0	UTR5	14.52	2b	N/A	N/A	N/A	N/A	N/A	N/A	N/A
rs12799623	11	47622139	A	G	0.3539	5.88993e-09	0.799404	rs67472071	14	C1QTNF4	5927	intergenic	0.281	6	5.88993e-09	Longevity	1.05	0.0162194	AD	0.917	1.57276e-08
rs11039308	11	47622412	A	G	0.4215	N/A	0.652802	rs67472071	14	C1QTNF4	6200	intergenic	0.977	6	N/A	N/A	N/A	N/A	N/A	N/A	N/A
rs12363232	11	47623890	T	C	0.3539	5.73783e-09	0.799404	rs67472071	14	C1QTNF4	7678	intergenic	3.317	5	5.73783e-09	Longevity	1.051	0.0135878	AD	0.916	1.82672e-08
rs12419692	11	47624714	A	C	0.3549	5.76133e-09	0.796869	rs67472071	14	C1QTNF4	8502	intergenic	0.544	1f	5.76133e-09	Longevity	1.051	0.014071	AD	0.917	1.77154e-08
rs141952264	11	47635626	AAAAC	A	0.3519	N/A	0.789824	rs67472071	14	Y_RNA	823	downstream	7.458	N/A	N/A	N/A	N/A	N/A	N/A	N/A	N/A
rs1064608	11	47640429	C	G	0.3539	N/A	0.799404	rs67472071	14	MTCH2	0	exonic	25	6	N/A	N/A	N/A	N/A	N/A	N/A	N/A
rs3817335	11	47643891	A	T	0.3559	N/A	0.792482	rs67472071	14	MTCH2	0	intronic	1.646	6	N/A	N/A	N/A	N/A	N/A	N/A	N/A
rs59265730	11	47646640	A	AAAAAAC	0.4215	N/A	0.652802	rs67472071	14	MTCH2	0	intronic	1.199	N/A	N/A	N/A	N/A	N/A	N/A	N/A	N/A
rs149098008	11	47646988	AT	A	0.332	N/A	0.691223	rs67472071	14	MTCH2	0	intronic	0.033	N/A	N/A	N/A	N/A	N/A	N/A	N/A	N/A
rs4752856	11	47648042	A	G	0.3539	9.87134e-09	0.799404	rs67472071	14	MTCH2	0	intronic	0.622	6	9.87134e-09	Longevity	1.051	0.0126834	AD	0.919	3.45149e-08
rs11336868	11	47650138	A	AT	0.3539	N/A	0.799404	rs67472071	14	MTCH2	0	intronic	1.445	N/A	N/A	N/A	N/A	N/A	N/A	N/A	N/A
rs3817334	11	47650993	T	C	0.4215	N/A	0.652802	rs67472071	14	MTCH2	0	intronic	6.42	6	N/A	N/A	N/A	N/A	N/A	N/A	N/A
rs4752857	11	47655752	T	C	0.3539	7.62323e-09	0.799404	rs67472071	14	MTCH2	0	intronic	0.543	6	7.62323e-09	Longevity	1.051	0.0132265	AD	0.918	2.52572e-08
rs12794570	11	47658314	T	C	0.3539	6.31657e-09	0.799404	rs67472071	14	MTCH2	0	intronic	2.813	6	6.31657e-09	Longevity	1.051	0.0132265	AD	0.917	2.07492e-08
rs10838738	11	47663049	G	A	0.3539	4.79054e-09	0.799404	rs67472071	14	MTCH2	0	intronic	4.392	6	4.79054e-09	Longevity	1.051	0.0135999	AD	0.917	1.51145e-08
rs11039324	11	47665686	A	G	0.4225	N/A	0.62956	rs67472071	14	MTCH2	1510	intergenic	0.739	7	N/A	N/A	N/A	N/A	N/A	N/A	N/A
rs59360790	11	47669175	C	T	0.4225	N/A	0.62956	rs67472071	14	MTCH2	4999	intergenic	2.025	7	N/A	N/A	N/A	N/A	N/A	N/A	N/A
rs12419507	11	47669619	A	G	0.4225	N/A	0.62956	rs67472071	14	MTCH2	5443	intergenic	2.976	5	N/A	N/A	N/A	N/A	N/A	N/A	N/A
rs12787646	11	47669665	C	T	0.3549	6.73116e-09	0.766795	rs67472071	14	MTCH2	5489	intergenic	2.528	5	6.73116e-09	Longevity	1.05	0.0159136	AD	0.917	1.84307e-08
rs113211479	11	47669861	A	G	0.4225	N/A	0.62956	rs67472071	14	MTCH2	5685	intergenic	1.679	7	N/A	N/A	N/A	N/A	N/A	N/A	N/A
rs11039327	11	47674084	T	A	0.3559	N/A	0.770605	rs67472071	14	AGBL2	7058	intergenic	4.657	7	N/A	N/A	N/A	N/A	N/A	N/A	N/A
rs12787112	11	47687147	G	A	0.3569	1.37929e-08	0.761029	rs67472071	14	AGBL2	0	intronic	2.899	1f	1.37929e-08	Longevity	1.048	0.0194582	AD	0.918	3.19312e-08
rs10128705	11	47699883	C	T	0.3579	3.49929e-08	0.765879	rs67472071	14	AGBL2	0	intronic	0.534	6	3.49929e-08	Longevity	1.053	0.0134574	AD	0.919	1.2252e-07
rs10838747	11	47716324	C	G	0.3549	N/A	0.751365	rs67472071	14	AGBL2	0	intronic	3.152	6	N/A	N/A	N/A	N/A	N/A	N/A	N/A
rs10838748	11	47716381	G	T	0.3549	2.15526e-08	0.751365	rs67472071	14	AGBL2	0	intronic	2.428	7	2.15526e-08	Longevity	1.046	0.0246065	AD	0.919	4.0305e-08
rs11039342	11	47716975	A	C	0.3549	1.95319e-08	0.751365	rs67472071	14	AGBL2	0	intronic	0.15	6	1.95319e-08	Longevity	1.047	0.0239815	AD	0.919	3.73011e-08
rs11823949	11	47723512	A	G	0.3549	1.55469e-09	0.751365	rs67472071	14	AGBL2	0	intronic	0.079	7	1.55469e-09	Longevity	1.063	0.00602154	AD	0.908	1.0547e-08
rs11604825	11	47725306	T	C	0.3479	2.42267e-08	0.736502	rs67472071	14	AGBL2	0	intronic	3.446	7	2.42267e-08	Longevity	1.044	0.0359858	AD	0.917	3.11551e-08
rs11602395	11	47726977	G	C	0.3549	N/A	0.751365	rs67472071	14	AGBL2	0	intronic	1.3	6	N/A	N/A	N/A	N/A	N/A	N/A	N/A
rs11039348	11	47728617	A	G	0.3559	6.60073e-09	0.749035	rs67472071	14	AGBL2	0	intronic	3.725	6	6.60073e-09	Longevity	1.05	0.0179886	AD	0.915	1.59746e-08
rs11039355	11	47737501	T	C	0.3559	4.02273e-08	0.749035	rs67472071	14	AGBL2	559	upstream:downstream	7.718	5	4.02273e-08	Longevity	1.047	0.0250782	AD	0.919	7.61058e-08
rs7130758	11	47749960	T	C	0.3559	7.42907e-09	0.749035	rs67472071	14	FNBP4	0	intronic	0.172	7	7.42907e-09	Longevity	1.051	0.014927	AD	0.916	2.17841e-08
rs17788930	11	47752775	G	A	0.3549	2.85644e-08	0.751365	rs67472071	14	FNBP4	0	intronic	3.457	6	2.85644e-08	Longevity	1.046	0.0252456	AD	0.92	5.27828e-08
rs12803191	11	47756475	C	A	0.3579	2.43483e-08	0.742292	rs67472071	14	FNBP4	0	intronic	2.739	6	2.43483e-08	Longevity	1.047	0.0221883	AD	0.919	5.07945e-08
rs34910028	11	47758449	C	T	0.3559	2.46628e-08	0.749035	rs67472071	14	FNBP4	0	intronic	4.785	7	2.46628e-08	Longevity	1.047	0.0233703	AD	0.919	4.88789e-08
rs11602339	11	47761471	T	C	0.3559	3.35865e-08	0.749035	rs67472071	14	FNBP4	0	intronic	3.366	5	3.35865e-08	Longevity	1.049	0.0192888	AD	0.92	8.18781e-08
rs10838757	11	47763016	C	T	0.3559	2.78746e-08	0.749035	rs67472071	14	FNBP4	0	intronic	3.207	1f	2.78746e-08	Longevity	1.046	0.0246065	AD	0.92	5.27828e-08
rs34923397	11	47769564	A	G	0.3549	1.21314e-07	0.744209	rs67472071	14	FNBP4	0	intronic	1.445	7	1.21314e-07	Longevity	1.046	0.026713	AD	0.922	2.28023e-07
rs12421210	11	47779586	T	C	0.3549	4.39588e-08	0.744209	rs67472071	14	FNBP4	0	intronic	2.32	7	4.39588e-08	Longevity	1.046	0.026567	AD	0.92	7.88534e-08
rs7927771	11	47781306	G	A	0.3549	3.76488e-08	0.744209	rs67472071	14	FNBP4	0	intronic	0.025	6	3.76488e-08	Longevity	1.046	0.0287955	AD	0.919	6.18285e-08
rs12361031	11	47783076	A	G	0.3549	5.38744e-08	0.744209	rs67472071	14	FNBP4	0	intronic	1.494	5	5.38744e-08	Longevity	1.047	0.0243709	AD	0.921	1.06432e-07
rs560691118	11	47783690	GT	G	0.3608	N/A	0.684303	rs67472071	14	FNBP4	0	intronic	0.662	N/A	N/A	N/A	N/A	N/A	N/A	N/A	N/A
rs7947730	11	47786184	T	C	0.3539	4.24091e-08	0.746552	rs67472071	14	FNBP4	0	intronic	3.857	5	4.24091e-08	Longevity	1.046	0.026567	AD	0.92	7.59372e-08
rs35902101	11	47795169	T	C	0.3549	3.85205e-08	0.744209	rs67472071	14	NUP160	4469	intergenic	4.14	7	3.85205e-08	Longevity	1.046	0.025899	AD	0.92	7.04151e-08
rs11039389	11	47796062	C	T	0.3588	4.19229e-08	0.732982	rs67472071	14	NUP160	3576	intergenic	1.334	6	4.19229e-08	Longevity	1.046	0.0287955	AD	0.919	6.92171e-08
rs11039390	11	47796295	G	C	0.3549	N/A	0.744209	rs67472071	14	NUP160	3343	intergenic	0.77	5	N/A	N/A	N/A	N/A	N/A	N/A	N/A
rs11039391	11	47796662	A	G	0.3549	4.34024e-08	0.744209	rs67472071	14	NUP160	2976	intergenic	2.318	7	4.34024e-08	Longevity	1.046	0.0252456	AD	0.92	8.18781e-08
rs9909	11	47799775	G	C	0.3549	N/A	0.744209	rs67472071	14	NUP160	0	UTR3	9.054	6	N/A	N/A	N/A	N/A	N/A	N/A	N/A
rs35805829	11	47805478	C	T	0.3549	3.68612e-08	0.744209	rs67472071	14	NUP160	0	intronic	5.271	6	3.68612e-08	Longevity	1.046	0.0252456	AD	0.92	6.89748e-08
rs7105282	11	47805614	A	C	0.3569	1.18708e-08	0.738544	rs67472071	14	NUP160	0	intronic	3.339	6	1.18708e-08	Longevity	1.054	0.0141393	AD	0.913	3.75534e-08
rs2290850	11	47807774	C	T	0.3569	3.95357e-08	0.739661	rs67472071	14	NUP160	0	intronic	7.721	N/A	3.95357e-08	Longevity	1.045	0.0293239	AD	0.92	6.39126e-08
rs12787330	11	47812311	T	C	0.3549	3.94664e-08	0.744209	rs67472071	14	NUP160	0	intronic	6.119	6	3.94664e-08	Longevity	1.046	0.026567	AD	0.92	7.04151e-08
rs7120333	11	47817441	T	C	0.3549	3.86903e-08	0.744209	rs67472071	14	NUP160	0	intronic	0.206	7	3.86903e-08	Longevity	1.046	0.0255705	AD	0.92	7.16496e-08
rs562168683	11	47825735	GA	G	0.337	N/A	0.689317	rs67472071	14	NUP160	0	intronic	0.545	N/A	N/A	N/A	N/A	N/A	N/A	N/A	N/A
rs11605774	11	47832793	A	G	0.3549	5.13054e-08	0.744209	rs67472071	14	NUP160	0	intronic	4.174	7	5.13054e-08	Longevity	1.046	0.025899	AD	0.92	9.51412e-08
rs12785833	11	47836062	C	T	0.3549	7.17635e-08	0.744209	rs67472071	14	NUP160	0	intronic	2.609	7	7.17635e-08	Longevity	1.045	0.0305749	AD	0.921	1.14669e-07
rs11039412	11	47841581	A	G	0.3549	3.9168e-08	0.744209	rs67472071	14	NUP160	0	intronic	3.118	4	3.9168e-08	Longevity	1.046	0.0269065	AD	0.92	6.89748e-08
rs11039416	11	47846711	A	G	0.3549	5.1601e-08	0.744209	rs67472071	14	NUP160	0	intronic	0.842	7	5.1601e-08	Longevity	1.044	0.0320678	AD	0.92	7.73043e-08
rs35985502	11	47847428	A	G	0.3549	5.1601e-08	0.744209	rs67472071	14	NUP160	0	intronic	3.728	7	5.1601e-08	Longevity	1.044	0.0320678	AD	0.92	7.73043e-08
rs34128973	11	47851376	T	C	0.3549	5.1601e-08	0.744209	rs67472071	14	NUP160	0	intronic	0.206	7	5.1601e-08	Longevity	1.044	0.0320678	AD	0.92	7.73043e-08
rs4752873	11	47857520	T	C	0.3559	5.2777e-08	0.741913	rs67472071	14	NUP160	0	intronic	0.113	6	5.2777e-08	Longevity	1.044	0.0341064	AD	0.92	7.44249e-08
rs11039426	11	47863119	A	G	0.3549	4.91858e-08	0.744209	rs67472071	14	NUP160:RP11-692M12.4	0:0	ncRNA_exonic	11.78	5	4.91858e-08	Longevity	1.044	0.0316729	AD	0.92	7.44249e-08
rs12418852	11	47868853	G	C	0.3549	N/A	0.744209	rs67472071	14	NUP160	0	intronic	4.424	1b	N/A	N/A	N/A	N/A	N/A	N/A	N/A
rs113945456	11	47871368	C	G	0.3539	N/A	0.740483	rs67472071	14	NUP160	1260	intergenic	5.649	7	N/A	N/A	N/A	N/A	N/A	N/A	N/A
rs4752797	11	47874364	A	G	0.3539	3.86838e-08	0.740483	rs67472071	14	NUP160	4256	intergenic	0.388	1f	3.86838e-08	Longevity	1.045	0.0286609	AD	0.92	6.39126e-08
rs11039433	11	47877493	T	C	0.3539	4.41761e-08	0.740483	rs67472071	14	NUP160	7385	intergenic	2.11	6	4.41761e-08	Longevity	1.045	0.0293898	AD	0.92	7.16496e-08
rs12798109	11	47889850	T	C	0.3549	6.23878e-08	0.744209	rs67472071	14	NUP160	19742	intergenic	1.385	7	6.23878e-08	Longevity	1.046	0.0273922	AD	0.921	1.10476e-07
rs4752881	11	47898535	G	A	0.3569	4.93472e-08	0.731466	rs67472071	14	RP11-793I11.1	28339	intergenic	2.933	6	4.93472e-08	Longevity	1.047	0.0230698	AD	0.921	1.02531e-07
rs12364432	11	47902883	A	G	0.3588	1.01762e-07	0.732982	rs67472071	14	RP11-793I11.1	23991	intergenic	9.263	1f	1.01762e-07	Longevity	1.045	0.0293898	AD	0.922	1.7225e-07
rs4752801	11	47907641	G	A	0.3787	N/A	0.670347	rs67472071	14	RP11-793I11.1	19233	intergenic	6.7	1d	N/A	N/A	N/A	N/A	N/A	N/A	N/A
rs12361256	11	47910823	G	T	0.3787	N/A	0.670347	rs67472071	14	RP11-793I11.1	16051	intergenic	6.277	6	N/A	N/A	N/A	N/A	N/A	N/A	N/A
rs34614231	11	47913945	C	G	0.3767	N/A	0.668323	rs67472071	14	RP11-793I11.1	12929	intergenic	0.348	7	N/A	N/A	N/A	N/A	N/A	N/A	N/A
rs34467936	11	47915299	G	A	0.3777	N/A	0.673364	rs67472071	14	RP11-793I11.1	11575	intergenic	1.028	5	N/A	N/A	N/A	N/A	N/A	N/A	N/A
rs12802244	11	47932666	A	G	0.3847	N/A	0.656712	rs67472071	14	RP11-793I11.1	5506	intergenic	1.747	7	N/A	N/A	N/A	N/A	N/A	N/A	N/A
rs144562710	11	47933609	A	AAT	0.3996	N/A	0.617175	rs67472071	14	RP11-793I11.1	6449	intergenic	1.218	N/A	N/A	N/A	N/A	N/A	N/A	N/A	N/A
rs2930191	11	47946836	A	G	0.3857	N/A	0.648662	rs67472071	14	RP11-793I11.1	19676	intergenic	13.97	7	N/A	N/A	N/A	N/A	N/A	N/A	N/A
rs1441586	11	59856028	C	T	0.4563	N/A	0.937195	rs583296	15	MS4A2	0	UTR5	5.746	5	N/A	N/A	N/A	N/A	N/A	N/A	N/A
rs2583476	11	59857581	A	G	0.4235	N/A	0.833415	rs583296	15	MS4A2	0	intronic	0.017	N/A	N/A	N/A	N/A	N/A	N/A	N/A	N/A
rs2847663	11	59858036	G	C	0.4245	N/A	0.836704	rs583296	15	MS4A2	0	intronic	6.614	5	N/A	N/A	N/A	N/A	N/A	N/A	N/A
rs2847664	11	59858497	A	G	0.4225	N/A	0.830554	rs583296	15	MS4A2	0	intronic	2.618	7	N/A	N/A	N/A	N/A	N/A	N/A	N/A
rs556917	11	59858712	T	A	0.4612	N/A	0.962809	rs583296	15	MS4A2	0	intronic	0.512	6	N/A	N/A	N/A	N/A	N/A	N/A	N/A
rs2847666	11	59859576	G	A	0.4175	N/A	0.816168	rs583296	15	MS4A2	0	intronic	2.773	6	N/A	N/A	N/A	N/A	N/A	N/A	N/A
rs2847667	11	59859609	T	C	0.4175	N/A	0.816168	rs583296	15	MS4A2	0	intronic	0.357	7	N/A	N/A	N/A	N/A	N/A	N/A	N/A
rs502581	11	59860178	T	G	0.4602	N/A	0.959045	rs583296	15	MS4A2	0	intronic	5.629	5	N/A	N/A	N/A	N/A	N/A	N/A	N/A
rs376744461	11	59861275	T	TTGTG	0.4384	N/A	0.825655	rs583296	15	MS4A2	0	intronic	0.884	N/A	N/A	N/A	N/A	N/A	N/A	N/A	N/A
rs2583471	11	59861814	A	G	0.4254	N/A	0.839604	rs583296	15	MS4A2	0	intronic	1.134	N/A	N/A	N/A	N/A	N/A	N/A	N/A	N/A
rs2070970	11	59861983	T	C	0.4254	N/A	0.839604	rs583296	15	MS4A2	0	intronic	4.805	6	N/A	N/A	N/A	N/A	N/A	N/A	N/A
rs2847668	11	59862261	T	A	0.4254	N/A	0.839604	rs583296	15	MS4A2	0	intronic	4.747	7	N/A	N/A	N/A	N/A	N/A	N/A	N/A
rs2847655	11	59865671	C	T	0.4195	N/A	0.814706	rs583296	15	MS4A2	2226	intergenic	1.987	6	N/A	N/A	N/A	N/A	N/A	N/A	N/A
rs502419	11	59866175	A	G	0.4632	N/A	0.970254	rs583296	15	MS4A2	2730	intergenic	7.652	4	N/A	N/A	N/A	N/A	N/A	N/A	N/A
rs2855017	11	59866309	T	C	0.4254	N/A	0.839226	rs583296	15	MS4A2	2864	intergenic	3.339	3a	N/A	N/A	N/A	N/A	N/A	N/A	N/A
rs17528859	11	59867379	C	T	0.4254	N/A	0.839604	rs583296	15	MS4A2	3934	intergenic	1.508	7	N/A	N/A	N/A	N/A	N/A	N/A	N/A
rs574704	11	59867913	G	A	0.4632	N/A	0.970254	rs583296	15	MS4A2	4468	intergenic	2.205	N/A	N/A	N/A	N/A	N/A	N/A	N/A	N/A
rs580817	11	59869090	G	A	0.4632	N/A	0.970254	rs583296	15	MS4A2	5645	intergenic	4.024	N/A	N/A	N/A	N/A	N/A	N/A	N/A	N/A
rs580064	11	59869119	T	C	0.492	N/A	0.811974	rs583296	15	MS4A2	5674	intergenic	4.293	N/A	N/A	N/A	N/A	N/A	N/A	N/A	N/A
rs521952	11	59870196	C	A	0.4632	N/A	0.970254	rs583296	15	MS4A2	6751	intergenic	4.168	N/A	N/A	N/A	N/A	N/A	N/A	N/A	N/A
rs516478	11	59870788	A	G	0.4632	N/A	0.970254	rs583296	15	MS4A2	7343	intergenic	2.174	N/A	N/A	N/A	N/A	N/A	N/A	N/A	N/A
rs487997	11	59871604	C	T	0.4632	N/A	0.970254	rs583296	15	MS4A2	8159	intergenic	3.359	N/A	N/A	N/A	N/A	N/A	N/A	N/A	N/A
rs1813217	11	59872498	C	G	0.4254	N/A	0.839604	rs583296	15	MS4A2	9053	intergenic	2.17	4	N/A	N/A	N/A	N/A	N/A	N/A	N/A
rs1786137	11	59873448	C	T	0.4632	N/A	0.970254	rs583296	15	MS4A2	10003	intergenic	4.159	N/A	N/A	N/A	N/A	N/A	N/A	N/A	N/A
rs530586806	11	59874451	G	GT	0.4573	N/A	0.962782	rs583296	15	MS4A2	11006	intergenic	1.652	N/A	N/A	N/A	N/A	N/A	N/A	N/A	N/A
rs143391047	11	59874475	T	TTTG	0.4573	N/A	0.962782	rs583296	15	MS4A2	11030	intergenic	1.672	N/A	N/A	N/A	N/A	N/A	N/A	N/A	N/A
rs143028487	11	59874817	TTTTCTC	T	0.4622	N/A	0.966512	rs583296	15	MS4A2	11372	intergenic	1.447	N/A	N/A	N/A	N/A	N/A	N/A	N/A	N/A
rs34901701	11	59875585	G	GCTT	0.4264	N/A	0.842535	rs583296	15	MS4A2	12140	intergenic	1.771	N/A	N/A	N/A	N/A	N/A	N/A	N/A	N/A
rs512495	11	59876036	G	A	0.4632	N/A	0.970254	rs583296	15	MS4A2	12591	intergenic	2.348	5	N/A	N/A	N/A	N/A	N/A	N/A	N/A
rs555635	11	59877143	C	A	0.4632	N/A	0.970254	rs583296	15	MS4A2	13698	intergenic	0.304	N/A	N/A	N/A	N/A	N/A	N/A	N/A	N/A
rs11230147	11	59877394	T	C	0.4264	N/A	0.842535	rs583296	15	MS4A2	13949	intergenic	0.144	7	N/A	N/A	N/A	N/A	N/A	N/A	N/A
rs514266	11	59877697	C	T	0.4592	N/A	0.98507	rs583296	15	MS4A2	14252	intergenic	1.372	N/A	N/A	N/A	N/A	N/A	N/A	N/A	N/A
rs4939311	11	59877967	T	C	0.4225	N/A	0.859201	rs583296	15	MS4A2	14522	intergenic	2.547	6	N/A	N/A	N/A	N/A	N/A	N/A	N/A
rs563803	11	59878001	A	G	0.4592	N/A	0.98507	rs583296	15	MS4A2	14556	intergenic	1.507	N/A	N/A	N/A	N/A	N/A	N/A	N/A	N/A
rs540170	11	59880038	T	C	0.4592	N/A	0.98507	rs583296	15	MS4A2	16593	intergenic	2.214	5	N/A	N/A	N/A	N/A	N/A	N/A	N/A
rs574695	11	59881524	C	G	0.4592	N/A	0.98507	rs583296	15	MS4A2	18079	intergenic	2.251	1f	N/A	N/A	N/A	N/A	N/A	N/A	N/A
rs574798	11	59881561	G	A	0.4592	N/A	0.98507	rs583296	15	MS4A2	18116	intergenic	4.467	N/A	N/A	N/A	N/A	N/A	N/A	N/A	N/A
rs581133	11	59882306	G	A	0.4602	N/A	0.988815	rs583296	15	MS4A2	18861	intergenic	2.563	N/A	N/A	N/A	N/A	N/A	N/A	N/A	N/A
rs1303615	11	59885120	T	C	0.4592	N/A	0.98507	rs583296	15	MS4A2	21675	intergenic	7.062	N/A	N/A	N/A	N/A	N/A	N/A	N/A	N/A
rs1125357	11	59885493	C	A	0.4215	N/A	0.85595	rs583296	15	MS4A2	22048	intergenic	0.052	6	N/A	N/A	N/A	N/A	N/A	N/A	N/A
rs564912	11	59885888	T	A	0.4592	N/A	0.98507	rs583296	15	MS4A2	22443	intergenic	2.731	4	N/A	N/A	N/A	N/A	N/A	N/A	N/A
rs1303621	11	59890674	C	T	0.4592	N/A	0.98507	rs583296	15	MS4A2	27229	intergenic	2.461	6	N/A	N/A	N/A	N/A	N/A	N/A	N/A
rs35793824	11	59892821	C	CAT	0.4583	N/A	0.996271	rs583296	15	MS4A2	29376	intergenic	1.76	N/A	N/A	N/A	N/A	N/A	N/A	N/A	N/A
rs11230153	11	59896901	T	G	0.4195	N/A	0.864405	rs583296	15	AP001257.1	30258	intergenic	1.068	6	N/A	N/A	N/A	N/A	N/A	N/A	N/A
rs35421721	11	59898925	CT	C	0.3688	N/A	0.692868	rs583296	15	AP001257.1	28234	intergenic	0.904	N/A	N/A	N/A	N/A	N/A	N/A	N/A	N/A
rs483629	11	59899911	T	C	0.4583	N/A	0.996271	rs583296	15	AP001257.1	27248	intergenic	1.057	6	N/A	N/A	N/A	N/A	N/A	N/A	N/A
rs4939312	11	59900106	T	C	0.4205	N/A	0.867626	rs583296	15	AP001257.1	27053	intergenic	0.721	7	N/A	N/A	N/A	N/A	N/A	N/A	N/A
rs4939314	11	59900575	C	T	0.4215	N/A	0.870539	rs583296	15	AP001257.1	26584	intergenic	3.772	7	N/A	N/A	N/A	N/A	N/A	N/A	N/A
rs61901691	11	59902799	T	C	0.4135	N/A	0.847159	rs583296	15	AP001257.1	24360	intergenic	1.552	7	N/A	N/A	N/A	N/A	N/A	N/A	N/A
rs525794	11	59903287	G	A	0.4583	N/A	0.996271	rs583296	15	AP001257.1	23872	intergenic	2.419	5	N/A	N/A	N/A	N/A	N/A	N/A	N/A
rs55847558	11	59903793	G	C	0.4205	N/A	0.867626	rs583296	15	AP001257.1	23366	intergenic	0.581	7	N/A	N/A	N/A	N/A	N/A	N/A	N/A
rs11230155	11	59904959	T	C	0.4215	N/A	0.870539	rs583296	15	AP001257.1	22200	intergenic	0.646	7	N/A	N/A	N/A	N/A	N/A	N/A	N/A
rs504272	11	59906476	C	T	0.4583	N/A	0.996271	rs583296	15	AP001257.1	20683	intergenic	1.898	6	N/A	N/A	N/A	N/A	N/A	N/A	N/A
rs2165525	11	59906792	C	A	0.4205	N/A	0.867626	rs583296	15	AP001257.1	20367	intergenic	1.552	7	N/A	N/A	N/A	N/A	N/A	N/A	N/A
rs7124974	11	59906972	T	G	0.4135	N/A	0.847159	rs583296	15	AP001257.1	20187	intergenic	0.857	6	N/A	N/A	N/A	N/A	N/A	N/A	N/A
rs510518	11	59907097	G	A	0.4583	N/A	0.996271	rs583296	15	AP001257.1	20062	intergenic	1.783	7	N/A	N/A	N/A	N/A	N/A	N/A	N/A
rs534273	11	59907399	G	A	0.4583	N/A	0.996271	rs583296	15	AP001257.1	19760	intergenic	2.185	7	N/A	N/A	N/A	N/A	N/A	N/A	N/A
rs493692	11	59909610	G	A	0.4583	N/A	0.996271	rs583296	15	AP001257.1	17549	intergenic	4.153	6	N/A	N/A	N/A	N/A	N/A	N/A	N/A
rs1863472	11	59909647	G	C	0.4195	N/A	0.864405	rs583296	15	AP001257.1	17512	intergenic	1.655	6	N/A	N/A	N/A	N/A	N/A	N/A	N/A
rs569046	11	59911161	G	C	0.4602	N/A	0.996288	rs583296	15	AP001257.1	15998	intergenic	2.392	7	N/A	N/A	N/A	N/A	N/A	N/A	N/A
rs476722	11	59913806	C	T	0.4592	N/A	1	rs583296	15	AP001257.1	13353	intergenic	1.533	N/A	N/A	N/A	N/A	N/A	N/A	N/A	N/A
rs595481	11	59914267	C	T	0.4592	N/A	1	rs583296	15	AP001257.1	12892	intergenic	0.477	N/A	N/A	N/A	N/A	N/A	N/A	N/A	N/A
rs583296	11	59914726	C	T	0.4592	1.2278e-13	1	rs583296	15	AP001257.1	12433	intergenic	1.819	7	1.2278e-13	Longevity	1.041	0.000120842	AD	0.908	2.96546e-11
rs558375	11	59915129	T	C	0.4592	N/A	1	rs583296	15	AP001257.1	12030	intergenic	3.976	N/A	N/A	N/A	N/A	N/A	N/A	N/A	N/A
rs35523802	11	59916051	A	AT	0.4761	N/A	0.699816	rs583296	15	AP001257.1	11108	intergenic	6.943	N/A	N/A	N/A	N/A	N/A	N/A	N/A	N/A
rs1316005	11	59916087	G	A	0.4592	N/A	1	rs583296	15	AP001257.1	11072	intergenic	1.916	N/A	N/A	N/A	N/A	N/A	N/A	N/A	N/A
rs1315491	11	59916253	T	A	0.4592	N/A	1	rs583296	15	AP001257.1	10906	intergenic	1.277	7	N/A	N/A	N/A	N/A	N/A	N/A	N/A
rs617916	11	59916749	G	A	0.4592	N/A	1	rs583296	15	AP001257.1	10410	intergenic	2.926	N/A	N/A	N/A	N/A	N/A	N/A	N/A	N/A
rs606588	11	59916905	T	G	0.4592	N/A	1	rs583296	15	AP001257.1	10254	intergenic	4.88	N/A	N/A	N/A	N/A	N/A	N/A	N/A	N/A
rs688030	11	59918162	A	C	0.4592	N/A	1	rs583296	15	AP001257.1	8997	intergenic	6.732	N/A	N/A	N/A	N/A	N/A	N/A	N/A	N/A
rs138369826	11	59918505	C	CA	0.4225	N/A	0.873784	rs583296	15	AP001257.1	8654	intergenic	1.848	N/A	N/A	N/A	N/A	N/A	N/A	N/A	N/A
rs35408863	11	59918613	T	TCTC	0.4592	N/A	1	rs583296	15	AP001257.1	8546	intergenic	4.428	N/A	N/A	N/A	N/A	N/A	N/A	N/A	N/A
rs684961	11	59918837	A	G	0.4592	N/A	1	rs583296	15	AP001257.1	8322	intergenic	2.352	6	N/A	N/A	N/A	N/A	N/A	N/A	N/A
rs11230160	11	59919165	T	C	0.4225	N/A	0.873784	rs583296	15	AP001257.1	7994	intergenic	5.738	7	N/A	N/A	N/A	N/A	N/A	N/A	N/A
rs11230161	11	59920231	A	C	0.4215	N/A	0.870861	rs583296	15	AP001257.1	6928	intergenic	1.131	6	N/A	N/A	N/A	N/A	N/A	N/A	N/A
rs614104	11	59920505	T	G	0.4592	N/A	1	rs583296	15	AP001257.1	6654	intergenic	0.624	7	N/A	N/A	N/A	N/A	N/A	N/A	N/A
rs9667329	11	59921596	C	T	0.4225	N/A	0.873784	rs583296	15	AP001257.1	5563	intergenic	0.624	6	N/A	N/A	N/A	N/A	N/A	N/A	N/A
rs11230165	11	59922320	A	G	0.4215	N/A	0.870861	rs583296	15	AP001257.1	4839	intergenic	0.539	7	N/A	N/A	N/A	N/A	N/A	N/A	N/A
rs12225368	11	59922815	C	A	0.4205	N/A	0.867626	rs583296	15	AP001257.1	4344	intergenic	5.03	7	N/A	N/A	N/A	N/A	N/A	N/A	N/A
rs12225708	11	59922896	G	T	0.4215	N/A	0.870861	rs583296	15	AP001257.1	4263	intergenic	9.596	7	N/A	N/A	N/A	N/A	N/A	N/A	N/A
rs12226022	11	59923081	C	T	0.4225	N/A	0.873784	rs583296	15	AP001257.1	4078	intergenic	5.309	7	N/A	N/A	N/A	N/A	N/A	N/A	N/A
rs10897009	11	59923194	A	G	0.4225	N/A	0.873784	rs583296	15	AP001257.1	3965	intergenic	1.647	7	N/A	N/A	N/A	N/A	N/A	N/A	N/A
rs983392	11	59923508	G	A	0.4145	N/A	0.850318	rs583296	15	AP001257.1	3651	intergenic	7.004	4	N/A	N/A	N/A	N/A	N/A	N/A	N/A
rs652354	11	59923991	T	C	0.4592	N/A	1	rs583296	15	AP001257.1	3168	intergenic	6.508	6	N/A	N/A	N/A	N/A	N/A	N/A	N/A
rs35957807	11	59924022	CT	C	0.4592	N/A	1	rs583296	15	AP001257.1	3137	intergenic	5.877	N/A	N/A	N/A	N/A	N/A	N/A	N/A	N/A
rs11600716	11	59924422	C	G	0.4225	N/A	0.873784	rs583296	15	AP001257.1	2737	intergenic	1.741	6	N/A	N/A	N/A	N/A	N/A	N/A	N/A
rs920573	11	59924959	A	G	0.4225	N/A	0.873784	rs583296	15	AP001257.1	2200	intergenic	9.167	7	N/A	N/A	N/A	N/A	N/A	N/A	N/A
rs107903	11	59926256	T	C	0.4583	N/A	0.996271	rs583296	15	AP001257.1	903	downstream	1.442	N/A	N/A	N/A	N/A	N/A	N/A	N/A	N/A
rs17529983	11	59927039	A	G	0.4205	N/A	0.867626	rs583296	15	AP001257.1	120	downstream	0.566	5	N/A	N/A	N/A	N/A	N/A	N/A	N/A
rs602396	11	59927484	A	T	0.4543	N/A	0.981509	rs583296	15	AP001257.1	0	ncRNA_intronic	0.12	3a	N/A	N/A	N/A	N/A	N/A	N/A	N/A
rs11605427	11	59928672	C	G	0.3996	N/A	0.736682	rs583296	15	AP001257.1	376	upstream	0.213	3a	N/A	N/A	N/A	N/A	N/A	N/A	N/A
rs527888328	11	59930405	CT	CTT	0.4324	N/A	0.867996	rs583296	15	AP001257.1	2109	N/A	N/A	N/A	N/A	N/A	N/A	N/A	N/A	N/A	N/A
rs563024478	11	59930405	C	CTT	0.000994	N/A	0.867996	rs583296	15	AP001257.1	2109	intergenic	3.464	N/A	N/A	N/A	N/A	N/A	N/A	N/A	N/A
rs559067176	11	59931840	GA	GAA	0.4374	N/A	0.855443	rs583296	15	AP001257.1	3544	intergenic	N/A	N/A	N/A	N/A	N/A	N/A	N/A	N/A	N/A
rs199902507	11	59932024	AC	A	0.4523	N/A	0.804638	rs583296	15	AP001257.1	3728	intergenic	0.945	N/A	N/A	N/A	N/A	N/A	N/A	N/A	N/A
rs7926954	11	59932579	A	G	0.4006	N/A	0.73232	rs583296	15	AP001257.1	4283	intergenic	11.31	7	N/A	N/A	N/A	N/A	N/A	N/A	N/A
rs56189574	11	59933492	G	A	0.4304	N/A	0.619295	rs583296	15	AP001257.1	5196	intergenic	4.117	4	N/A	N/A	N/A	N/A	N/A	N/A	N/A
rs617135	11	59936757	G	A	0.4662	N/A	0.74935	rs583296	15	MS4A6A	2323	intergenic	4.713	1f	N/A	N/A	N/A	N/A	N/A	N/A	N/A
rs7933202	11	59936926	C	A	0.3936	N/A	0.714788	rs583296	15	MS4A6A	2154	intergenic	3.807	2b	N/A	N/A	N/A	N/A	N/A	N/A	N/A
rs667897	11	59936979	G	A	0.4652	N/A	0.752109	rs583296	15	MS4A6A	2101	intergenic	1.464	1b	N/A	N/A	N/A	N/A	N/A	N/A	N/A
rs610932	11	59939307	T	G	0.4364	N/A	0.866924	rs583296	15	MS4A6A	0	UTR3	0.493	N/A	N/A	N/A	N/A	N/A	N/A	N/A	N/A
rs634475	11	59942081	G	A	0.4423	N/A	0.829503	rs583296	15	MS4A6A	0	intronic	2.918	N/A	N/A	N/A	N/A	N/A	N/A	N/A	N/A
rs662196	11	59942757	C	T	0.4423	N/A	0.829503	rs583296	15	MS4A6A	0	intronic	3.107	N/A	N/A	N/A	N/A	N/A	N/A	N/A	N/A
rs7935829	11	59942815	G	A	0.4046	N/A	0.702514	rs583296	15	MS4A6A	0	intronic	6.234	6	N/A	N/A	N/A	N/A	N/A	N/A	N/A
rs2278867	11	59943109	T	A	0.4046	N/A	0.702514	rs583296	15	MS4A6A	0	intronic	3.992	4	N/A	N/A	N/A	N/A	N/A	N/A	N/A
rs72918674	11	59944580	T	C	0.4046	N/A	0.702514	rs583296	15	MS4A6A	0	intronic	0.535	7	N/A	N/A	N/A	N/A	N/A	N/A	N/A
rs7946992	11	59944810	C	T	0.4046	N/A	0.702514	rs583296	15	MS4A6A	0	intronic	4.157	7	N/A	N/A	N/A	N/A	N/A	N/A	N/A
rs631853	11	59944898	T	G	0.4423	N/A	0.829503	rs583296	15	MS4A6A	0	intronic	4.122	N/A	N/A	N/A	N/A	N/A	N/A	N/A	N/A
rs624663	11	59945065	C	T	0.4423	N/A	0.829503	rs583296	15	MS4A6A	0	intronic	0.464	N/A	N/A	N/A	N/A	N/A	N/A	N/A	N/A
rs12453	11	59945745	C	T	0.4046	N/A	0.702514	rs583296	15	MS4A6A	0	exonic	0.48	5	N/A	N/A	N/A	N/A	N/A	N/A	N/A
rs5792172	11	59946310	C	CA	0.4354	N/A	0.600742	rs583296	15	MS4A6A	0	intronic	3.01	N/A	N/A	N/A	N/A	N/A	N/A	N/A	N/A
rs583791	11	59947252	C	T	0.4394	N/A	0.818969	rs583296	15	MS4A6A	0	exonic	7.599	N/A	N/A	N/A	N/A	N/A	N/A	N/A	N/A
rs17602572	11	59948374	G	C	0.4016	N/A	0.693234	rs583296	15	MS4A6A	0	intronic	0.1	1f	N/A	N/A	N/A	N/A	N/A	N/A	N/A
rs632185	11	59951433	A	G	0.4404	N/A	0.829538	rs583296	15	MS4A6A	0	UTR5	3.378	N/A	N/A	N/A	N/A	N/A	N/A	N/A	N/A
rs1820430	11	59953313	G	C	0.4056	N/A	0.691702	rs583296	15	MS4A6A	1173	intergenic	0.852	5	N/A	N/A	N/A	N/A	N/A	N/A	N/A
rs1834557	11	59955357	A	G	0.4056	N/A	0.691702	rs583296	15	MS4A6A	3217	intergenic	2.721	7	N/A	N/A	N/A	N/A	N/A	N/A	N/A
rs56201148	11	59956938	T	C	0.4056	N/A	0.691702	rs583296	15	MS4A6A	4798	intergenic	3.232	7	N/A	N/A	N/A	N/A	N/A	N/A	N/A
rs636147	11	59957092	C	T	0.4433	N/A	0.818563	rs583296	15	MS4A6A	4952	intergenic	1.969	7	N/A	N/A	N/A	N/A	N/A	N/A	N/A
rs1834549	11	59957513	T	C	0.4056	N/A	0.691702	rs583296	15	MS4A6A	5373	intergenic	1.21	6	N/A	N/A	N/A	N/A	N/A	N/A	N/A
rs2081545	11	59958380	A	C	0.4056	N/A	0.691702	rs583296	15	MS4A6A	6240	intergenic	1.123	N/A	N/A	N/A	N/A	N/A	N/A	N/A	N/A
rs1834550	11	59959843	C	T	0.4056	N/A	0.691702	rs583296	15	MS4A6A	7703	intergenic	3.899	7	N/A	N/A	N/A	N/A	N/A	N/A	N/A
rs1834551	11	59959969	A	G	0.4066	N/A	0.688307	rs583296	15	MS4A6A	7829	intergenic	0.085	5	N/A	N/A	N/A	N/A	N/A	N/A	N/A
rs10644928	11	59960726	CTT	C	0.3887	N/A	0.663269	rs583296	15	MS4A4E	7999	intergenic	2.624	N/A	N/A	N/A	N/A	N/A	N/A	N/A	N/A
rs10897011	11	59961427	A	G	0.4056	N/A	0.691702	rs583296	15	MS4A4E	7298	intergenic	0.95	4	N/A	N/A	N/A	N/A	N/A	N/A	N/A
rs11230180	11	59961486	T	G	0.4056	N/A	0.691702	rs583296	15	MS4A4E	7239	intergenic	1.548	1f	N/A	N/A	N/A	N/A	N/A	N/A	N/A
rs7926729	11	59961786	T	C	0.4056	N/A	0.691702	rs583296	15	MS4A4E	6939	intergenic	0.268	4	N/A	N/A	N/A	N/A	N/A	N/A	N/A
rs7926344	11	59962166	A	G	0.4066	N/A	0.68748	rs583296	15	MS4A4E	6559	intergenic	4.908	3a	N/A	N/A	N/A	N/A	N/A	N/A	N/A
rs7926354	11	59962189	A	G	0.4076	N/A	0.690628	rs583296	15	MS4A4E	6536	intergenic	2.956	4	N/A	N/A	N/A	N/A	N/A	N/A	N/A
rs7116190	11	59964992	A	G	0.4066	N/A	0.68748	rs583296	15	MS4A4E	3733	intergenic	0.391	6	N/A	N/A	N/A	N/A	N/A	N/A	N/A
rs11230183	11	59965725	T	C	0.4066	N/A	0.68748	rs583296	15	MS4A4E	3000	intergenic	0.077	6	N/A	N/A	N/A	N/A	N/A	N/A	N/A
rs11230184	11	59965789	A	G	0.4066	N/A	0.68748	rs583296	15	MS4A4E	2936	intergenic	7.097	7	N/A	N/A	N/A	N/A	N/A	N/A	N/A
rs2123314	11	59966295	C	T	0.4076	N/A	0.689816	rs583296	15	MS4A4E	2430	intergenic	1.362	N/A	N/A	N/A	N/A	N/A	N/A	N/A	N/A
rs7933805	11	59967526	G	A	0.4066	N/A	0.68748	rs583296	15	MS4A4E	1199	intergenic	0.031	5	N/A	N/A	N/A	N/A	N/A	N/A	N/A
rs28628869	11	59967807	G	A	0.4056	N/A	0.684345	rs583296	15	MS4A4E	918	downstream	2.255	7	N/A	N/A	N/A	N/A	N/A	N/A	N/A
rs11230187	11	59967831	C	T	0.4056	N/A	0.684345	rs583296	15	MS4A4E	894	downstream	2.371	6	N/A	N/A	N/A	N/A	N/A	N/A	N/A
rs28672915	11	59968382	T	C	0.4066	N/A	0.68748	rs583296	15	MS4A4E	343	downstream	0.592	6	N/A	N/A	N/A	N/A	N/A	N/A	N/A
rs568101940	11	59968591	A	AC	0.4453	N/A	0.811248	rs583296	15	MS4A4E	134	downstream	1.782	N/A	N/A	N/A	N/A	N/A	N/A	N/A	N/A
rs367670643	11	59968705	A	G	0.4036	N/A	0.678927	rs583296	15	MS4A4E	20	downstream	1.101	6	N/A	N/A	N/A	N/A	N/A	N/A	N/A
11:59968708:A:C	11	59968708	A	C	0.000994	N/A	0.678927	rs583296	15	MS4A4E	17	N/A	0.726	N/A	N/A	N/A	N/A	N/A	N/A	N/A	N/A
11:59968708:C:T	11	59968708	T	C	0.4036	N/A	0.678927	rs583296	15	MS4A4E	17	downstream	0.532	6	N/A	N/A	N/A	N/A	N/A	N/A	N/A
rs184909761	11	59968741	C	T	0.4085	N/A	0.685614	rs583296	15	MS4A4E	0	UTR3	3.504	6	N/A	N/A	N/A	N/A	N/A	N/A	N/A
rs7939882	11	59973929	C	A	0.4006	N/A	0.654823	rs583296	15	MS4A4E	0	intronic	2.245	6	N/A	N/A	N/A	N/A	N/A	N/A	N/A
rs7929589	11	59975078	T	C	0.4006	N/A	0.654823	rs583296	15	MS4A4E	0	intronic	1.902	5	N/A	N/A	N/A	N/A	N/A	N/A	N/A
rs7928895	11	59975165	A	G	0.4016	N/A	0.650632	rs583296	15	MS4A4E	0	intronic	8.218	4	N/A	N/A	N/A	N/A	N/A	N/A	N/A
rs7932740	11	59976111	A	G	0.4006	N/A	0.654823	rs583296	15	MS4A4E	0	intronic	13	5	N/A	N/A	N/A	N/A	N/A	N/A	N/A
rs764859	11	59978255	G	C	0.4016	N/A	0.656966	rs583296	15	MS4A4E	0	intronic	0.514	7	N/A	N/A	N/A	N/A	N/A	N/A	N/A
rs11230194	11	59980315	G	C	0.4006	N/A	0.654823	rs583296	15	MS4A4E	0	intronic	0.95	6	N/A	N/A	N/A	N/A	N/A	N/A	N/A
rs1426253	11	59981218	C	A	0.4006	N/A	0.654823	rs583296	15	MS4A4E	0	intronic	3.174	N/A	N/A	N/A	N/A	N/A	N/A	N/A	N/A
rs4939320	11	59981801	C	T	0.4006	N/A	0.654823	rs583296	15	MS4A4E	0	intronic	6.378	6	N/A	N/A	N/A	N/A	N/A	N/A	N/A
rs11603507	11	59982470	A	T	0.4006	N/A	0.654823	rs583296	15	MS4A4E	0	intronic	4.475	6	N/A	N/A	N/A	N/A	N/A	N/A	N/A
rs56273223	11	59984676	C	A	0.4006	N/A	0.654823	rs583296	15	MS4A4E	0	intronic	8.777	7	N/A	N/A	N/A	N/A	N/A	N/A	N/A
rs1820428	11	59986333	T	A	0.4006	N/A	0.654823	rs583296	15	MS4A4E	0	intronic	8.878	5	N/A	N/A	N/A	N/A	N/A	N/A	N/A
rs4492839	11	59986399	A	T	0.4006	N/A	0.654823	rs583296	15	MS4A4E	0	intronic	8.675	7	N/A	N/A	N/A	N/A	N/A	N/A	N/A
rs56357056	11	59986817	G	A	0.4006	N/A	0.654823	rs583296	15	MS4A4E	0	intronic	3.855	6	N/A	N/A	N/A	N/A	N/A	N/A	N/A
rs2081547	11	59989430	T	C	0.4006	N/A	0.654823	rs583296	15	MS4A4E	0	intronic	3.736	1f	N/A	N/A	N/A	N/A	N/A	N/A	N/A
rs11826180	11	59991333	C	T	0.4006	N/A	0.654823	rs583296	15	MS4A4E	0	intronic	0.472	7	N/A	N/A	N/A	N/A	N/A	N/A	N/A
rs1349667	11	59993346	A	T	0.3996	N/A	0.644433	rs583296	15	MS4A4E	0	intronic	1.344	6	N/A	N/A	N/A	N/A	N/A	N/A	N/A
rs11601689	11	59996266	C	G	0.4006	N/A	0.654823	rs583296	15	MS4A4E	0	intronic	2.733	6	N/A	N/A	N/A	N/A	N/A	N/A	N/A
rs610352	11	59996968	G	C	0.4751	N/A	0.652172	rs583296	15	MS4A4E	0	intronic	5.524	6	N/A	N/A	N/A	N/A	N/A	N/A	N/A
rs11230201	11	59996994	G	C	0.4006	N/A	0.654823	rs583296	15	MS4A4E	0	intronic	5.927	7	N/A	N/A	N/A	N/A	N/A	N/A	N/A
rs2015475	11	59998963	C	A	0.4006	N/A	0.654823	rs583296	15	MS4A4E	0	intronic	1.57	N/A	N/A	N/A	N/A	N/A	N/A	N/A	N/A
rs7936120	11	60000574	A	T	0.4006	N/A	0.654823	rs583296	15	MS4A4E	0	intronic	3.504	6	N/A	N/A	N/A	N/A	N/A	N/A	N/A
rs1426250	11	60001325	G	A	0.4006	N/A	0.654823	rs583296	15	MS4A4E	0	intronic	3.884	N/A	N/A	N/A	N/A	N/A	N/A	N/A	N/A
rs1426249	11	60002261	A	C	0.3996	N/A	0.65173	rs583296	15	MS4A4E	0	intronic	0.111	N/A	N/A	N/A	N/A	N/A	N/A	N/A	N/A
rs718376	11	60002935	A	G	0.3936	N/A	0.637321	rs583296	15	MS4A4E	0	intronic	2.709	N/A	N/A	N/A	N/A	N/A	N/A	N/A	N/A
rs611267	11	60005268	A	G	0.4742	N/A	0.648288	rs583296	15	MS4A4E	0	intronic	1.97	N/A	N/A	N/A	N/A	N/A	N/A	N/A	N/A
rs72920867	11	60005424	C	T	0.4006	N/A	0.654823	rs583296	15	MS4A4E	0	intronic	3.804	6	N/A	N/A	N/A	N/A	N/A	N/A	N/A
rs1019671	11	60008151	C	T	0.4006	N/A	0.632942	rs583296	15	MS4A4E	0	intronic	4.539	5	N/A	N/A	N/A	N/A	N/A	N/A	N/A
rs611418	11	60011013	C	T	0.3996	N/A	0.613195	rs583296	15	MS4A4E	451	upstream	1.482	N/A	N/A	N/A	N/A	N/A	N/A	N/A	N/A
rs144752623	11	60011510	GGGTA	G	0.3996	N/A	0.613195	rs583296	15	MS4A4E	948	upstream	1.152	N/A	N/A	N/A	N/A	N/A	N/A	N/A	N/A
rs603648	11	60012673	A	T	0.3996	N/A	0.613195	rs583296	15	MS4A4E	2111	intergenic	0.795	6	N/A	N/A	N/A	N/A	N/A	N/A	N/A
rs600064	11	60013451	A	G	0.3996	N/A	0.613195	rs583296	15	MS4A4E	2889	intergenic	3.139	N/A	N/A	N/A	N/A	N/A	N/A	N/A	N/A
rs654415	11	60013674	G	A	0.3996	N/A	0.613195	rs583296	15	MS4A4E	3112	intergenic	1.455	N/A	N/A	N/A	N/A	N/A	N/A	N/A	N/A
rs655231	11	60013857	G	A	0.3996	N/A	0.613195	rs583296	15	MS4A4E	3295	intergenic	2.406	N/A	N/A	N/A	N/A	N/A	N/A	N/A	N/A
rs3973210	11	60014500	T	TCA	0.3996	N/A	0.613195	rs583296	15	MS4A4E	3938	intergenic	10.08	N/A	N/A	N/A	N/A	N/A	N/A	N/A	N/A
rs3132886	11	60016387	T	A	0.3996	N/A	0.613195	rs583296	15	MS4A4E	5825	intergenic	1.959	6	N/A	N/A	N/A	N/A	N/A	N/A	N/A
rs2509801	11	60016932	A	G	0.3996	N/A	0.613195	rs583296	15	MS4A4E	6370	intergenic	2.307	6	N/A	N/A	N/A	N/A	N/A	N/A	N/A
rs636317	11	60019150	C	T	0.3986	N/A	0.611178	rs583296	15	MS4A4E	8588	intergenic	13.78	N/A	N/A	N/A	N/A	N/A	N/A	N/A	N/A
rs636341	11	60019161	A	C	0.3986	N/A	0.611178	rs583296	15	MS4A4E	8599	intergenic	7.876	N/A	N/A	N/A	N/A	N/A	N/A	N/A	N/A
rs672399	11	60020112	T	G	0.4016	N/A	0.612179	rs583296	15	MS4A4E	9550	intergenic	2.26	N/A	N/A	N/A	N/A	N/A	N/A	N/A	N/A
rs7396753	11	60021508	T	C	0.3996	N/A	0.614277	rs583296	15	MS4A4E	10946	intergenic	2.736	5	N/A	N/A	N/A	N/A	N/A	N/A	N/A
rs1562990	11	60023087	C	A	0.4016	N/A	0.618349	rs583296	15	MS4A4E	12525	intergenic	0.751	6	N/A	N/A	N/A	N/A	N/A	N/A	N/A
rs7121656	11	60024008	C	T	0.4006	N/A	0.616302	rs583296	15	MS4A4E	13446	intergenic	3.912	7	N/A	N/A	N/A	N/A	N/A	N/A	N/A
rs6591559	11	60025565	A	G	0.4006	N/A	0.616302	rs583296	15	MS4A4E	15003	intergenic	8.233	1f	N/A	N/A	N/A	N/A	N/A	N/A	N/A
rs4938931	11	60026613	G	T	0.4036	N/A	0.612311	rs583296	15	MS4A4E	16051	intergenic	1.94	6	N/A	N/A	N/A	N/A	N/A	N/A	N/A
rs5792178	11	60027209	T	TA	0.4036	N/A	0.612311	rs583296	15	MS4A4E	16647	intergenic	0.26	N/A	N/A	N/A	N/A	N/A	N/A	N/A	N/A
rs7108663	11	60028142	C	T	0.4036	N/A	0.612311	rs583296	15	MS4A4E	17580	intergenic	8.239	6	N/A	N/A	N/A	N/A	N/A	N/A	N/A
rs1530914	11	60028940	C	T	0.4006	N/A	0.616302	rs583296	15	MS4A4E	18378	intergenic	1.218	N/A	N/A	N/A	N/A	N/A	N/A	N/A	N/A
rs1026256	11	60029931	T	A	0.4006	N/A	0.616302	rs583296	15	MS4A4A	18082	intergenic	2.309	6	N/A	N/A	N/A	N/A	N/A	N/A	N/A
rs1026255	11	60029949	G	A	0.4006	N/A	0.616302	rs583296	15	MS4A4A	18064	intergenic	5.31	N/A	N/A	N/A	N/A	N/A	N/A	N/A	N/A
rs1026254	11	60030457	T	C	0.4006	N/A	0.616302	rs583296	15	MS4A4A	17556	intergenic	1.661	N/A	N/A	N/A	N/A	N/A	N/A	N/A	N/A
rs1026253	11	60030556	G	A	0.3996	N/A	0.614277	rs583296	15	MS4A4A	17457	intergenic	0.436	N/A	N/A	N/A	N/A	N/A	N/A	N/A	N/A
rs1026252	11	60030559	C	T	0.3996	N/A	0.614277	rs583296	15	MS4A4A	17454	intergenic	2.159	N/A	N/A	N/A	N/A	N/A	N/A	N/A	N/A
rs7128450	11	60031270	G	C	0.4006	N/A	0.616302	rs583296	15	MS4A4A	16743	intergenic	7.04	7	N/A	N/A	N/A	N/A	N/A	N/A	N/A
rs10736700	11	60031399	T	C	0.4006	N/A	0.616302	rs583296	15	MS4A4A	16614	intergenic	0.87	6	N/A	N/A	N/A	N/A	N/A	N/A	N/A
rs10736701	11	60031476	C	T	0.4006	N/A	0.616302	rs583296	15	MS4A4A	16537	intergenic	4.863	7	N/A	N/A	N/A	N/A	N/A	N/A	N/A
rs7930318	11	60033371	C	T	0.4006	N/A	0.616302	rs583296	15	MS4A4A	14642	intergenic	1.329	4	N/A	N/A	N/A	N/A	N/A	N/A	N/A
rs4938932	11	60033448	C	T	0.4006	N/A	0.616302	rs583296	15	MS4A4A	14565	intergenic	4.828	4	N/A	N/A	N/A	N/A	N/A	N/A	N/A
rs4938933	11	60034429	C	T	0.4036	N/A	0.612311	rs583296	15	MS4A4A	13584	intergenic	0.399	7	N/A	N/A	N/A	N/A	N/A	N/A	N/A
rs34370823	11	60035916	CTG	C	0.4036	N/A	0.612311	rs583296	15	MS4A4A	12097	intergenic	2.772	N/A	N/A	N/A	N/A	N/A	N/A	N/A	N/A
rs2162254	11	60039917	T	A	0.4016	N/A	0.61942	rs583296	15	MS4A4A	8096	intergenic	0.146	6	N/A	N/A	N/A	N/A	N/A	N/A	N/A
rs7107627	11	60041296	T	A	0.4036	N/A	0.612311	rs583296	15	MS4A4A	6717	intergenic	8.291	6	N/A	N/A	N/A	N/A	N/A	N/A	N/A
rs113016815	11	131700472	T	TA	0.4423	N/A	0.609309	rs9787911	16	NTM	0	intronic	7.686	N/A	N/A	N/A	N/A	N/A	N/A	N/A	N/A
rs11222814	11	131710010	C	T	0.4543	N/A	0.626885	rs9787911	16	NTM	0	intronic	1.461	6	N/A	N/A	N/A	N/A	N/A	N/A	N/A
rs11222815	11	131711911	T	C	0.4493	N/A	0.639723	rs9787911	16	NTM	0	intronic	0.33	5	N/A	N/A	N/A	N/A	N/A	N/A	N/A
rs10894462	11	131725127	T	C	0.4493	N/A	0.644724	rs9787911	16	NTM	0	intronic	5.115	7	N/A	N/A	N/A	N/A	N/A	N/A	N/A
rs11222822	11	131735226	T	C	0.4274	N/A	0.839519	rs9787911	16	NTM	0	intronic	2.189	4	N/A	N/A	N/A	N/A	N/A	N/A	N/A
rs12574509	11	131740073	C	T	0.4195	N/A	0.904698	rs9787911	16	NTM	0	intronic	0.881	7	N/A	N/A	N/A	N/A	N/A	N/A	N/A
rs10791179	11	131740778	G	A	0.4861	0.00324089	0.641469	rs9787911	16	NTM	0	intronic	1.826	7	0.00324089	Longevity	1.052	0.00853326	AD	0.968	0.0425769
rs11222825	11	131743272	G	A	0.4861	0.00342823	0.641469	rs9787911	16	NTM	0	intronic	1.235	6	0.00342823	Longevity	1.051	0.00893364	AD	0.968	0.043327
rs11222826	11	131743638	A	C	0.4861	0.00376469	0.641469	rs9787911	16	NTM	0	intronic	3.048	6	0.00376469	Longevity	1.049	0.0133525	AD	0.966	0.0322178
rs11222827	11	131743706	G	C	0.4245	N/A	0.924176	rs9787911	16	NTM	0	intronic	1.164	6	N/A	N/A	N/A	N/A	N/A	N/A	N/A
rs10894466	11	131744022	C	A	0.4245	N/A	0.924176	rs9787911	16	NTM	0	intronic	8.822	5	N/A	N/A	N/A	N/A	N/A	N/A	N/A
rs10894467	11	131744367	G	A	0.4861	0.00263526	0.641469	rs9787911	16	NTM	0	intronic	0.81	5	0.00263526	Longevity	1.051	0.00987114	AD	0.966	0.0291676
rs10894468	11	131745483	C	A	0.4871	N/A	0.653371	rs9787911	16	NTM	0	intronic	2.5	4	N/A	N/A	N/A	N/A	N/A	N/A	N/A
rs11819851	11	131746908	G	A	0.4861	0.00274233	0.641469	rs9787911	16	NTM	0	intronic	0.103	6	0.00274233	Longevity	1.05	0.0111214	AD	0.966	0.0270727
rs1020026	11	131748174	A	T	0.4861	N/A	0.641469	rs9787911	16	NTM:AP004372.1	0:0	ncRNA_intronic	0.569	6	N/A	N/A	N/A	N/A	N/A	N/A	N/A
rs59034092	11	131748388	A	C	0.4245	N/A	0.924176	rs9787911	16	NTM:AP004372.1	0:0	ncRNA_intronic	9.911	6	N/A	N/A	N/A	N/A	N/A	N/A	N/A
rs10894470	11	131748964	C	T	0.4274	9.99552e-08	0.928012	rs9787911	16	NTM:AP004372.1	0:0	ncRNA_intronic	1.772	5	9.99552e-08	AD	1.061	3.59707e-05	Longevity	0.961	0.000138109
rs10791180	11	131749694	C	G	0.4811	N/A	0.650973	rs9787911	16	NTM:AP004372.1	0:0	ncRNA_intronic	2.996	7	N/A	N/A	N/A	N/A	N/A	N/A	N/A
rs7101789	11	131750220	G	C	0.4284	N/A	0.92428	rs9787911	16	NTM:AP004372.1	0:0	ncRNA_intronic	11.16	5	N/A	N/A	N/A	N/A	N/A	N/A	N/A
rs10894471	11	131751185	C	A	0.4811	0.00353095	0.650973	rs9787911	16	NTM:AP004372.1	0:0	ncRNA_intronic	0.293	5	0.00353095	Longevity	1.045	0.0217138	AD	0.964	0.0184293
rs12575348	11	131751406	A	C	0.4195	N/A	0.895781	rs9787911	16	NTM:AP004372.1	0:0	ncRNA_intronic	1.742	6	N/A	N/A	N/A	N/A	N/A	N/A	N/A
rs11427026	11	131753399	G	GA	0.4901	N/A	0.633347	rs9787911	16	NTM:AP004372.1	0:0	ncRNA_intronic	0.281	N/A	N/A	N/A	N/A	N/A	N/A	N/A	N/A
rs7115424	11	131753752	A	C	0.4314	1.71788e-07	0.936137	rs9787911	16	NTM:AP004372.1	0:0	ncRNA_intronic	2.154	5	1.71788e-07	AD	1.062	2.71905e-05	Longevity	0.962	0.000323169
rs7104063	11	131753763	T	A	0.4811	N/A	0.650973	rs9787911	16	NTM:AP004372.1	0:0	ncRNA_intronic	3.338	5	N/A	N/A	N/A	N/A	N/A	N/A	N/A
rs10894472	11	131756065	T	C	0.4274	N/A	0.92048	rs9787911	16	NTM:AP004372.1	0:0	ncRNA_intronic	3.074	5	N/A	N/A	N/A	N/A	N/A	N/A	N/A
rs11222829	11	131756152	G	C	0.4274	N/A	0.92048	rs9787911	16	NTM:AP004372.1	0:0	ncRNA_intronic	4.221	5	N/A	N/A	N/A	N/A	N/A	N/A	N/A
rs1036434	11	131756328	T	G	0.4274	N/A	0.92048	rs9787911	16	NTM:AP004372.1	0:0	ncRNA_intronic	1.327	N/A	N/A	N/A	N/A	N/A	N/A	N/A	N/A
rs1036433	11	131756435	T	C	0.4861	0.00339991	0.659931	rs9787911	16	NTM:AP004372.1	0:0	ncRNA_intronic	0.23	4	0.00339991	Longevity	1.047	0.0177981	AD	0.964	0.0215453
rs10791182	11	131756759	A	G	0.4901	N/A	0.670048	rs9787911	16	NTM:AP004372.1	0:0	ncRNA_intronic	2.211	5	N/A	N/A	N/A	N/A	N/A	N/A	N/A
rs10894473	11	131759684	C	A	0.4304	5.90034e-08	0.939689	rs9787911	16	NTM:AP004372.1	0:0	ncRNA_intronic	4.019	4	5.90034e-08	AD	1.062	2.40243e-05	Longevity	0.961	0.000118793
rs12284553	11	131764911	A	G	0.4314	1.69914e-05	0.952132	rs9787911	16	NTM:AP004372.1	0:0	ncRNA_intronic	1.308	5	1.69914e-05	AD	1.064	4.23207e-05	Longevity	0.958	0.027371
rs9787911	11	131769402	C	T	0.4274	9.94604e-09	1	rs9787911	16	NTM	0	intronic	13.28	5	9.94604e-09	AD	1.068	4.28161e-06	Longevity	0.961	0.000103053
rs11222836	11	131781634	A	G	0.4304	N/A	0.811039	rs9787911	16	NTM	0	intronic	8.106	4	N/A	N/A	N/A	N/A	N/A	N/A	N/A
rs111338191	12	111826477	A	AAATT	0.4732	N/A	0.925492	rs10774624	17	RP3-473L9.4	0	ncRNA_intronic	8.59	N/A	N/A	N/A	N/A	N/A	N/A	N/A	N/A
rs10774624	12	111833788	G	A	0.4702	1.34845e-10	1	rs10774624	17	RP3-473L9.4	0	ncRNA_intronic	4.691	7	1.34845e-10	CAD	1.066	3.2308e-09	AD,Longevity	0.957	0.00154447
rs7310615	12	111865049	C	G	0.4652	N/A	0.887927	rs10774624	17	SH2B3	0	intronic	1.045	7	N/A	N/A	N/A	N/A	N/A	N/A	N/A
rs3184504	12	111884608	T	C	0.4642	N/A	0.884398	rs10774624	17	SH2B3	0	exonic	11.21	3a	N/A	N/A	N/A	N/A	N/A	N/A	N/A
rs4766578	12	111904371	T	A	0.4771	N/A	0.866861	rs10774624	17	ATXN2	0	intronic	1.682	6	N/A	N/A	N/A	N/A	N/A	N/A	N/A
rs35350651	12	111907431	A	AC	0.4771	N/A	0.866861	rs10774624	17	ATXN2	0	intronic	7.032	N/A	N/A	N/A	N/A	N/A	N/A	N/A	N/A
rs10774625	12	111910219	A	G	0.4771	N/A	0.866861	rs10774624	17	ATXN2	0	intronic	2.748	5	N/A	N/A	N/A	N/A	N/A	N/A	N/A
rs7137828	12	111932800	C	T	0.4642	N/A	0.877306	rs10774624	17	ATXN2	0	intronic	1.715	5	N/A	N/A	N/A	N/A	N/A	N/A	N/A
rs597808	12	111973358	A	G	0.4662	N/A	0.856082	rs10774624	17	ATXN2	0	intronic	0.474	N/A	N/A	N/A	N/A	N/A	N/A	N/A	N/A
rs653178	12	112007756	C	T	0.4662	N/A	0.869796	rs10774624	17	ATXN2	0	intronic	0.312	5	N/A	N/A	N/A	N/A	N/A	N/A	N/A
rs11065979	12	112059557	T	C	0.4394	N/A	0.770718	rs10774624	17	BRAP	20392	intergenic	3.379	5	N/A	N/A	N/A	N/A	N/A	N/A	N/A
rs11065987	12	112072424	G	A	0.4195	1.95627e-08	0.723275	rs10774624	17	BRAP	7525	intergenic	8.201	3a	1.95627e-08	CAD	1.062	2.50393e-08	Longevity	0.955	0.0357843
rs11065991	12	112083162	T	C	0.4195	1.30574e-08	0.723275	rs10774624	17	BRAP	0	intronic	1.54	4	1.30574e-08	CAD	1.063	1.49149e-08	Longevity	0.955	0.0393352
rs847888	12	112151742	C	A	0.4364	N/A	0.656137	rs10774624	17	ACAD10	0	intronic	0.019	6	N/A	N/A	N/A	N/A	N/A	N/A	N/A
rs2013002	12	112200150	T	C	0.4145	N/A	0.705385	rs10774624	17	RP11-162P23.2	0	intronic	4.336	N/A	N/A	N/A	N/A	N/A	N/A	N/A	N/A
rs11513729	12	112273499	T	C	0.4175	N/A	0.671077	rs10774624	17	MAPKAPK5-AS1:AC003029.1	4071:4071	intergenic	1.811	7	N/A	N/A	N/A	N/A	N/A	N/A	N/A
rs17696736	12	112486818	G	A	0.4294	1.21434e-08	0.678816	rs10774624	17	NAA25	0	intronic	10.51	3a	1.21434e-08	CAD	1.062	1.67416e-08	Longevity	0.959	0.0324793
rs34053629	12	112511065	T	TAC	0.003976	N/A	0.653324	rs10774624	17	NAA25	0	intronic	0.199	N/A	N/A	N/A	N/A	N/A	N/A	N/A	N/A
rs545201517	12	112511065	TACAC	TAC	0.4056	N/A	0.653324	rs10774624	17	NAA25	0	intronic	N/A	N/A	N/A	N/A	N/A	N/A	N/A	N/A	N/A
rs71445564	12	112511065	TACAC	T	0.000994	N/A	0.653324	rs10774624	17	NAA25	0	intronic	0.803	N/A	N/A	N/A	N/A	N/A	N/A	N/A	N/A
rs17630235	12	112591686	A	G	0.4095	2.10637e-08	0.690153	rs10774624	17	TRAFD1	278	downstream	6.415	5	2.10637e-08	CAD	1.065	2.39578e-08	Longevity	0.959	0.0404128
rs11066188	12	112610714	A	G	0.4135	1.67227e-08	0.680984	rs10774624	17	HECTD4	0	intronic	0.242	5	1.67227e-08	CAD	1.065	1.59437e-08	Longevity	0.961	0.0476813
rs7953257	12	112684221	A	T	0.4145	N/A	0.655844	rs10774624	17	HECTD4	0	intronic	2.599	6	N/A	N/A	N/A	N/A	N/A	N/A	N/A
12:112817521:T:TTA	12	112817521	TTA	T	0.1342	N/A	0.675378	rs10774624	17	HECTD4	0	N/A	0.4	N/A	N/A	N/A	N/A	N/A	N/A	N/A	N/A
12:112817521:T:TTATATA	12	112817521	TTATATA	T	0.000994	N/A	0.675378	rs10774624	17	HECTD4	0	N/A	0.36	N/A	N/A	N/A	N/A	N/A	N/A	N/A	N/A
rs10850034	12	112817521	A	T	0.4284	N/A	0.675378	rs10774624	17	HECTD4	0	intronic	1.234	6	N/A	N/A	N/A	N/A	N/A	N/A	N/A
rs56029928	13	111351369	GA	G	0.2396	N/A	0.842287	rs9583531	18	CARS2	0	intronic	0.857	N/A	N/A	N/A	N/A	N/A	N/A	N/A	N/A
rs9515270	13	111352073	T	C	0.2127	1.4344e-06	0.869659	rs9583531	18	CARS2	0	intronic	0.216	5	1.4344e-06	CAD	1.055	3.01457e-05	Longevity	0.921	0.0027495
rs6492302	13	111352354	T	C	0.3131	3.50778e-06	0.60284	rs9583531	18	CARS2	0	intronic	0.774	3a	3.50778e-06	CAD	1.041	0.000101754	Longevity	0.93	0.0021078
rs7319459	13	111352408	C	T	0.3121	1.90753e-06	0.603325	rs9583531	18	CARS2	0	intronic	4.579	3a	1.90753e-06	CAD	1.044	4.40854e-05	Longevity	0.931	0.00254477
rs7318291	13	111352460	T	C	0.2932	4.4214e-07	0.659217	rs9583531	18	CARS2	0	intronic	3.93	4	4.4214e-07	CAD	1.045	6.17668e-05	Longevity	0.918	0.000385841
rs9521905	13	111352600	A	G	0.2932	7.81084e-07	0.648142	rs9583531	18	CARS2	0	intronic	0.693	4	7.81084e-07	CAD	1.045	8.75955e-05	Longevity	0.919	0.000496761
rs9521906	13	111358000	G	T	0.2256	8.94164e-08	0.953038	rs9583531	18	CARS2	0	exonic	5.081	4	8.94164e-08	CAD	1.059	4.48986e-06	Longevity	0.916	0.000984073
rs4773239	13	111360534	A	T	0.2266	N/A	0.947081	rs9583531	18	CARS2	0	intergenic	0.4	6	N/A	N/A	N/A	N/A	N/A	N/A	N/A
rs9521907	13	111361176	T	C	0.2266	N/A	0.958782	rs9583531	18	CARS2	0	intergenic	3.036	7	N/A	N/A	N/A	N/A	N/A	N/A	N/A
rs71445078	13	111365952	T	G	0.2177	1.90081e-06	0.873077	rs9583531	18	ING1	0	UTR5	14.77	2b	1.90081e-06	CAD	1.059	2.22847e-05	Longevity	0.922	0.00501544
rs7330080	13	111367115	C	T	0.3161	1.17837e-05	0.60442	rs9583531	18	ING1	0	intronic	11.39	2b	1.17837e-05	CAD	1.039	0.000257975	Longevity	0.93	0.00303287
rs9555726	13	111368316	C	T	0.3091	7.91114e-06	0.61268	rs9583531	18	ING1	0	exonic	3.376	2b	7.91114e-06	CAD	1.038	0.000325285	Longevity	0.928	0.00157037
rs9521911	13	111370615	G	A	0.2276	6.22527e-08	0.964563	rs9583531	18	ING1	0	intronic	4.714	5	6.22527e-08	CAD	1.059	4.3542e-06	Longevity	0.915	0.000693423
rs2119479	13	111371181	A	C	0.3151	1.19284e-05	0.602272	rs9583531	18	ING1	0	intronic	0.156	7	1.19284e-05	CAD	1.039	0.000304196	Longevity	0.932	0.00260588
rs1061386	13	111373368	G	C	0.2992	N/A	0.682343	rs9583531	18	ING1	0	UTR3	1.728	5	N/A	N/A	N/A	N/A	N/A	N/A	N/A
rs35725926	13	111374914	CT	C	0.3002	N/A	0.681191	rs9583531	18	ING1	1492	intergenic	0.477	N/A	N/A	N/A	N/A	N/A	N/A	N/A	N/A
rs3742182	13	111375132	C	T	0.2266	2.82213e-07	0.970554	rs9583531	18	ING1	1710	intergenic	1.217	5	2.82213e-07	CAD	1.054	2.45859e-05	Longevity	0.914	0.000603299
rs9588247	13	111375571	T	G	0.3002	3.15894e-07	0.681191	rs9583531	18	ING1	2149	intergenic	3.42	5	3.15894e-07	CAD	1.046	3.8003e-05	Longevity	0.919	0.000439634
rs7338458	13	111376668	T	C	0.2972	1.69301e-06	0.689316	rs9583531	18	ING1	3246	intergenic	3.357	7	1.69301e-06	CAD	1.041	0.000267662	Longevity	0.918	0.000369249
rs7337126	13	111376788	A	G	0.2972	2.20468e-06	0.689316	rs9583531	18	ING1	3366	intergenic	0.744	7	2.20468e-06	CAD	1.041	0.000246212	Longevity	0.92	0.000531444
rs9559863	13	111377050	A	T	0.2982	N/A	0.694753	rs9583531	18	ING1	3628	intergenic	2.015	6	N/A	N/A	N/A	N/A	N/A	N/A	N/A
rs9559865	13	111377161	T	C	0.2982	3.57887e-05	0.694753	rs9583531	18	ING1	3739	intergenic	2.344	6	3.57887e-05	CAD	1.04	0.000394639	Longevity	0.932	0.0065396
rs9521912	13	111377354	T	G	0.2982	6.08524e-06	0.694753	rs9583531	18	ING1	3932	intergenic	4.084	7	6.08524e-06	CAD	1.04	0.000318777	Longevity	0.925	0.00121067
rs6492308	13	111377829	T	C	0.2982	2.2456e-06	0.694753	rs9583531	18	ING1	4407	intergenic	1.619	5	2.2456e-06	CAD	1.041	0.000226624	Longevity	0.921	0.000588776
rs2165418	13	111379365	A	C	0.3002	2.89008e-06	0.69006	rs9583531	18	ING1	5943	intergenic	0.891	4	2.89008e-06	CAD	1.04	0.000284718	Longevity	0.921	0.000612914
rs34865414	13	111379782	T	TA	0.2942	N/A	0.695461	rs9583531	18	ING1	6360	intergenic	2.009	N/A	N/A	N/A	N/A	N/A	N/A	N/A	N/A
rs7992818	13	111380432	T	C	0.2286	1.45946e-06	0.982218	rs9583531	18	ING1	7010	intergenic	2.477	5	1.45946e-06	CAD	1.053	2.85071e-05	Longevity	0.925	0.00296149
rs7991766	13	111380684	A	G	0.2982	4.60154e-06	0.694753	rs9583531	18	ING1	7262	intergenic	0.191	5	4.60154e-06	CAD	1.04	0.000365302	Longevity	0.922	0.000784059
rs61969072	13	111380701	G	T	0.2286	4.37303e-08	0.982218	rs9583531	18	ING1	7279	intergenic	2.461	5	4.37303e-08	CAD	1.06	2.7897e-06	Longevity	0.916	0.000746841
rs9670105	13	111380980	T	G	0.2982	2.04279e-05	0.694753	rs9583531	18	ING1	7558	intergenic	0.411	7	2.04279e-05	CAD	1.041	0.000330598	Longevity	0.931	0.00427006
rs11618891	13	111381057	T	C	0.2982	2.57652e-06	0.694753	rs9583531	18	ING1	7635	intergenic	3.357	7	2.57652e-06	CAD	1.041	0.00022906	Longevity	0.922	0.000674214
rs61969074	13	111381135	C	A	0.2286	5.91328e-08	0.982218	rs9583531	18	ING1	7713	intergenic	5.641	6	5.91328e-08	CAD	1.059	3.88975e-06	Longevity	0.916	0.000735391
rs9521913	13	111382058	T	C	0.2962	3.61759e-06	0.699575	rs9583531	18	ING1	8636	intergenic	0.495	7	3.61759e-06	CAD	1.04	0.000328732	Longevity	0.922	0.000674214
rs7999536	13	111382199	G	A	0.2286	3.47224e-07	0.982218	rs9583531	18	ING1	8777	intergenic	1.468	7	3.47224e-07	CAD	1.053	2.39691e-05	Longevity	0.916	0.000770239
rs9521914	13	111382231	C	A	0.3012	3.88907e-06	0.686612	rs9583531	18	ING1	8809	intergenic	0.329	7	3.88907e-06	CAD	1.038	0.000450469	Longevity	0.92	0.000531444
rs7999702	13	111382264	G	T	0.2286	3.62495e-07	0.982218	rs9583531	18	ING1	8842	intergenic	3.083	7	3.62495e-07	CAD	1.053	2.50839e-05	Longevity	0.916	0.000770239
rs9515273	13	111383427	G	C	0.2903	N/A	0.700866	rs9583531	18	ING1	10005	intergenic	0.09	5	N/A	N/A	N/A	N/A	N/A	N/A	N/A
rs4773244	13	111383937	A	T	0.2942	N/A	0.695461	rs9583531	18	ING1	10515	intergenic	0.573	7	N/A	N/A	N/A	N/A	N/A	N/A	N/A
rs9521915	13	111384528	C	T	0.2982	3.18366e-06	0.694753	rs9583531	18	ING1	11106	intergenic	0.807	7	3.18366e-06	CAD	1.04	0.000334183	Longevity	0.921	0.000578837
rs9583531	13	111385161	G	T	0.2316	3.78111e-08	1	rs9583531	18	ING1	11739	intergenic	2.706	5	3.78111e-08	CAD	1.06	2.48546e-06	Longevity	0.915	0.000719563
rs9521916	13	111385509	G	A	0.2495	8.8283e-07	0.889178	rs9583531	18	ING1	12087	intergenic	7.275	5	8.8283e-07	CAD	1.053	9.90942e-06	Longevity	0.93	0.0049993
rs7985098	13	111386416	G	A	0.3191	3.0591e-05	0.623083	rs9583531	18	ING1	12994	intergenic	1.168	7	3.0591e-05	CAD	1.036	0.00070266	Longevity	0.932	0.00310163
rs9583532	13	111389463	G	C	0.2515	N/A	0.879773	rs9583531	18	ING1	16041	intergenic	0.871	7	N/A	N/A	N/A	N/A	N/A	N/A	N/A
rs9515274	13	111390429	A	G	0.3171	3.45766e-05	0.626728	rs9583531	18	ING1	17007	intergenic	0.349	6	3.45766e-05	CAD	1.036	0.000752099	Longevity	0.932	0.00330636
rs11843661	13	111390990	C	T	0.2435	5.24072e-07	0.841272	rs9583531	18	ING1	17568	intergenic	2.537	6	5.24072e-07	CAD	1.054	7.51264e-06	Longevity	0.928	0.0037969
rs61969076	13	111391568	T	C	0.2296	5.66286e-08	0.988107	rs9583531	18	ING1	18146	intergenic	2.302	7	5.66286e-08	CAD	1.059	4.2581e-06	Longevity	0.914	0.000641915
rs1887200	13	111393137	C	A	0.2505	6.81377e-07	0.884029	rs9583531	18	ING1	19715	intergenic	6.887	7	6.81377e-07	CAD	1.054	7.73587e-06	Longevity	0.93	0.00486771
rs12184676	13	111396484	C	T	0.2266	1.67143e-07	0.822145	rs9583531	18	RPL21P107	18536	intergenic	2.458	5	1.67143e-07	CAD	1.058	6.79394e-06	Longevity	0.918	0.00125654
rs6492309	13	111398857	A	G	0.2465	N/A	0.732506	rs9583531	18	RPL21P107	16163	intergenic	1.66	4	N/A	N/A	N/A	N/A	N/A	N/A	N/A
rs5806869	13	111400137	T	TG	0.2475	N/A	0.727754	rs9583531	18	RPL21P107	14883	intergenic	0.442	N/A	N/A	N/A	N/A	N/A	N/A	N/A	N/A
rs5010185	13	111400139	T	A	0.2475	N/A	0.727754	rs9583531	18	RPL21P107	14881	intergenic	5.284	7	N/A	N/A	N/A	N/A	N/A	N/A	N/A
rs9521921	13	111403848	C	T	0.2505	N/A	0.705381	rs9583531	18	RPL21P107	11172	intergenic	10.17	7	N/A	N/A	N/A	N/A	N/A	N/A	N/A
rs3934248	13	111404782	G	T	0.2505	N/A	0.6955	rs9583531	18	RPL21P107	10238	intergenic	3.989	7	N/A	N/A	N/A	N/A	N/A	N/A	N/A
rs3858823	13	111405378	A	G	0.2485	N/A	0.704668	rs9583531	18	RPL21P107	9642	intergenic	2.558	N/A	N/A	N/A	N/A	N/A	N/A	N/A	N/A
rs9521923	13	111405462	T	C	0.2276	N/A	0.805777	rs9583531	18	RPL21P107	9558	intergenic	1.098	7	N/A	N/A	N/A	N/A	N/A	N/A	N/A
rs3858824	13	111405576	C	G	0.2485	N/A	0.696557	rs9583531	18	RPL21P107	9444	intergenic	1.22	7	N/A	N/A	N/A	N/A	N/A	N/A	N/A
rs3906815	13	111405577	T	G	0.2485	N/A	0.696557	rs9583531	18	RPL21P107	9443	intergenic	6.201	7	N/A	N/A	N/A	N/A	N/A	N/A	N/A
rs9521925	13	111406142	A	G	0.2505	N/A	0.697262	rs9583531	18	RPL21P107	8878	intergenic	3.154	7	N/A	N/A	N/A	N/A	N/A	N/A	N/A
rs9521926	13	111406396	T	C	0.2505	N/A	0.697262	rs9583531	18	RPL21P107	8624	intergenic	2.552	5	N/A	N/A	N/A	N/A	N/A	N/A	N/A
rs1811376	19	10751080	G	A	0.06759	5.21642e-05	0.734969	rs117159625	19	SLC44A2	0	intronic	0.101	N/A	5.21642e-05	Longevity	1.092	0.0292061	CAD	0.917	0.000132686
rs4804516	19	10784858	G	A	0.06759	2.42299e-05	0.734969	rs117159625	19	ILF3	0	intronic	1.215	6	2.42299e-05	Longevity	1.098	0.0203355	CAD	0.915	8.33961e-05
rs13465	19	10802792	A	G	0.06262	2.01804e-05	0.739733	rs117159625	19	ILF3	0	UTR3	6.331	4	2.01804e-05	Longevity	1.103	0.0149673	CAD	0.914	9.30899e-05
rs10775614	19	10867219	G	A	0.3817	N/A	0.600546	rs2043332	19	DNM2	0	intronic	0.082	5	N/A	N/A	N/A	N/A	N/A	N/A	N/A
rs4804526	19	10871470	C	G	0.4592	N/A	0.65368	rs2043332	19	DNM2	0	intronic	1.191	6	N/A	N/A	N/A	N/A	N/A	N/A	N/A
rs11670097	19	10877127	C	T	0.4612	1.11293e-06	0.649695	rs2043332	19	DNM2	0	intronic	8.147	5	1.11293e-06	Longevity	1.048	0.0152814	AD,CAD	0.96	4.1439e-06
rs35958394	19	10881250	C	G	0.3598	N/A	0.990973	rs2043332	19	DNM2	0	intronic	1.006	4	N/A	N/A	N/A	N/A	N/A	N/A	N/A
rs4804528	19	10886206	T	G	0.4513	5.94068e-08	0.67178	rs2043332	19	DNM2	0	intronic	1.29	5	5.94068e-08	Longevity	1.048	0.0158491	AD,CAD	0.955	1.81361e-07
rs2043332	19	10891239	A	C	0.3618	1.32032e-08	1	rs2043332	19	DNM2	0	intronic	7.689	N/A	1.32032e-08	Longevity	1.047	0.0239122	AD,CAD	0.95	2.48215e-08
rs4804529	19	10892881	A	G	0.3608	1.75765e-08	0.995477	rs2043332	19	DNM2	0	intronic	2.107	6	1.75765e-08	Longevity	1.049	0.018712	AD,CAD	0.951	4.28028e-08
rs12610411	19	10893074	A	G	0.3608	1.55674e-08	0.995477	rs2043332	19	DNM2	0	intronic	0.688	7	1.55674e-08	Longevity	1.049	0.0194608	AD,CAD	0.951	3.62416e-08
rs12984117	19	10895493	A	T	0.4592	N/A	0.652092	rs2043332	19	DNM2	0	intronic	1.684	5	N/A	N/A	N/A	N/A	N/A	N/A	N/A
rs117786851	19	10901440	A	G	0.1809	6.7936e-08	0.927615	rs2287029	19	DNM2	0	intronic	0.002	7	6.7936e-08	Longevity	1.06	0.0173318	CAD	0.936	1.9096e-07
rs11880613	19	10903972	A	G	0.1819	9.18425e-08	0.921401	rs2287029	19	DNM2	0	intronic	1.149	5	9.18425e-08	Longevity	1.059	0.0199903	CAD	0.936	2.27339e-07
rs76186695	19	10908623	T	G	0.1809	1.3984e-07	0.927615	rs2287029	19	DNM2	0	intronic	1.556	2a	1.3984e-07	Longevity	1.059	0.0191367	CAD	0.937	3.69683e-07
rs73007575	19	10908701	C	T	0.1809	1.0866e-07	0.927615	rs2287029	19	DNM2	0	intronic	1.195	4	1.0866e-07	Longevity	1.058	0.0213329	CAD	0.937	2.54264e-07
rs11881315	19	10909953	T	C	0.1819	3.38309e-07	0.921401	rs2287029	19	DNM2	0	intronic	0.186	5	3.38309e-07	Longevity	1.06	0.0172588	CAD	0.94	1.04073e-06
rs17265047	19	10913354	G	C	0.2535	N/A	0.617965	rs2287029	19	DNM2	0	intronic	4.327	5	N/A	N/A	N/A	N/A	N/A	N/A	N/A
rs1109375	19	10914719	G	C	0.172	N/A	1	rs2287029	19	DNM2	0	intronic	2.429	5	N/A	N/A	N/A	N/A	N/A	N/A	N/A
rs1109376	19	10914829	A	G	0.2555	N/A	0.611621	rs2287029	19	DNM2	0	intronic	4.3	5	N/A	N/A	N/A	N/A	N/A	N/A	N/A
rs8111962	19	10915324	T	A	0.172	N/A	1	rs2287029	19	DNM2	0	intronic	5.134	7	N/A	N/A	N/A	N/A	N/A	N/A	N/A
rs2287029	19	10916684	T	C	0.172	2.0141e-08	1	rs2287029	19	DNM2	0	intronic	0.03	5	2.0141e-08	Longevity	1.064	0.0128464	CAD	0.933	7.19108e-08
rs117159625	19	10926952	T	C	0.06163	3.16137e-08	1	rs117159625	19	DNM2	0	intronic	1.263	4	3.16137e-08	Longevity	1.127	0.0199427	CAD	0.879	7.43201e-08
rs73007593	19	10942872	G	C	0.07256	N/A	0.711895	rs117159625	19	DNM2	0	intronic	0.106	3a	N/A	N/A	N/A	N/A	N/A	N/A	N/A
rs73007599	19	10946416	T	C	0.1581	3.9895e-07	0.867265	rs2287029	19	TMED1	0	intronic	3.336	4	3.9895e-07	Longevity	1.06	0.0212704	CAD	0.938	1.0051e-06
rs17001002	19	10948031	A	G	0.1571	3.78415e-07	0.860981	rs2287029	19	C19orf38	0	intronic	3.239	5	3.78415e-07	Longevity	1.053	0.0417932	CAD	0.937	4.83764e-07
rs11881156	19	10950125	T	C	0.1581	1.36828e-07	0.867265	rs2287029	19	C19orf38	0	intronic	7.36	4	1.36828e-07	Longevity	1.055	0.0345005	CAD	0.935	2.00405e-07
rs140493437	19	10951384	A	G	0.1829	N/A	0.721821	rs2287029	19	C19orf38	0	intronic	10.77	7	N/A	N/A	N/A	N/A	N/A	N/A	N/A
rs149855882	19	10952958	G	A	0.1839	3.70209e-06	0.739017	rs2287029	19	C19orf38	0	intronic	10.47	6	3.70209e-06	Longevity	1.05	0.0441888	CAD	0.945	5.14056e-06
rs11881438	19	10962974	C	G	0.2952	N/A	0.619094	rs113718993	19	C19orf38	0	intronic	0.522	4	N/A	N/A	N/A	N/A	N/A	N/A	N/A
rs12973042	19	10964475	C	T	0.2714	N/A	0.727262	rs113718993	19	C19orf38	0	intronic	8.672	7	N/A	N/A	N/A	N/A	N/A	N/A	N/A
rs12979495	19	10964632	A	G	0.2714	N/A	0.727262	rs113718993	19	C19orf38	0	intronic	6.233	6	N/A	N/A	N/A	N/A	N/A	N/A	N/A
rs11878377	19	10965270	T	C	0.3022	N/A	0.600013	rs113718993	19	C19orf38	0	intronic	0.054	5	N/A	N/A	N/A	N/A	N/A	N/A	N/A
rs67987899	19	10966778	T	C	0.2942	N/A	0.622559	rs113718993	19	C19orf38	0	intronic	0.104	4	N/A	N/A	N/A	N/A	N/A	N/A	N/A
rs12978549	19	10967970	G	A	0.3022	N/A	0.600013	rs113718993	19	C19orf38	0	intronic	2.796	6	N/A	N/A	N/A	N/A	N/A	N/A	N/A
rs4318317	19	10970985	G	A	0.3022	N/A	0.600013	rs113718993	19	C19orf38	0	intronic	0.621	6	N/A	N/A	N/A	N/A	N/A	N/A	N/A
rs142213240	19	10972474	C	G	0.04771	N/A	0.7432	rs117159625	19	C19orf38	0	intronic	0.176	6	N/A	N/A	N/A	N/A	N/A	N/A	N/A
rs35443547	19	10973567	A	G	0.2932	N/A	0.632182	rs113718993	19	C19orf38	0	intronic	4.635	4	N/A	N/A	N/A	N/A	N/A	N/A	N/A
rs7260254	19	10976634	A	T	0.2952	N/A	0.619094	rs113718993	19	C19orf38	0	intronic	1.96	7	N/A	N/A	N/A	N/A	N/A	N/A	N/A
rs78980630	19	10978414	C	T	0.3002	N/A	0.606672	rs113718993	19	C19orf38	0	intronic	1.553	5	N/A	N/A	N/A	N/A	N/A	N/A	N/A
rs117569851	19	10981992	C	T	0.3002	N/A	0.606672	rs113718993	19	CARM1	196	upstream	10.23	1b	N/A	N/A	N/A	N/A	N/A	N/A	N/A
rs112438892	19	10982190	A	G	0.2922	7.24811e-08	0.635714	rs113718993	19	CARM1	0	UTR5	12.44	4	7.24811e-08	Longevity	1.054	0.0252675	CAD	0.939	1.40214e-07
rs7256879	19	10985362	T	C	0.2913	N/A	0.630853	rs113718993	19	CARM1	0	intronic	1.448	5	N/A	N/A	N/A	N/A	N/A	N/A	N/A
rs1971038	19	10986671	A	G	0.2913	N/A	0.630853	rs113718993	19	CARM1	0	intronic	1.627	7	N/A	N/A	N/A	N/A	N/A	N/A	N/A
rs1971039	19	10986849	A	C	0.2913	N/A	0.630853	rs113718993	19	CARM1	0	intronic	1.346	7	N/A	N/A	N/A	N/A	N/A	N/A	N/A
rs1541595	19	10986909	T	C	0.2913	N/A	0.630853	rs113718993	19	CARM1	0	intronic	2.303	5	N/A	N/A	N/A	N/A	N/A	N/A	N/A
rs11880628	19	10991827	A	G	0.2674	N/A	0.734781	rs113718993	19	CARM1	0	intronic	2.195	7	N/A	N/A	N/A	N/A	N/A	N/A	N/A
rs12977506	19	10992724	A	G	0.2674	N/A	0.734781	rs113718993	19	CARM1	0	intronic	1.635	5	N/A	N/A	N/A	N/A	N/A	N/A	N/A
rs36045835	19	10993295	A	G	0.2684	N/A	0.739903	rs113718993	19	CARM1	0	intronic	0.354	7	N/A	N/A	N/A	N/A	N/A	N/A	N/A
rs73009538	19	10996391	T	C	0.2684	N/A	0.739903	rs113718993	19	CARM1	0	intronic	9.454	4	N/A	N/A	N/A	N/A	N/A	N/A	N/A
rs34837445	19	10998845	G	A	0.2992	N/A	0.6019	rs113718993	19	CARM1	0	intronic	0.979	4	N/A	N/A	N/A	N/A	N/A	N/A	N/A
rs35734575	19	10999137	C	G	0.2674	N/A	0.734781	rs113718993	19	CARM1	0	intronic	5.201	4	N/A	N/A	N/A	N/A	N/A	N/A	N/A
rs4804544	19	11001245	G	A	0.2992	N/A	0.6019	rs113718993	19	CARM1	0	intronic	0.211	7	N/A	N/A	N/A	N/A	N/A	N/A	N/A
rs11879571	19	11002265	A	C	0.2674	N/A	0.734781	rs113718993	19	CARM1	0	intronic	1.771	2b	N/A	N/A	N/A	N/A	N/A	N/A	N/A
rs1549926	19	11002862	C	A	0.3002	N/A	0.606672	rs113718993	19	CARM1	0	intronic	0.299	N/A	N/A	N/A	N/A	N/A	N/A	N/A	N/A
rs4804142	19	11004230	A	G	0.2674	N/A	0.734781	rs113718993	19	CARM1	0	intronic	3.023	7	N/A	N/A	N/A	N/A	N/A	N/A	N/A
rs8105092	19	11005621	A	G	0.2922	N/A	0.621235	rs113718993	19	CARM1	0	intronic	1.877	7	N/A	N/A	N/A	N/A	N/A	N/A	N/A
rs74179956	19	11008737	G	T	0.2704	N/A	0.73145	rs113718993	19	CARM1	0	intronic	2.562	6	N/A	N/A	N/A	N/A	N/A	N/A	N/A
rs34857893	19	11009954	T	C	0.2922	N/A	0.635714	rs113718993	19	CARM1	0	intronic	11.56	4	N/A	N/A	N/A	N/A	N/A	N/A	N/A
rs77250495	19	11014255	A	T	0.2922	N/A	0.635714	rs113718993	19	CARM1	0	intronic	3.289	6	N/A	N/A	N/A	N/A	N/A	N/A	N/A
rs74180168	19	11014257	T	A	0.2922	N/A	0.635714	rs113718993	19	CARM1	0	intronic	0.346	6	N/A	N/A	N/A	N/A	N/A	N/A	N/A
rs12971616	19	11014937	T	C	0.2674	N/A	0.734781	rs113718993	19	CARM1	0	intronic	0.409	6	N/A	N/A	N/A	N/A	N/A	N/A	N/A
rs200109324	19	11016077	TTA	T	0.2992	N/A	0.6019	rs113718993	19	CARM1	0	intronic	0.609	N/A	N/A	N/A	N/A	N/A	N/A	N/A	N/A
rs892011	19	11018403	A	G	0.3002	N/A	0.606672	rs113718993	19	CARM1	0	intronic	1.299	3a	N/A	N/A	N/A	N/A	N/A	N/A	N/A
rs12976693	19	11020081	C	T	0.2684	N/A	0.739903	rs113718993	19	CARM1	0	intronic	4.308	7	N/A	N/A	N/A	N/A	N/A	N/A	N/A
rs151042874	19	11020415	AAAAC	A	0.2992	N/A	0.607719	rs113718993	19	CARM1	0	intronic	1.223	N/A	N/A	N/A	N/A	N/A	N/A	N/A	N/A
rs17616105	19	11022159	C	T	0.2684	N/A	0.739903	rs113718993	19	CARM1	0	intronic	3.106	5	N/A	N/A	N/A	N/A	N/A	N/A	N/A
rs2304089	19	11024986	T	C	0.2913	N/A	0.630853	rs113718993	19	CARM1	0	intronic	0.321	N/A	N/A	N/A	N/A	N/A	N/A	N/A	N/A
rs35991287	19	11025432	A	G	0.2674	N/A	0.734781	rs113718993	19	CARM1	0	intronic	0.229	7	N/A	N/A	N/A	N/A	N/A	N/A	N/A
rs2304088	19	11027626	A	C	0.2982	N/A	0.605255	rs113718993	19	CARM1	0	intronic	0.656	N/A	N/A	N/A	N/A	N/A	N/A	N/A	N/A
rs2053065	19	11029314	C	T	0.2942	N/A	0.622559	rs113718993	19	CARM1	0	intronic	0.549	N/A	N/A	N/A	N/A	N/A	N/A	N/A	N/A
rs2053064	19	11029669	C	T	0.2942	N/A	0.622559	rs113718993	19	CARM1	0	intronic	5.059	6	N/A	N/A	N/A	N/A	N/A	N/A	N/A
rs4804547	19	11029736	A	G	0.2684	N/A	0.739903	rs113718993	19	CARM1	0	intronic	0.8	6	N/A	N/A	N/A	N/A	N/A	N/A	N/A
rs2288842	19	11031464	G	C	0.2744	N/A	0.720174	rs113718993	19	CARM1	0	intronic	1.875	3a	N/A	N/A	N/A	N/A	N/A	N/A	N/A
rs17850995	19	11034039	A	T	0.05765	N/A	0.901737	rs117159625	19	YIPF2	0	exonic	0.761	2b	N/A	N/A	N/A	N/A	N/A	N/A	N/A
rs12985197	19	11035604	G	A	0.2992	N/A	0.618212	rs113718993	19	YIPF2	0	intronic	3.905	5	N/A	N/A	N/A	N/A	N/A	N/A	N/A
rs4804548	19	11041538	G	T	0.2873	N/A	0.655825	rs113718993	19	C19orf52	0	intronic	3.457	6	N/A	N/A	N/A	N/A	N/A	N/A	N/A
rs74179958	19	11041736	T	C	0.2644	N/A	0.765121	rs113718993	19	C19orf52	0	intronic	0.573	6	N/A	N/A	N/A	N/A	N/A	N/A	N/A
rs35942222	19	11041877	G	A	0.2873	N/A	0.655825	rs113718993	19	C19orf52	0	intronic	0.014	6	N/A	N/A	N/A	N/A	N/A	N/A	N/A
rs8106381	19	11042743	A	G	0.2644	N/A	0.765121	rs113718993	19	C19orf52	0	intronic	8.921	5	N/A	N/A	N/A	N/A	N/A	N/A	N/A
rs113528897	19	11043244	C	T	0.2863	N/A	0.665898	rs113718993	19	C19orf52	0	intronic	1.265	7	N/A	N/A	N/A	N/A	N/A	N/A	N/A
rs35887384	19	11044365	T	C	0.2644	N/A	0.765121	rs113718993	19	C19orf52	153	downstream	12.04	3a	N/A	N/A	N/A	N/A	N/A	N/A	N/A
rs34370923	19	11044571	T	C	0.2644	N/A	0.765121	rs113718993	19	C19orf52	359	downstream	0.49	6	N/A	N/A	N/A	N/A	N/A	N/A	N/A
rs34264716	19	11044832	A	C	0.2654	N/A	0.760732	rs113718993	19	C19orf52	620	downstream	0.523	6	N/A	N/A	N/A	N/A	N/A	N/A	N/A
rs35479557	19	11044964	C	T	0.2644	N/A	0.765121	rs113718993	19	C19orf52	752	downstream	2.951	7	N/A	N/A	N/A	N/A	N/A	N/A	N/A
rs9749050	19	11045116	G	C	0.2873	N/A	0.655825	rs113718993	19	C19orf52	904	downstream	0.784	6	N/A	N/A	N/A	N/A	N/A	N/A	N/A
rs112129838	19	11045129	G	A	0.2644	N/A	0.765121	rs113718993	19	C19orf52	917	downstream	3.192	6	N/A	N/A	N/A	N/A	N/A	N/A	N/A
rs74178296	19	11045502	TA	T	0.2654	N/A	0.760732	rs113718993	19	C19orf52	1290	intergenic	0.943	N/A	N/A	N/A	N/A	N/A	N/A	N/A	N/A
rs35018144	19	11046624	C	T	0.2873	N/A	0.655825	rs113718993	19	C19orf52	2412	intergenic	0.321	5	N/A	N/A	N/A	N/A	N/A	N/A	N/A
rs34944696	19	11046671	G	A	0.2942	N/A	0.635362	rs113718993	19	C19orf52	2459	intergenic	0.294	5	N/A	N/A	N/A	N/A	N/A	N/A	N/A
rs34837972	19	11047239	A	G	0.2644	N/A	0.765121	rs113718993	19	C19orf52	3027	intergenic	1.95	6	N/A	N/A	N/A	N/A	N/A	N/A	N/A
rs34677258	19	11047400	G	A	0.2644	N/A	0.765121	rs113718993	19	C19orf52	3188	intergenic	7.192	4	N/A	N/A	N/A	N/A	N/A	N/A	N/A
rs74179959	19	11049578	G	A	0.2873	N/A	0.655825	rs113718993	19	C19orf52	5366	intergenic	0.157	6	N/A	N/A	N/A	N/A	N/A	N/A	N/A
rs74178298	19	11051044	C	CT	0.3121	N/A	0.643306	rs113718993	19	C19orf52	6832	intergenic	0.889	N/A	N/A	N/A	N/A	N/A	N/A	N/A	N/A
rs35568987	19	11052053	T	C	0.2654	N/A	0.760732	rs113718993	19	C19orf52	7841	intergenic	2.37	7	N/A	N/A	N/A	N/A	N/A	N/A	N/A
rs35136861	19	11052300	A	AT	0.2704	N/A	0.747103	rs113718993	19	C19orf52	8088	intergenic	0.94	N/A	N/A	N/A	N/A	N/A	N/A	N/A	N/A
rs7257769	19	11052985	A	G	0.2634	N/A	0.788898	rs113718993	19	C19orf52	8773	intergenic	1.083	4	N/A	N/A	N/A	N/A	N/A	N/A	N/A
rs8101254	19	11053375	T	C	0.2634	N/A	0.788898	rs113718993	19	C19orf52	9163	intergenic	9.353	5	N/A	N/A	N/A	N/A	N/A	N/A	N/A
rs11085750	19	11053873	G	C	0.2853	N/A	0.686944	rs113718993	19	C19orf52	9661	intergenic	3.486	7	N/A	N/A	N/A	N/A	N/A	N/A	N/A
rs144513647	19	11054426	A	G	0.2475	N/A	0.87263	rs113718993	19	C19orf52	10214	intergenic	0.158	6	N/A	N/A	N/A	N/A	N/A	N/A	N/A
rs56335280	19	11054715	A	G	0.2217	N/A	0.869955	rs113718993	19	C19orf52	10503	intergenic	2.503	6	N/A	N/A	N/A	N/A	N/A	N/A	N/A
rs12611283	19	11055299	A	T	0.2406	N/A	0.949724	rs113718993	19	C19orf52	11087	intergenic	1.326	6	N/A	N/A	N/A	N/A	N/A	N/A	N/A
rs73011343	19	11058262	G	A	0.2644	N/A	0.883632	rs113718993	19	SMARCA4	13335	intergenic	1.888	6	N/A	N/A	N/A	N/A	N/A	N/A	N/A
rs112334024	19	11059347	T	C	0.2416	N/A	1	rs113718993	19	SMARCA4	12250	intergenic	2.33	5	N/A	N/A	N/A	N/A	N/A	N/A	N/A
rs35140030	19	11061315	A	G	0.2634	N/A	0.888382	rs113718993	19	SMARCA4	10282	intergenic	1.759	7	N/A	N/A	N/A	N/A	N/A	N/A	N/A
rs55820791	19	11064073	T	C	0.2773	N/A	0.668384	rs113718993	19	SMARCA4	7524	intergenic	1.258	3a	N/A	N/A	N/A	N/A	N/A	N/A	N/A
rs201315335	19	11064811	TA	T	0.2594	N/A	0.853895	rs113718993	19	SMARCA4	6786	intergenic	1.787	N/A	N/A	N/A	N/A	N/A	N/A	N/A	N/A
rs12611017	19	11065021	A	G	0.2416	N/A	1	rs113718993	19	SMARCA4	6576	intergenic	2.316	3a	N/A	N/A	N/A	N/A	N/A	N/A	N/A
rs113680403	19	11065654	T	C	0.2416	N/A	1	rs113718993	19	SMARCA4	5943	intergenic	0.122	6	N/A	N/A	N/A	N/A	N/A	N/A	N/A
rs552389527	19	11065793	CT	C	0.2157	N/A	0.792714	rs113718993	19	SMARCA4	5804	intergenic	1.366	N/A	N/A	N/A	N/A	N/A	N/A	N/A	N/A
rs56405759	19	11066205	T	C	0.2416	3.16644e-08	1	rs113718993	19	SMARCA4	5392	intergenic	5.71	6	3.16644e-08	Longevity	1.046	0.0445531	CAD	0.939	3.33228e-08
rs375789400	19	11066693	C	CAA	0.2803	N/A	0.803321	rs113718993	19	SMARCA4	4904	intergenic	1.972	N/A	N/A	N/A	N/A	N/A	N/A	N/A	N/A
rs35623673	19	11066698	C	A	0.2475	N/A	0.944282	rs113718993	19	SMARCA4	4899	intergenic	4.161	6	N/A	N/A	N/A	N/A	N/A	N/A	N/A
rs113718993	19	11066781	T	C	0.2416	1.75661e-08	1	rs113718993	19	SMARCA4	4816	intergenic	1.166	6	1.75661e-08	Longevity	1.047	0.0427086	CAD	0.938	1.87417e-08
rs113142792	19	11067295	T	C	0.2416	4.45709e-08	1	rs113718993	19	SMARCA4	4302	intergenic	0.898	7	4.45709e-08	Longevity	1.045	0.0495155	CAD	0.942	4.29267e-08
rs149524274	19	11067776	G	GT	0.2455	N/A	0.977537	rs113718993	19	SMARCA4	3821	intergenic	1.529	N/A	N/A	N/A	N/A	N/A	N/A	N/A	N/A
rs112651246	19	11068171	T	C	0.2416	N/A	1	rs113718993	19	SMARCA4	3426	intergenic	4.361	7	N/A	N/A	N/A	N/A	N/A	N/A	N/A
rs149609631	19	11071350	GCCGCCGCCA	G	0.2396	N/A	0.977297	rs113718993	19	SMARCA4	247	upstream	5.953	N/A	N/A	N/A	N/A	N/A	N/A	N/A	N/A
rs76499861	19	11072192	T	C	0.2396	N/A	0.977297	rs113718993	19	SMARCA4	0	UTR5	7.949	2b	N/A	N/A	N/A	N/A	N/A	N/A	N/A
rs111380365	19	11077346	A	G	0.2396	N/A	0.977297	rs113718993	19	SMARCA4	0	intronic	0.515	6	N/A	N/A	N/A	N/A	N/A	N/A	N/A
rs111786464	19	11078135	T	C	0.2396	N/A	0.977297	rs113718993	19	SMARCA4	0	intronic	1.456	7	N/A	N/A	N/A	N/A	N/A	N/A	N/A
rs12610374	19	11080921	T	C	0.2445	N/A	0.950629	rs113718993	19	SMARCA4	0	intronic	2.965	7	N/A	N/A	N/A	N/A	N/A	N/A	N/A
rs4804553	19	11081405	C	T	0.2396	N/A	0.977297	rs113718993	19	SMARCA4	0	intronic	3.156	7	N/A	N/A	N/A	N/A	N/A	N/A	N/A
rs73011374	19	11082009	G	A	0.2396	N/A	0.977297	rs113718993	19	SMARCA4	0	intronic	7.144	5	N/A	N/A	N/A	N/A	N/A	N/A	N/A
rs368281870	19	11083079	CT	C	0.2416	N/A	0.800008	rs113718993	19	SMARCA4	0	intronic	1.071	N/A	N/A	N/A	N/A	N/A	N/A	N/A	N/A
rs4804554	19	11083210	T	G	0.2396	N/A	0.977297	rs113718993	19	SMARCA4	0	intronic	1.469	5	N/A	N/A	N/A	N/A	N/A	N/A	N/A
rs12610607	19	11084994	G	A	0.2396	N/A	0.977297	rs113718993	19	SMARCA4	0	intronic	7.252	5	N/A	N/A	N/A	N/A	N/A	N/A	N/A
rs4804557	19	11085590	T	C	0.2445	N/A	0.950629	rs113718993	19	SMARCA4	0	intronic	1.996	7	N/A	N/A	N/A	N/A	N/A	N/A	N/A
rs56385993	19	11093368	A	G	0.2366	N/A	0.949218	rs113718993	19	SMARCA4	0	intronic	0.938	7	N/A	N/A	N/A	N/A	N/A	N/A	N/A
rs2288844	19	11113902	A	G	0.2445	N/A	0.949517	rs113718993	19	SMARCA4	0	intronic	0.493	N/A	N/A	N/A	N/A	N/A	N/A	N/A	N/A
rs17766161	19	11114206	T	C	0.2445	N/A	0.949517	rs113718993	19	SMARCA4	0	intronic	2.772	5	N/A	N/A	N/A	N/A	N/A	N/A	N/A
rs56122482	19	11114591	C	T	0.2495	N/A	0.924756	rs113718993	19	SMARCA4	0	intronic	5.005	7	N/A	N/A	N/A	N/A	N/A	N/A	N/A
rs369153741	19	11114929	A	ATT	0.07058	N/A	0.682106	rs113718993	19	SMARCA4	0	intronic	1.323	N/A	N/A	N/A	N/A	N/A	N/A	N/A	N/A
rs556122355	19	11114929	AT	ATT	0.3062	N/A	0.682106	rs113718993	19	SMARCA4	0	N/A	N/A	N/A	N/A	N/A	N/A	N/A	N/A	N/A	N/A
rs35249801	19	11115521	C	CT	0.3161	N/A	0.62816	rs113718993	19	SMARCA4	0	intronic	2.039	N/A	N/A	N/A	N/A	N/A	N/A	N/A	N/A
rs73013159	19	11122710	T	G	0.06163	1.45123e-08	1	rs73013166	19	SMARCA4:CTC-215O4.4	0:0	ncRNA_intronic	0.097	5	1.45123e-08	Longevity	1.122	0.0117443	CAD	0.877	5.57978e-08
rs73013166	19	11126160	C	T	0.06163	1.41558e-08	1	rs73013166	19	SMARCA4:CTC-215O4.4	0:0	ncRNA_intronic	3.779	5	1.41558e-08	Longevity	1.121	0.0119656	CAD	0.877	5.33578e-08
rs73013167	19	11126199	C	G	0.3131	N/A	0.684887	rs113718993	19	SMARCA4:CTC-215O4.4	0:0	ncRNA_intronic	1.223	5	N/A	N/A	N/A	N/A	N/A	N/A	N/A
rs73013169	19	11127069	T	G	0.3131	N/A	0.684887	rs113718993	19	SMARCA4	0	intronic	0.881	5	N/A	N/A	N/A	N/A	N/A	N/A	N/A
rs12232780	19	11132080	A	G	0.3131	N/A	0.684887	rs113718993	19	SMARCA4	0	intronic	0.269	4	N/A	N/A	N/A	N/A	N/A	N/A	N/A
rs12611191	19	11134090	G	A	0.2525	N/A	0.899571	rs113718993	19	SMARCA4	0	intronic	3.466	2b	N/A	N/A	N/A	N/A	N/A	N/A	N/A
rs1019193	19	11136857	T	C	0.2465	N/A	0.938636	rs113718993	19	SMARCA4	0	intronic	0.184	4	N/A	N/A	N/A	N/A	N/A	N/A	N/A
rs1019194	19	11138226	C	T	0.2465	N/A	0.938636	rs113718993	19	SMARCA4	0	intronic	4.367	5	N/A	N/A	N/A	N/A	N/A	N/A	N/A
rs4804561	19	11140144	G	A	0.2465	N/A	0.938636	rs113718993	19	SMARCA4	0	intronic	0.512	5	N/A	N/A	N/A	N/A	N/A	N/A	N/A
rs881227	19	11154452	T	C	0.2435	N/A	0.911544	rs113718993	19	SMARCA4	0	intronic	2.288	7	N/A	N/A	N/A	N/A	N/A	N/A	N/A
rs528640716	19	11185266	A	AGAAGGAAG	0.000994	N/A	0.824193	rs10401845	19	SMARCA4	9194	N/A	0.628	N/A	N/A	N/A	N/A	N/A	N/A	N/A	N/A
rs60728372	19	11185266	A	AGAAG	0.17	N/A	0.824193	rs10401845	19	SMARCA4	9194	intergenic	0.716	N/A	N/A	N/A	N/A	N/A	N/A	N/A	N/A
rs10423733	19	11185919	C	T	0.174	8.30038e-06	0.822997	rs10401845	19	SMARCA4	9847	intergenic	3.729	6	8.30038e-06	Longevity	1.058	0.0478219	CAD	0.938	1.12445e-05
rs9305019	19	11186412	T	C	0.17	N/A	0.850767	rs10401845	19	SMARCA4	10340	intergenic	1.662	6	N/A	N/A	N/A	N/A	N/A	N/A	N/A
rs9305020	19	11186711	C	T	0.175	1.48821e-06	0.855563	rs10401845	19	SMARCA4	10639	intergenic	0.711	5	1.48821e-06	Longevity	1.059	0.0306448	CAD	0.936	2.81253e-06
rs143020224	19	11187324	G	C	0.1153	N/A	0.963745	rs56289821	19	SMARCA4	11252	intergenic	1.021	6	N/A	N/A	N/A	N/A	N/A	N/A	N/A
rs144826254	19	11187358	G	T	0.1153	9.52286e-15	0.963745	rs56289821	19	SMARCA4	11286	intergenic	2.59	6	9.52286e-15	Longevity	1.095	0.00387041	CAD	0.88	6.66907e-14
rs112736558	19	11187422	C	T	0.1153	2.015e-13	0.963745	rs56289821	19	SMARCA4	11350	intergenic	0.182	7	2.015e-13	Longevity	1.094	0.00420154	CAD	0.886	1.42091e-12
rs111989435	19	11187611	G	A	0.1153	7.44487e-14	0.963745	rs56289821	19	SMARCA4	11539	intergenic	2.196	4	7.44487e-14	Longevity	1.09	0.00543697	CAD	0.885	3.93731e-13
rs55997232	19	11188117	T	C	0.1113	3.09668e-15	1	rs56289821	19	LDLR	11920	intergenic	6.339	4	3.09668e-15	Longevity	1.087	0.00685963	CAD	0.876	1.18651e-14
rs55791371	19	11188153	C	A	0.1113	3.05124e-15	1	rs56289821	19	LDLR	11884	intergenic	3.268	4	3.05124e-15	Longevity	1.086	0.00734504	CAD	0.875	1.0914e-14
rs56125973	19	11188164	C	T	0.1113	1.26207e-14	1	rs56289821	19	LDLR	11873	intergenic	0.427	4	1.26207e-14	Longevity	1.086	0.00778418	CAD	0.878	4.42943e-14
rs56289821	19	11188247	A	G	0.1113	2.51358e-15	1	rs56289821	19	LDLR	11790	intergenic	4.692	4	2.51358e-15	Longevity	1.088	0.00626145	CAD	0.875	1.0492e-14
rs145329186	19	11188313	CTTTA	C	0.1113	N/A	1	rs56289821	19	LDLR	11724	intergenic	4.422	N/A	N/A	N/A	N/A	N/A	N/A	N/A	N/A
rs551674994	19	11188544	C	CT	0.1282	N/A	0.859454	rs56289821	19	LDLR	11493	intergenic	1.566	N/A	N/A	N/A	N/A	N/A	N/A	N/A	N/A
rs112898275	19	11188850	C	T	0.1113	2.02622e-14	1	rs56289821	19	LDLR	11187	intergenic	3.225	7	2.02622e-14	Longevity	1.085	0.00843099	CAD	0.879	6.65426e-14
rs112374545	19	11188899	T	C	0.1113	4.62406e-15	1	rs56289821	19	LDLR	11138	intergenic	1.038	6	4.62406e-15	Longevity	1.084	0.00865454	CAD	0.877	1.41965e-14
rs374982520	19	11188974	A	AC	0.1113	N/A	1	rs56289821	19	LDLR	11063	intergenic	2.52	N/A	N/A	N/A	N/A	N/A	N/A	N/A	N/A
rs201579954	19	11189047	T	TA	0.1113	N/A	1	rs56289821	19	LDLR	10990	intergenic	0.973	N/A	N/A	N/A	N/A	N/A	N/A	N/A	N/A
rs536695058	19	11189047	AA	TA	0.000994	N/A	1	rs56289821	19	LDLR	10990	N/A	N/A	N/A	N/A	N/A	N/A	N/A	N/A	N/A	N/A
rs148898583	19	11189205	G	C	0.1113	N/A	1	rs56289821	19	LDLR	10832	intergenic	0.822	6	N/A	N/A	N/A	N/A	N/A	N/A	N/A
rs113722226	19	11189272	C	T	0.1113	1.57197e-14	1	rs56289821	19	LDLR	10765	intergenic	2.089	6	1.57197e-14	Longevity	1.087	0.00685963	CAD	0.88	6.29951e-14
rs200495339	19	11189298	C	CG	0.1113	N/A	1	rs56289821	19	LDLR	10739	intergenic	1.93	N/A	N/A	N/A	N/A	N/A	N/A	N/A	N/A
rs10407219	19	11189327	C	A	0.1759	4.37845e-06	0.848424	rs10401845	19	LDLR	10710	intergenic	3.696	6	4.37845e-06	Longevity	1.058	0.0323425	CAD	0.938	8.39873e-06
rs73015011	19	11189764	C	T	0.1113	4.37032e-14	1	rs56289821	19	LDLR	10273	intergenic	3.174	4	4.37032e-14	Longevity	1.086	0.00674558	CAD	0.882	1.834e-13
rs114821903	19	11189937	A	T	0.1113	N/A	1	rs56289821	19	LDLR	10100	intergenic	2.993	5	N/A	N/A	N/A	N/A	N/A	N/A	N/A
rs138175288	19	11189980	A	C	0.1113	1.89497e-13	1	rs56289821	19	LDLR	10057	intergenic	3.905	5	1.89497e-13	Longevity	1.086	0.00732232	CAD	0.883	7.65313e-13
rs112107114	19	11190074	A	G	0.1113	1.43679e-13	1	rs56289821	19	LDLR	9963	intergenic	4.707	7	1.43679e-13	Longevity	1.088	0.00582671	CAD	0.884	7.2312e-13
rs115594766	19	11190110	G	A	0.1113	1.61038e-13	1	rs56289821	19	LDLR	9927	intergenic	5.133	7	1.61038e-13	Longevity	1.088	0.0057109	CAD	0.885	8.29776e-13
rs112032422	19	11190292	C	T	0.1113	5.18462e-15	1	rs56289821	19	LDLR	9745	intergenic	2.027	6	5.18462e-15	Longevity	1.099	0.00258867	CAD	0.878	5.33829e-14
rs77265569	19	11190481	T	G	0.1113	1.17122e-13	1	rs56289821	19	LDLR	9556	intergenic	1.135	7	1.17122e-13	Longevity	1.089	0.00541841	CAD	0.884	6.29986e-13
rs142158911	19	11190534	A	G	0.1123	1.69612e-12	0.990947	rs56289821	19	LDLR	9503	intergenic	1.831	7	1.69612e-12	Longevity	1.085	0.0113782	CAD	0.885	4.72415e-12
rs118068660	19	11190544	T	C	0.1123	4.62133e-12	0.990947	rs56289821	19	LDLR	9493	intergenic	0.218	7	4.62133e-12	Longevity	1.081	0.0199479	CAD	0.881	7.59111e-12
rs145960625	19	11190549	A	G	0.1123	9.43171e-13	0.990947	rs56289821	19	LDLR	9488	intergenic	2	7	9.43171e-13	Longevity	1.086	0.0112785	CAD	0.884	2.60028e-12
rs139853365	19	11190556	C	T	0.1123	5.21475e-13	0.990947	rs56289821	19	LDLR	9481	intergenic	2.826	7	5.21475e-13	Longevity	1.085	0.0113782	CAD	0.882	1.3985e-12
rs142130958	19	11190652	A	G	0.1113	3.11369e-14	1	rs56289821	19	LDLR	9385	intergenic	2.52	6	3.11369e-14	Longevity	1.089	0.00520415	CAD	0.882	1.67712e-13
rs73015013	19	11190873	T	C	0.1113	4.16143e-14	1	rs56289821	19	LDLR	9164	intergenic	9.391	2b	4.16143e-14	Longevity	1.087	0.0060044	CAD	0.883	1.95911e-13
rs114846969	19	11191197	A	G	0.1113	8.97584e-15	1	rs56289821	19	LDLR	8840	intergenic	2.092	7	8.97584e-15	Longevity	1.09	0.00485662	CAD	0.88	5.00128e-14
rs151113958	19	11191201	AG	A	0.1113	N/A	1	rs56289821	19	LDLR	8836	intergenic	1.113	N/A	N/A	N/A	N/A	N/A	N/A	N/A	N/A
rs73015016	19	11191300	A	G	0.1113	1.69593e-12	1	rs56289821	19	LDLR	8737	intergenic	0.117	7	1.69593e-12	Longevity	1.087	0.00626551	CAD	0.897	8.57807e-12
rs10401845	19	11191536	C	T	0.1918	2.25466e-08	1	rs10401845	19	LDLR	8501	intergenic	3.208	6	2.25466e-08	Longevity	1.075	0.00382798	CAD	0.934	2.71623e-07
rs10402112	19	11191677	A	T	0.1123	N/A	0.99073	rs56289821	19	LDLR	8360	intergenic	2.606	5	N/A	N/A	N/A	N/A	N/A	N/A	N/A
rs138294113	19	11191729	T	C	0.1113	6.92523e-15	1	rs56289821	19	LDLR	8308	intergenic	2.77	5	6.92523e-15	Longevity	1.09	0.00470995	CAD	0.879	3.95035e-14
rs61194703	19	11192193	T	A	0.1113	N/A	1	rs56289821	19	LDLR	7844	intergenic	5.816	5	N/A	N/A	N/A	N/A	N/A	N/A	N/A
rs73015020	19	11192550	A	G	0.1113	2.73158e-12	1	rs56289821	19	LDLR	7487	intergenic	0.269	5	2.73158e-12	Longevity	1.093	0.00334397	CAD	0.897	2.62979e-11
rs77140532	19	11192831	G	A	0.1113	4.74278e-12	1	rs56289821	19	LDLR	7206	intergenic	0.117	7	4.74278e-12	Longevity	1.089	0.00502728	CAD	0.9	3.09397e-11
rs375484700	19	11192876	CT	C	0.1163	N/A	0.936357	rs56289821	19	LDLR	7161	intergenic	1.137	N/A	N/A	N/A	N/A	N/A	N/A	N/A	N/A
rs73015021	19	11192915	G	A	0.1113	1.475e-11	1	rs56289821	19	LDLR	7122	intergenic	0.545	7	1.475e-11	Longevity	1.09	0.00458281	CAD	0.902	1.09781e-10
rs59716766	19	11193065	C	T	0.1909	N/A	0.993481	rs10401845	19	LDLR	6972	intergenic	0.578	7	N/A	N/A	N/A	N/A	N/A	N/A	N/A
rs112552009	19	11193091	G	T	0.1113	1.48181e-14	1	rs56289821	19	LDLR	6946	intergenic	3.278	6	1.48181e-14	Longevity	1.097	0.00303047	CAD	0.88	1.3419e-13
rs10412048	19	11193949	G	A	0.1133	1.26965e-11	0.9816	rs56289821	19	LDLR	6088	intergenic	1.622	7	1.26965e-11	Longevity	1.091	0.00409356	CAD	0.903	1.05234e-10
rs11668477	19	11195030	G	A	0.1918	N/A	0.974018	rs10401845	19	LDLR	5007	intergenic	3.157	5	N/A	N/A	N/A	N/A	N/A	N/A	N/A
rs139306531	19	11196356	A	AC	0.1113	N/A	1	rs56289821	19	LDLR	3681	intergenic	3.797	N/A	N/A	N/A	N/A	N/A	N/A	N/A	N/A
rs368803408	19	11196651	A	AT	0.1531	N/A	0.71309	rs56289821	19	LDLR	3386	intergenic	0.929	N/A	N/A	N/A	N/A	N/A	N/A	N/A	N/A
rs8106503	19	11196886	C	T	0.1113	2.43989e-11	1	rs56289821	19	LDLR	3151	intergenic	13.85	5	2.43989e-11	Longevity	1.09	0.0042302	CAD	0.903	2.00293e-10
rs12151108	19	11197261	A	G	0.1113	3.76708e-14	1	rs56289821	19	LDLR	2776	intergenic	2.058	5	3.76708e-14	Longevity	1.095	0.00284974	CAD	0.883	3.7259e-13
rs73015024	19	11197598	T	G	0.1113	8.11506e-15	1	rs56289821	19	LDLR	2439	intergenic	1.342	7	8.11506e-15	Longevity	1.093	0.00324111	CAD	0.88	6.75651e-14
rs17248720	19	11198187	T	C	0.1083	1.92721e-12	0.972183	rs56289821	19	LDLR	1850	intergenic	4.008	5	1.92721e-12	Longevity	1.095	0.00291109	CAD	0.898	2.10685e-11
rs17248727	19	11198502	C	T	0.1133	1.54824e-14	0.9816	rs56289821	19	LDLR	1535	intergenic	2.953	5	1.54824e-14	Longevity	1.097	0.00212027	CAD	0.884	2.00644e-13
rs57217136	19	11201124	C	T	0.1123	8.21125e-15	0.972271	rs56289821	19	LDLR	0	intronic	10.08	4	8.21125e-15	Longevity	1.103	0.00133128	CAD	0.881	1.66497e-13
rs60173709	19	11201988	G	GT	0.1113	N/A	0.981406	rs56289821	19	LDLR	0	intronic	6.768	N/A	N/A	N/A	N/A	N/A	N/A	N/A	N/A
rs141787760	19	11202194	G	GC	0.1113	N/A	0.981406	rs56289821	19	LDLR	0	intronic	3.64	N/A	N/A	N/A	N/A	N/A	N/A	N/A	N/A
rs6511720	19	11202306	T	G	0.1103	2.40169e-14	0.972128	rs56289821	19	LDLR	0	intronic	5.021	4	2.40169e-14	Longevity	1.097	0.00200358	CAD	0.882	3.33509e-13
rs17242381	19	11206729	C	T	0.1054	8.93233e-12	0.626691	rs56289821	19	LDLR	0	intronic	4.394	3a	8.93233e-12	Longevity	1.088	0.00676221	CAD	0.89	4.42711e-11
rs17242395	19	11206969	A	G	0.1034	9.8189e-12	0.640601	rs56289821	19	LDLR	0	intronic	0.822	2b	9.8189e-12	Longevity	1.087	0.00723353	CAD	0.89	4.5644e-11
rs117423069	19	11207777	T	C	0.1034	1.34936e-11	0.640601	rs56289821	19	LDLR	0	intronic	2.78	5	1.34936e-11	Longevity	1.086	0.00806068	CAD	0.89	5.69193e-11
rs17248769	19	11209576	A	G	0.1024	2.21644e-11	0.632409	rs56289821	19	LDLR	0	intronic	0.677	3a	2.21644e-11	Longevity	1.081	0.00961422	CAD	0.891	7.97813e-11
rs73015033	19	11209629	A	G	0.1024	2.24027e-11	0.632409	rs56289821	19	LDLR	0	intronic	2.268	5	2.24027e-11	Longevity	1.081	0.00970708	CAD	0.891	7.98982e-11
rs142444132	19	11209669	C	CA	0.1024	N/A	0.632409	rs56289821	19	LDLR	0	intronic	1.637	N/A	N/A	N/A	N/A	N/A	N/A	N/A	N/A
rs73015034	19	11209722	A	C	0.1024	2.64729e-11	0.632409	rs56289821	19	LDLR	0	intronic	9.671	5	2.64729e-11	Longevity	1.081	0.0098952	CAD	0.892	9.31772e-11
rs141820146	19	11209757	CCAAA	C	0.1024	N/A	0.632409	rs56289821	19	LDLR	0	intronic	5.358	N/A	N/A	N/A	N/A	N/A	N/A	N/A	N/A
rs74857287	19	11209764	T	C	0.1024	2.52073e-11	0.632409	rs56289821	19	LDLR	0	intronic	2.727	5	2.52073e-11	Longevity	1.081	0.0100866	CAD	0.892	8.6886e-11
rs17248776	19	11210254	C	G	0.1024	N/A	0.632409	rs56289821	19	LDLR	0	intronic	0.26	5	N/A	N/A	N/A	N/A	N/A	N/A	N/A
rs17248783	19	11210314	A	G	0.1024	3.45895e-11	0.632409	rs56289821	19	LDLR	0	intronic	2.581	5	3.45895e-11	Longevity	1.079	0.0114636	CAD	0.892	1.06113e-10
rs2228671	19	11210912	T	C	0.1014	3.70522e-11	0.639522	rs56289821	19	LDLR	0	exonic	6.205	4	3.70522e-11	Longevity	1.079	0.0110281	CAD	0.894	1.18453e-10
rs2382631	19	17826412	T	G	0.4274	N/A	0.787404	rs9630903	20	MAP1S	3638	intergenic	5.116	7	N/A	N/A	N/A	N/A	N/A	N/A	N/A
rs10422213	19	17826804	A	G	0.4264	N/A	0.784868	rs9630903	20	MAP1S	3246	intergenic	2.495	4	N/A	N/A	N/A	N/A	N/A	N/A	N/A
rs7247215	19	17829105	T	C	0.4264	4.58938e-05	0.784868	rs9630903	20	MAP1S	945	upstream	2.118	7	4.58938e-05	AD,Longevity	1.045	0.00295827	CAD	0.966	0.00114078
rs10404176	19	17829393	A	G	0.4274	N/A	0.780027	rs9630903	20	MAP1S	657	upstream	5.83	5	N/A	N/A	N/A	N/A	N/A	N/A	N/A
rs10410487	19	17829608	T	C	0.4264	N/A	0.784868	rs9630903	20	MAP1S	442	upstream	14.1	2b	N/A	N/A	N/A	N/A	N/A	N/A	N/A
rs28689805	19	17830767	T	C	0.4245	N/A	0.77988	rs9630903	20	MAP1S	0	intronic	8.567	2c	N/A	N/A	N/A	N/A	N/A	N/A	N/A
rs55752165	19	17830975	C	T	0.4235	N/A	0.776578	rs9630903	20	MAP1S	0	UTR5	16.03	3a	N/A	N/A	N/A	N/A	N/A	N/A	N/A
rs10423961	19	17832302	G	A	0.4245	N/A	0.77988	rs9630903	20	MAP1S	0	intronic	1.233	7	N/A	N/A	N/A	N/A	N/A	N/A	N/A
rs35976034	19	17832748	G	T	0.4245	N/A	0.77988	rs9630903	20	MAP1S	0	intronic	2.117	2b	N/A	N/A	N/A	N/A	N/A	N/A	N/A
rs12979186	19	17833856	C	T	0.4751	N/A	0.956175	rs9630903	20	MAP1S	0	intronic	1.307	5	N/A	N/A	N/A	N/A	N/A	N/A	N/A
rs8111532	19	17835520	A	G	0.4761	N/A	0.960153	rs9630903	20	MAP1S	0	intronic	7.286	5	N/A	N/A	N/A	N/A	N/A	N/A	N/A
rs8112232	19	17836108	A	G	0.4761	N/A	0.960153	rs9630903	20	MAP1S	0	intronic	2.162	5	N/A	N/A	N/A	N/A	N/A	N/A	N/A
rs10425947	19	17839232	G	A	0.4761	N/A	0.960153	rs9630903	20	MAP1S:CTD-3149D2.4	0:0	ncRNA_intronic	0.036	7	N/A	N/A	N/A	N/A	N/A	N/A	N/A
rs7258068	19	17841313	T	C	0.4761	N/A	0.960153	rs9630903	20	MAP1S:CTD-3149D2.4	0:0	ncRNA_intronic	0.713	6	N/A	N/A	N/A	N/A	N/A	N/A	N/A
rs12104396	19	17842221	G	C	0.4751	N/A	0.940738	rs9630903	20	MAP1S:CTD-3149D2.4	0:0	ncRNA_intronic	1.522	5	N/A	N/A	N/A	N/A	N/A	N/A	N/A
rs12984126	19	17842620	A	G	0.4761	N/A	0.944399	rs9630903	20	MAP1S:CTD-3149D2.4	0:0	ncRNA_intronic	3.946	6	N/A	N/A	N/A	N/A	N/A	N/A	N/A
rs6512220	19	17843795	T	C	0.4771	N/A	0.948396	rs9630903	20	MAP1S:CTD-3149D2.4	0:0	ncRNA_intronic	0.827	6	N/A	N/A	N/A	N/A	N/A	N/A	N/A
rs2287860	19	17844325	T	C	0.4781	N/A	0.952113	rs9630903	20	MAP1S:CTD-3149D2.4	0:0	ncRNA_intronic	7.043	5	N/A	N/A	N/A	N/A	N/A	N/A	N/A
rs3787026	19	17844637	T	C	0.4761	N/A	0.960153	rs9630903	20	MAP1S:CTD-3149D2.4	0:0	ncRNA_intronic	5.231	5	N/A	N/A	N/A	N/A	N/A	N/A	N/A
rs7253117	19	17844894	A	G	0.4771	N/A	0.963946	rs9630903	20	MAP1S:CTD-3149D2.4	0:0	ncRNA_intronic	5.282	5	N/A	N/A	N/A	N/A	N/A	N/A	N/A
rs4527144	19	17847040	C	T	0.4761	N/A	0.960153	rs9630903	20	MAP1S	1714	intergenic	2.03	6	N/A	N/A	N/A	N/A	N/A	N/A	N/A
rs8107550	19	17854015	C	T	0.4871	N/A	0.995887	rs9630903	20	FCHO1	4511	intergenic	0.48	7	N/A	N/A	N/A	N/A	N/A	N/A	N/A
rs12971354	19	17854266	T	C	0.4861	N/A	1	rs9630903	20	FCHO1	4260	intergenic	5.456	7	N/A	N/A	N/A	N/A	N/A	N/A	N/A
rs9630902	19	17854523	G	T	0.4871	N/A	0.995887	rs9630903	20	FCHO1	4003	intergenic	0.809	7	N/A	N/A	N/A	N/A	N/A	N/A	N/A
rs9630903	19	17854655	G	A	0.4861	2.42509e-08	1	rs9630903	20	FCHO1	3871	intergenic	0.867	5	2.42509e-08	AD,Longevity	1.06	5.65403e-05	CAD	0.956	1.98499e-05
rs201433532	19	17857761	T	TTTTG	0.000994	N/A	0.956094	rs9630903	20	FCHO1	765	upstream	2.062	N/A	N/A	N/A	N/A	N/A	N/A	N/A	N/A
rs572776164	19	17857761	TTTTG	TTTTGTTTG	0.497	N/A	0.956094	rs9630903	20	FCHO1	765	N/A	N/A	N/A	N/A	N/A	N/A	N/A	N/A	N/A	N/A
rs28736584	19	17858349	G	A	0.4911	N/A	0.905421	rs9630903	20	FCHO1	177	upstream	4.867	3a	N/A	N/A	N/A	N/A	N/A	N/A	N/A
rs28403253	19	17858360	G	A	0.493	N/A	0.97187	rs9630903	20	FCHO1	166	upstream	4.352	1f	N/A	N/A	N/A	N/A	N/A	N/A	N/A
rs28719946	19	17858410	G	A	0.493	N/A	0.97187	rs9630903	20	FCHO1	116	upstream	5.614	4	N/A	N/A	N/A	N/A	N/A	N/A	N/A
rs28398825	19	17858433	G	A	0.492	N/A	0.975748	rs9630903	20	FCHO1	93	upstream	6.087	1d	N/A	N/A	N/A	N/A	N/A	N/A	N/A
rs12983897	19	17858564	C	G	0.492	N/A	0.975748	rs9630903	20	FCHO1	0	UTR5	16.89	4	N/A	N/A	N/A	N/A	N/A	N/A	N/A
rs13382133	19	17858936	C	T	0.493	N/A	0.97187	rs9630903	20	FCHO1	0	intronic	13.97	4	N/A	N/A	N/A	N/A	N/A	N/A	N/A
rs12151113	19	17859370	T	C	0.492	N/A	0.975748	rs9630903	20	FCHO1	0	intronic	11.53	5	N/A	N/A	N/A	N/A	N/A	N/A	N/A
rs12986046	19	17860048	T	C	0.492	N/A	0.975748	rs9630903	20	FCHO1	0	intronic	5.045	3a	N/A	N/A	N/A	N/A	N/A	N/A	N/A
rs4473312	19	17861043	A	G	0.492	N/A	0.975748	rs9630903	20	FCHO1	0	intronic	1.113	4	N/A	N/A	N/A	N/A	N/A	N/A	N/A
rs12978286	19	17861868	G	C	0.492	N/A	0.975748	rs9630903	20	FCHO1	0	intronic	0.281	5	N/A	N/A	N/A	N/A	N/A	N/A	N/A
rs12979056	19	17862131	A	G	0.4771	N/A	0.856173	rs9630903	20	FCHO1	0	intronic	4.473	2b	N/A	N/A	N/A	N/A	N/A	N/A	N/A
rs35089198	19	17862267	T	TC	0.4811	N/A	0.860656	rs9630903	20	FCHO1	0	intronic	15.6	N/A	N/A	N/A	N/A	N/A	N/A	N/A	N/A
rs4808683	19	17862925	G	C	0.4543	N/A	0.826377	rs9630903	20	FCHO1	0	intronic	7.187	1f	N/A	N/A	N/A	N/A	N/A	N/A	N/A
rs563564355	19	17863334	G	GCTGGGATTAC	0.4771	N/A	0.915033	rs9630903	20	FCHO1	0	intronic	6.614	N/A	N/A	N/A	N/A	N/A	N/A	N/A	N/A
rs8106026	19	17867923	G	A	0.4891	0.000108678	0.841505	rs9630903	20	FCHO1	0	intronic	0.572	3a	0.000108678	AD,Longevity	1.043	0.00248204	CAD	0.971	0.00345692
rs10427063	19	17869845	T	G	0.4583	N/A	0.733347	rs9630903	20	FCHO1	0	intronic	0.972	7	N/A	N/A	N/A	N/A	N/A	N/A	N/A
rs6512223	19	17871232	A	G	0.4583	N/A	0.733347	rs9630903	20	FCHO1	0	intronic	1.353	5	N/A	N/A	N/A	N/A	N/A	N/A	N/A
rs553229118	19	17873102	CTT	C	0.4423	N/A	0.714372	rs9630903	20	FCHO1	0	intronic	2.408	N/A	N/A	N/A	N/A	N/A	N/A	N/A	N/A
rs7256565	19	17875023	C	T	0.4642	N/A	0.708709	rs9630903	20	FCHO1	0	intronic	4.736	6	N/A	N/A	N/A	N/A	N/A	N/A	N/A
rs7256771	19	17875755	A	C	0.4632	N/A	0.711838	rs9630903	20	FCHO1	0	intronic	1.113	5	N/A	N/A	N/A	N/A	N/A	N/A	N/A
rs12983889	19	45133475	G	A	0.1829	6.41644e-06	0.647203	rs10426401	21	IGSF23	0	intronic	5	5	6.41644e-06	Longevity	1.056	0.0220966	AD	0.923	1.84826e-05
rs12977255	19	45134422	G	A	0.1849	1.4722e-07	0.655081	rs10426401	21	IGSF23	0	intronic	1.722	5	1.4722e-07	Longevity	1.062	0.0113614	AD	0.911	6.5734e-07
rs12979820	19	45134626	C	T	0.1849	2.21297e-08	0.655081	rs10426401	21	IGSF23	0	intronic	6.297	7	2.21297e-08	Longevity	1.064	0.010338	AD	0.904	9.86288e-08
rs12985368	19	45135147	T	C	0.1849	2.63317e-08	0.655081	rs10426401	21	IGSF23	0	intronic	1.36	4	2.63317e-08	Longevity	1.066	0.00804918	AD	0.906	1.52003e-07
rs34817927	19	45135365	T	C	0.1849	5.52242e-08	0.655081	rs10426401	21	IGSF23	0	intronic	0.738	7	5.52242e-08	Longevity	1.063	0.0107723	AD	0.908	2.4713e-07
rs35823804	19	45135442	A	G	0.1849	1.04785e-07	0.655081	rs10426401	21	IGSF23	0	intronic	0.813	7	1.04785e-07	Longevity	1.062	0.0113614	AD	0.91	4.59522e-07
rs12971689	19	45135579	A	G	0.1849	6.19232e-08	0.655081	rs10426401	21	IGSF23:CTB-171A8.1	0:0	ncRNA_exonic	1.686	5	6.19232e-08	Longevity	1.063	0.0107723	AD	0.908	2.78725e-07
rs59451830	19	45136350	T	C	0.1899	3.44523e-09	0.695837	rs10426401	21	IGSF23:CTB-171A8.1	0:0	ncRNA_intronic	0.952	5	3.44523e-09	Longevity	1.063	0.0107014	AD	0.899	1.3613e-08
rs59669162	19	45136375	G	A	0.1899	1.44641e-08	0.695837	rs10426401	21	IGSF23:CTB-171A8.1	0:0	ncRNA_intronic	1.512	5	1.44641e-08	Longevity	1.061	0.013021	AD	0.904	5.01515e-08
rs60519804	19	45136383	C	T	0.1899	1.37176e-08	0.695837	rs10426401	21	IGSF23:CTB-171A8.1	0:0	ncRNA_intronic	1.523	5	1.37176e-08	Longevity	1.061	0.012717	AD	0.903	4.85785e-08
rs60570899	19	45136648	G	C	0.1899	N/A	0.695837	rs10426401	21	IGSF23:CTB-171A8.1	0:0	ncRNA_intronic	0.623	6	N/A	N/A	N/A	N/A	N/A	N/A	N/A
rs13344267	19	45137012	C	A	0.1899	2.00025e-08	0.695837	rs10426401	21	IGSF23:CTB-171A8.1	0:0	ncRNA_intronic	1.098	7	2.00025e-08	Longevity	1.059	0.0149083	AD	0.905	6.15185e-08
rs13344893	19	45138246	T	C	0.1899	3.38142e-08	0.695837	rs10426401	21	IGSF23:CTB-171A8.1	0:0	ncRNA_intronic	10.03	5	3.38142e-08	Longevity	1.058	0.0160939	AD	0.906	9.88309e-08
rs546463620	19	45138669	T	TCTC	0.1918	N/A	0.685486	rs10426401	21	IGSF23:CTB-171A8.1	0:0	ncRNA_intronic	0.769	N/A	N/A	N/A	N/A	N/A	N/A	N/A	N/A
rs57909683	19	45138673	T	TC	0.1918	N/A	0.685486	rs10426401	21	IGSF23:CTB-171A8.1	0:0	ncRNA_intronic	0.169	N/A	N/A	N/A	N/A	N/A	N/A	N/A	N/A
rs10460181	19	45140165	G	A	0.1899	3.31823e-08	0.695837	rs10426401	21	CTB-171A8.1	0	ncRNA_intronic	2.379	2a	3.31823e-08	Longevity	1.058	0.0162815	AD	0.906	9.57766e-08
rs10460182	19	45140601	C	G	0.1899	N/A	0.695837	rs10426401	21	CTB-171A8.1	0	ncRNA_intronic	0.46	7	N/A	N/A	N/A	N/A	N/A	N/A	N/A
rs10419829	19	45142851	T	G	0.2495	2.78016e-10	0.98323	rs10426401	21	CTB-171A8.1	0	ncRNA_intronic	1.272	4	2.78016e-10	Longevity	1.045	0.0484712	AD	0.896	2.18321e-10
rs7260482	19	45143942	C	A	0.2684	N/A	0.890136	rs10426401	21	CTB-171A8.1	0	ncRNA_intronic	1.443	4	N/A	N/A	N/A	N/A	N/A	N/A	N/A
rs7250339	19	45145612	G	A	0.2495	N/A	0.98323	rs10426401	21	CTB-171A8.1	0	ncRNA_intronic	3.517	5	N/A	N/A	N/A	N/A	N/A	N/A	N/A
rs73048339	19	45145863	C	T	0.2604	N/A	0.727641	rs10426401	21	CTB-171A8.1	0	ncRNA_intronic	0.133	4	N/A	N/A	N/A	N/A	N/A	N/A	N/A
rs7255066	19	45146103	C	T	0.2694	N/A	0.885416	rs10426401	21	CTB-171A8.1	0	ncRNA_intronic	1.227	5	N/A	N/A	N/A	N/A	N/A	N/A	N/A
rs2301274	19	45146402	C	T	0.2495	N/A	0.98323	rs10426401	21	CTB-171A8.1	0	ncRNA_intronic	4.258	7	N/A	N/A	N/A	N/A	N/A	N/A	N/A
rs2301275	19	45146629	G	A	0.2058	N/A	0.753399	rs10426401	21	CTB-171A8.1	0	ncRNA_intronic	0.33	5	N/A	N/A	N/A	N/A	N/A	N/A	N/A
rs11540084	19	45147340	T	G	0.2038	N/A	0.766032	rs10426401	21	CTB-171A8.1:PVR	0:0	ncRNA_intronic	9.607	4	N/A	N/A	N/A	N/A	N/A	N/A	N/A
rs10426401	19	45147719	G	T	0.2465	1.59793e-10	1	rs10426401	21	CTB-171A8.1:PVR	0:0	ncRNA_intronic	8.628	4	1.59793e-10	Longevity	1.046	0.0445531	AD	0.895	1.33592e-10
rs113884102	19	45148748	TGAGA	T	0.2465	N/A	1	rs10426401	21	CTB-171A8.1:PVR	0:0	ncRNA_intronic	2.724	N/A	N/A	N/A	N/A	N/A	N/A	N/A	N/A
rs28483039	19	45149235	A	G	0.2475	N/A	0.994329	rs10426401	21	CTB-171A8.1:PVR	0:0	ncRNA_intronic	0.645	5	N/A	N/A	N/A	N/A	N/A	N/A	N/A
rs8111946	19	45152394	C	T	0.2654	N/A	0.903576	rs10426401	21	CTB-171A8.1:PVR	0:0	ncRNA_intronic	8.382	5	N/A	N/A	N/A	N/A	N/A	N/A	N/A
rs10410915	19	45154340	A	G	0.1869	4.59307e-06	0.70359	rs10426401	21	CTB-171A8.1:PVR	0:0	ncRNA_intronic	2.062	7	4.59307e-06	Longevity	1.057	0.0210518	AD	0.92	1.35787e-05
rs203707	19	45157488	G	A	0.2664	N/A	0.898746	rs10426401	21	CTB-171A8.1:PVR	0:0	ncRNA_intronic	10.94	4	N/A	N/A	N/A	N/A	N/A	N/A	N/A
rs10410651	19	45160896	C	T	0.2654	N/A	0.903576	rs10426401	21	CTB-171A8.1:PVR	0:0	ncRNA_intronic	0.386	3a	N/A	N/A	N/A	N/A	N/A	N/A	N/A
rs203709	19	45161566	A	T	0.2694	N/A	0.885416	rs10426401	21	CTB-171A8.1:PVR	0:0	ncRNA_intronic	3.503	5	N/A	N/A	N/A	N/A	N/A	N/A	N/A
rs2965164	19	45202052	T	C	0.3549	9.98935e-09	1	rs2965164	21	CTB-171A8.1	0	ncRNA_intronic	0.986	5	9.98935e-09	Longevity	1.048	0.000444974	AD	0.926	9.96112e-07
rs9973286	19	45215711	G	C	0.1213	N/A	0.610797	rs11881756	21	CTB-171A8.1	0	ncRNA_intronic	8.247	7	N/A	N/A	N/A	N/A	N/A	N/A	N/A
rs62120576	19	45216443	C	A	0.08946	0.000349134	0.852857	rs11881756	21	CTB-171A8.1	0	ncRNA_intronic	3.1	4	0.000349134	Longevity	1.086	0.0318863	AD	0.909	0.000961054
rs62120578	19	45216565	G	A	0.08946	0.000280953	0.852857	rs11881756	21	CTB-171A8.1	0	ncRNA_intronic	12.82	4	0.000280953	Longevity	1.089	0.02672	AD	0.908	0.000904024
rs58522314	19	45216649	G	A	0.1044	N/A	0.725232	rs11881756	21	CTB-171A8.1	0	ncRNA_intronic	0.956	4	N/A	N/A	N/A	N/A	N/A	N/A	N/A
rs55952629	19	45216971	T	C	0.08748	0.000258556	0.831014	rs11881756	21	CTB-171A8.1	0	ncRNA_intronic	6.744	6	0.000258556	Longevity	1.088	0.0285525	AD	0.907	0.000772529
rs9749091	19	45217286	G	A	0.1044	N/A	0.725232	rs11881756	21	CTB-171A8.1	0	ncRNA_intronic	2.996	7	N/A	N/A	N/A	N/A	N/A	N/A	N/A
rs4600571	19	45217477	T	A	0.1044	N/A	0.725232	rs11881756	21	CTB-171A8.1	0	ncRNA_intronic	6.324	7	N/A	N/A	N/A	N/A	N/A	N/A	N/A
rs4516335	19	45217655	C	T	0.1044	0.000251715	0.725232	rs11881756	21	CTB-171A8.1	0	ncRNA_intronic	4.513	5	0.000251715	Longevity	1.071	0.0496751	AD	0.913	0.000431209
rs9973228	19	45217680	A	G	0.1044	N/A	0.725232	rs11881756	21	CTB-171A8.1	0	ncRNA_intronic	6.833	5	N/A	N/A	N/A	N/A	N/A	N/A	N/A
rs4398192	19	45217737	G	A	0.1044	N/A	0.725232	rs11881756	21	CTB-171A8.1	0	ncRNA_intronic	6.938	5	N/A	N/A	N/A	N/A	N/A	N/A	N/A
rs563282561	19	45218125	CA	C	0.1044	N/A	0.725232	rs11881756	21	CTB-171A8.1	0	ncRNA_intronic	1.976	N/A	N/A	N/A	N/A	N/A	N/A	N/A	N/A
rs11881756	19	45220896	C	T	0.1024	3.56777e-11	1	rs11881756	21	CTB-171A8.1	0	ncRNA_intronic	6.02	7	3.56777e-11	Longevity	1.097	0.00824585	AD	0.847	1.52334e-10
rs4802235	19	45224836	T	G	0.3181	1.11668e-13	0.69991	rs7254776	21	CTB-171A8.1	2804	intergenic	0.079	5	1.11668e-13	Longevity	1.062	0.0140185	AD	0.879	2.31832e-13
rs2965109	19	45225345	T	C	0.3897	2.89643e-19	0.960693	rs7254776	21	CTB-171A8.1	3313	intergenic	0.303	N/A	2.89643e-19	Longevity	1.075	0.000771588	AD	0.872	7.89499e-18
rs2927487	19	45225973	G	C	0.1948	N/A	0.717032	rs2927437	21	snoZ6	3274	intergenic	2.231	4	N/A	N/A	N/A	N/A	N/A	N/A	N/A
rs7254776	19	45227742	C	T	0.3817	7.68641e-20	1	rs7254776	21	snoZ6	1505	intergenic	2.082	4	7.68641e-20	Longevity	1.07	0.00215366	AD	0.868	7.29827e-19
rs10422350	19	45228502	C	A	0.338	N/A	0.616759	rs8100197	21	snoZ6	745	downstream	13.12	3a	N/A	N/A	N/A	N/A	N/A	N/A	N/A
rs2927488	19	45231478	A	G	0.2843	1.0159e-13	0.754525	rs8100197	21	snoZ6	2155	intergenic	6.052	5	1.0159e-13	Longevity	1.059	0.0120385	AD	0.881	2.44904e-13
rs1551891	19	45231821	A	G	0.06561	6.23077e-10	0.642956	rs62117205	21	snoZ6	2498	intergenic	3.883	7	6.23077e-10	Longevity	1.083	0.0287562	AD	0.841	8.5197e-10
rs62117160	19	45232161	A	G	0.02584	5.74241e-21	1	rs62117160	21	snoZ6	2838	intergenic	5.172	7	5.74241e-21	Longevity	1.292	1.43518e-05	AD,CAD	0.78	7.76193e-18
rs71994669	19	45233329	A	AAATTTATAG	0.06561	N/A	0.642956	rs62117205	21	snoZ6	4006	intergenic	0.882	N/A	N/A	N/A	N/A	N/A	N/A	N/A	N/A
rs8104548	19	45233343	G	A	0.1988	N/A	0.856928	rs2927437	21	snoZ6	4020	intergenic	1.258	6	N/A	N/A	N/A	N/A	N/A	N/A	N/A
rs62117161	19	45233385	G	A	0.06561	1.4577e-10	0.642956	rs62117205	21	snoZ6	4062	intergenic	1.43	7	1.4577e-10	Longevity	1.09	0.0190215	AD	0.835	2.84435e-10
rs111252495	19	45233604	T	C	0.2843	9.4544e-14	0.761532	rs8100197	21	snoZ6	4281	intergenic	0.924	7	9.4544e-14	Longevity	1.062	0.00879073	AD	0.881	3.11453e-13
rs112524726	19	45234224	A	T	0.2833	N/A	0.766096	rs8100197	21	snoZ6	4901	intergenic	1.137	7	N/A	N/A	N/A	N/A	N/A	N/A	N/A
rs2965105	19	45234465	C	A	0.2833	8.84302e-14	0.766096	rs8100197	21	snoZ6	5142	intergenic	6.311	N/A	8.84302e-14	Longevity	1.063	0.0082059	AD	0.881	3.11453e-13
rs2965104	19	45234850	G	A	0.2823	9.22186e-14	0.769985	rs8100197	21	snoZ6	5527	intergenic	8.277	N/A	9.22186e-14	Longevity	1.062	0.00856815	AD	0.881	3.11453e-13
rs2965103	19	45235795	T	C	0.2813	9.07396e-14	0.766033	rs8100197	21	snoZ6	6472	intergenic	1.092	N/A	9.07396e-14	Longevity	1.062	0.00920493	AD	0.881	2.85121e-13
rs200829671	19	45235853	A	AAG	0.06461	N/A	0.647051	rs62117205	21	snoZ6	6530	intergenic	3.731	N/A	N/A	N/A	N/A	N/A	N/A	N/A	N/A
rs575036298	19	45235858	T	TGAA	0.06561	N/A	0.642956	rs62117205	21	snoZ6	6535	intergenic	5.169	N/A	N/A	N/A	N/A	N/A	N/A	N/A	N/A
rs2965102	19	45235949	T	G	0.2843	4.0052e-14	0.776582	rs8100197	21	snoZ6	6626	intergenic	1.042	N/A	4.0052e-14	Longevity	1.06	0.0123437	AD	0.878	9.16187e-14
rs56978169	19	45236126	T	G	0.2843	5.30741e-14	0.776582	rs8100197	21	snoZ6	6803	intergenic	2.405	5	5.30741e-14	Longevity	1.062	0.00944116	AD	0.88	1.6004e-13
rs17658713	19	45236702	G	A	0.2843	4.21281e-14	0.784536	rs8100197	21	snoZ6	7379	intergenic	9.505	7	4.21281e-14	Longevity	1.061	0.0101826	AD	0.879	1.16991e-13
rs2927434	19	45236729	T	C	0.2048	3.37211e-31	0.917618	rs2927437	21	snoZ6	7406	intergenic	2.63	7	3.37211e-31	AD	1.242	1.18821e-31	Longevity	0.946	0.0375948
rs2965101	19	45237812	C	T	0.3509	1.04556e-26	0.766433	rs7254776	21	snoZ6	8489	intergenic	3.104	N/A	1.04556e-26	Longevity	1.082	0.000169394	AD	0.852	9.49632e-25
rs143013658	19	45238980	CA	C	0.2853	N/A	0.804508	rs8100197	21	snoZ6	9657	intergenic	5.34	N/A	N/A	N/A	N/A	N/A	N/A	N/A	N/A
rs2927436	19	45239185	G	A	0.3519	1.61124e-26	0.763082	rs7254776	21	snoZ6	9862	intergenic	0.487	5	1.61124e-26	Longevity	1.083	0.000150359	AD	0.852	1.6599e-24
rs62117162	19	45239536	A	C	0.0666	3.87537e-09	0.660329	rs62117205	21	snoZ6	10213	intergenic	0.1	7	3.87537e-09	Longevity	1.09	0.0133503	AD	0.851	1.23384e-08
rs56702353	19	45239568	A	G	0.2853	2.2683e-14	0.804508	rs8100197	21	snoZ6	10245	intergenic	0.141	7	2.2683e-14	Longevity	1.058	0.0148003	AD	0.877	4.25715e-14
rs59170622	19	45239646	A	G	0.2853	4.10253e-14	0.804508	rs8100197	21	snoZ6	10323	intergenic	2.281	7	4.10253e-14	Longevity	1.06	0.0108396	AD	0.879	1.06941e-13
rs61531519	19	45239707	CAAA	C	0.2853	N/A	0.804508	rs8100197	21	snoZ6	10384	intergenic	6.047	N/A	N/A	N/A	N/A	N/A	N/A	N/A	N/A
rs72319812	19	45240069	CT	C	0.2316	N/A	0.826795	rs2927437	21	snoZ6	10746	intergenic	1.041	N/A	N/A	N/A	N/A	N/A	N/A	N/A	N/A
rs59927282	19	45240140	TG	T	0.2853	N/A	0.804508	rs8100197	21	snoZ6	10817	intergenic	1.654	N/A	N/A	N/A	N/A	N/A	N/A	N/A	N/A
rs77775146	19	45240189	G	A	0.2853	1.76377e-14	0.804508	rs8100197	21	BCL3	10772	intergenic	0.686	4	1.76377e-14	Longevity	1.06	0.0112517	AD	0.877	4.32316e-14
rs17728272	19	45240371	T	C	0.2853	4.03132e-14	0.804508	rs8100197	21	BCL3	10590	intergenic	8.079	1f	4.03132e-14	Longevity	1.062	0.0090888	AD	0.879	1.25264e-13
rs2927437	19	45241638	A	G	0.1988	3.10614e-37	1	rs2927437	21	BCL3	9323	intergenic	6.584	4	3.10614e-37	AD	1.263	6.80313e-37	Longevity	0.93	0.00509814
rs2927438	19	45242107	A	G	0.2296	1.92596e-33	0.837441	rs2927437	21	BCL3	8854	intergenic	5.078	3a	1.92596e-33	AD	1.23	5.04958e-33	Longevity	0.933	0.00472506
rs1531517	19	45242173	A	G	0.05467	7.27123e-11	0.851756	rs62117205	21	BCL3	8788	intergenic	5.542	4	7.27123e-11	Longevity	1.127	0.00164528	AD	0.83	1.5975e-09
rs2927439	19	45242740	G	A	0.3608	1.8299e-31	0.722401	rs7254776	21	BCL3	8221	intergenic	0.905	4	1.8299e-31	Longevity	1.089	8.47498e-05	AD	0.838	2.837e-29
rs62117204	19	45242967	T	C	0.05368	5.33176e-11	0.869155	rs62117205	21	BCL3	7994	intergenic	0.35	7	5.33176e-11	Longevity	1.13	0.00153284	AD	0.826	1.24287e-09
rs4803748	19	45247048	T	C	0.4284	3.23432e-38	0.949661	rs2965169	21	BCL3	3913	intergenic	1.033	3a	3.23432e-38	Longevity	1.088	0.000131555	AD	0.818	2.67684e-36
rs4803749	19	45247141	C	G	0.3032	N/A	0.896752	rs8100197	21	BCL3	3820	intergenic	1.44	4	N/A	N/A	N/A	N/A	N/A	N/A	N/A
rs4803750	19	45247627	G	A	0.05666	1.14049e-12	0.962297	rs62117205	21	BCL3	3334	intergenic	7.151	7	1.14049e-12	Longevity	1.161	0.000248098	AD	0.816	1.43815e-10
rs115785198	19	45249509	T	C	0.05567	5.52112e-14	0.98101	rs62117205	21	BCL3	1452	intergenic	2.748	5	5.52112e-14	Longevity	1.168	0.000218251	AD	0.799	7.21018e-12
rs2965169	19	45251156	C	A	0.4374	9.2051e-39	1	rs2965169	21	BCL3	0	upstream	9.047	N/A	9.2051e-39	Longevity	1.086	0.000191685	AD	0.814	5.15728e-37
rs531660643	19	45251806	T	G	0.0169	N/A	0.783354	rs148933445	21	BCL3	0	UTR5	14.22	N/A	N/A	N/A	N/A	N/A	N/A	N/A	N/A
rs7257231	19	45252439	A	T	0.3032	N/A	0.913132	rs8100197	21	BCL3	0	intronic	6.543	4	N/A	N/A	N/A	N/A	N/A	N/A	N/A
rs143432496	19	45252714	A	ATAT	0.3221	N/A	1	rs8100197	21	BCL3	0	intronic	9.802	N/A	N/A	N/A	N/A	N/A	N/A	N/A	N/A
rs8100239	19	45253104	A	T	0.3926	N/A	0.747445	rs8100197	21	BCL3	0	intronic	5.471	4	N/A	N/A	N/A	N/A	N/A	N/A	N/A
rs10629382	19	45253542	CTTTG	C	0.4473	N/A	0.869516	rs2965169	21	BCL3	0	intronic	2.761	N/A	N/A	N/A	N/A	N/A	N/A	N/A	N/A
rs8100197	19	45253582	A	G	0.3221	1.89217e-23	1	rs8100197	21	BCL3	0	intronic	6.682	3a	1.89217e-23	Longevity	1.066	0.0076289	AD	0.841	4.32319e-23
rs62117205	19	45255266	C	T	0.05666	1.18398e-14	1	rs62117205	21	BCL3	0	intronic	5.21	5	1.18398e-14	Longevity	1.17	0.000268239	AD	0.786	1.2037e-12
rs62117206	19	45255679	C	G	0.05666	N/A	0.962297	rs62117205	21	BCL3	0	intronic	2.504	5	N/A	N/A	N/A	N/A	N/A	N/A	N/A
rs899087	19	45294557	C	T	0.1004	N/A	0.623279	rs2967668	21	CBLC	0	intronic	1.893	N/A	N/A	N/A	N/A	N/A	N/A	N/A	N/A
rs1903830	19	45297878	C	T	0.09742	N/A	0.679456	rs2967668	21	CBLC	0	intronic	0.112	N/A	N/A	N/A	N/A	N/A	N/A	N/A	N/A
rs372793218	19	45301011	C	CA	0.1163	N/A	0.730745	rs2967668	21	CBLC	0	intronic	0.731	N/A	N/A	N/A	N/A	N/A	N/A	N/A	N/A
rs112659572	19	45301179	GC	G	0.164	N/A	0.695313	rs2967668	21	CBLC	0	intronic	1.028	N/A	N/A	N/A	N/A	N/A	N/A	N/A	N/A
rs2965113	19	45301924	C	T	0.1272	N/A	0.974145	rs2967668	21	CBLC	0	intronic	2.531	N/A	N/A	N/A	N/A	N/A	N/A	N/A	N/A
rs2967669	19	45301942	G	A	0.1272	N/A	0.974145	rs2967668	21	CBLC	0	intronic	2.276	6	N/A	N/A	N/A	N/A	N/A	N/A	N/A
rs148933445	19	45302504	A	G	0.01491	1.69798e-18	1	rs148933445	21	CBLC	0	intronic	7.025	7	1.69798e-18	Longevity	1.18	0.0391676	AD	0.563	9.47785e-19
rs2965112	19	45302513	G	A	0.1282	N/A	0.982834	rs2967668	21	CBLC	0	intronic	7.448	N/A	N/A	N/A	N/A	N/A	N/A	N/A	N/A
rs73572003	19	45302665	G	T	0.09841	N/A	0.753142	rs2967668	21	CBLC	0	intronic	7.81	5	N/A	N/A	N/A	N/A	N/A	N/A	N/A
rs143695016	19	45302840	T	C	0.09841	N/A	0.753142	rs2967668	21	CBLC	0	intronic	0.277	6	N/A	N/A	N/A	N/A	N/A	N/A	N/A
rs2967668	19	45302951	G	A	0.1262	2.87862e-31	1	rs2967668	21	CBLC	0	intronic	0.196	N/A	2.87862e-31	Longevity	1.074	0.0288174	AD	0.743	1.32047e-31
rs12327715	19	45304061	A	G	0.1083	N/A	0.814514	rs2967668	21	CBLC	169	downstream	1.26	4	N/A	N/A	N/A	N/A	N/A	N/A	N/A
rs111785004	19	45305345	GC	G	0.1282	N/A	0.982834	rs2967668	21	CBLC	1453	intergenic	1.268	N/A	N/A	N/A	N/A	N/A	N/A	N/A	N/A
rs2927477	19	45313715	C	T	0.1332	N/A	0.941883	rs2967668	21	BCAM	0	intronic	15.16	N/A	N/A	N/A	N/A	N/A	N/A	N/A	N/A
rs2968180	19	45318153	T	G	0.0994	N/A	0.71081	rs2967668	21	BCAM	0	intronic	0.035	N/A	N/A	N/A	N/A	N/A	N/A	N/A	N/A
rs118147862	19	45319631	A	G	0.02684	1.04498e-39	0.774497	rs41290120	21	BCAM	0	intronic	9.825	5	1.04498e-39	Longevity	1.231	0.000138401	AD	0.553	7.92158e-38
rs8113311	19	45325738	T	G	0.2793	2.22322e-30	0.802198	rs10407439	21	BCAM	1064	intergenic	1.443	5	2.22322e-30	Longevity	1.061	0.00735825	AD	0.829	4.10645e-30
rs10406338	19	45326217	C	T	0.3449	5.54239e-78	0.909711	rs4802238	21	BCAM	1543	intergenic	1.773	6	5.54239e-78	AD	1.318	2.67438e-75	Longevity	0.911	1.12566e-05
rs10405693	19	45326664	T	C	0.3449	2.29996e-78	0.909711	rs4802238	21	BCAM	1990	intergenic	5.49	4	2.29996e-78	AD	1.317	7.14761e-75	Longevity	0.906	1.73946e-06
rs10412413	19	45327309	T	C	0.3449	6.81206e-78	0.909711	rs4802238	21	BCAM	2635	intergenic	0.202	7	6.81206e-78	AD	1.314	1.6243e-74	Longevity	0.908	2.28053e-06
19:45327423:G:T	19	45327423	T	G	0.3449	N/A	0.909711	rs4802238	21	BCAM	2749	intergenic	1.019	7	N/A	N/A	N/A	N/A	N/A	N/A	N/A
rs4803759	19	45327459	T	C	0.2853	4.81878e-33	0.802423	rs10407439	21	BCAM	2785	intergenic	2.796	6	4.81878e-33	Longevity	1.065	0.0029603	AD	0.825	2.04005e-32
rs58132661	19	45328367	T	A	0.3449	N/A	0.909711	rs4802238	21	BCAM	3693	intergenic	1.285	5	N/A	N/A	N/A	N/A	N/A	N/A	N/A
rs58826447	19	45328379	A	T	0.3449	N/A	0.909711	rs4802238	21	BCAM	3705	intergenic	1.331	5	N/A	N/A	N/A	N/A	N/A	N/A	N/A
rs58446550	19	45328380	A	C	0.3449	1.78047e-73	0.909711	rs4802238	21	BCAM	3706	intergenic	0.59	5	1.78047e-73	AD	1.314	3.3231e-70	Longevity	0.907	3.08509e-06
rs34798982	19	45328407	G	GAC	0.4881	N/A	0.858502	rs56394238	21	BCAM	3733	intergenic	3.521	N/A	N/A	N/A	N/A	N/A	N/A	N/A	N/A
rs10402271	19	45329214	G	T	0.3449	2.34343e-76	0.909711	rs4802238	21	BCAM	4540	intergenic	1.611	5	2.34343e-76	AD	1.308	2.68255e-73	Longevity	0.911	4.8441e-06
rs10402524	19	45329344	C	T	0.3449	5.13414e-77	0.909711	rs4802238	21	BCAM	4670	intergenic	7.194	5	5.13414e-77	AD	1.31	6.10864e-74	Longevity	0.911	4.62137e-06
rs7343130	19	45331103	A	G	0.3966	4.32255e-10	1	rs7343130	21	BCAM	6429	intergenic	0.476	7	4.32255e-10	Longevity	1.053	0.0156969	AD	0.907	1.06682e-09
rs4802238	19	45331725	T	C	0.328	4.79823e-81	1	rs4802238	21	BCAM	7051	intergenic	2.002	7	4.79823e-81	AD	1.331	1.2898e-78	Longevity	0.913	1.94574e-05
rs149214960	19	45331943	ATGTT	A	0.333	N/A	0.959309	rs4802238	21	BCAM	7269	intergenic	7.39	N/A	N/A	N/A	N/A	N/A	N/A	N/A	N/A
rs35707964	19	45333020	T	TA	0.3668	N/A	0.637235	rs4802238	21	BCAM	8346	intergenic	7.451	N/A	N/A	N/A	N/A	N/A	N/A	N/A	N/A
rs56394238	19	45335676	G	A	0.4781	6.81725e-38	1	rs56394238	21	BCAM	11002	intergenic	1.028	6	6.81725e-38	AD	1.214	2.06753e-37	Longevity	0.941	0.0036198
rs7359852	19	45336035	C	T	0.328	5.89853e-69	0.850464	rs4802238	21	BCAM	11361	intergenic	4.131	6	5.89853e-69	AD	1.308	5.81774e-67	Longevity	0.916	6.21259e-05
rs3021439	19	45336443	A	G	0.3211	3.40933e-68	0.880158	rs4802238	21	BCAM	11769	intergenic	6.892	5	3.40933e-68	AD	1.306	3.89587e-66	Longevity	0.916	5.4209e-05
rs2927481	19	45337249	A	C	0.335	1.72184e-63	0.832229	rs4802238	21	PVRL2	12182	intergenic	0.131	N/A	1.72184e-63	AD	1.291	2.07183e-61	Longevity	0.917	5.52084e-05
rs2927480	19	45337385	C	G	0.3221	N/A	0.87566	rs4802238	21	PVRL2	12046	intergenic	10.68	7	N/A	N/A	N/A	N/A	N/A	N/A	N/A
rs11667241	19	45337504	C	G	0.33	N/A	0.842581	rs4802238	21	PVRL2	11927	intergenic	0.358	7	N/A	N/A	N/A	N/A	N/A	N/A	N/A
rs11667253	19	45337737	C	T	0.2922	3.72991e-29	1	rs10407439	21	PVRL2	11694	intergenic	2.771	5	3.72991e-29	Longevity	1.061	0.00762676	AD	0.83	6.91564e-29
rs12976241	19	45337863	T	C	0.2972	1.47565e-29	0.976429	rs10407439	21	PVRL2	11568	intergenic	3.16	7	1.47565e-29	Longevity	1.057	0.0134792	AD	0.828	1.52776e-29
rs147711004	19	45337918	A	G	0.02883	N/A	0.6966	rs146275714	21	PVRL2	11513	intergenic	0.617	7	N/A	N/A	N/A	N/A	N/A	N/A	N/A
rs4369782	19	45338220	A	G	0.2922	3.18443e-29	1	rs10407439	21	PVRL2	11211	intergenic	0.95	7	3.18443e-29	Longevity	1.064	0.00403291	AD	0.831	1.11405e-28
rs200722375	19	45338250	A	AT	0.3231	N/A	0.871185	rs4802238	21	PVRL2	11181	intergenic	4.183	N/A	N/A	N/A	N/A	N/A	N/A	N/A	N/A
rs4605275	19	45338493	T	C	0.2922	3.28463e-30	1	rs10407439	21	PVRL2	10938	intergenic	0.824	6	3.28463e-30	Longevity	1.062	0.00722917	AD	0.827	6.20867e-30
rs73048288	19	45338523	C	G	0.3231	N/A	0.871185	rs4802238	21	PVRL2	10908	intergenic	1.553	6	N/A	N/A	N/A	N/A	N/A	N/A	N/A
rs2927482	19	45340138	G	A	0.2982	3.11533e-29	0.971789	rs10407439	21	PVRL2	9293	intergenic	3.089	7	3.11533e-29	Longevity	1.056	0.0144473	AD	0.829	3.0414e-29
rs73048293	19	45340736	A	G	0.3231	5.21393e-69	0.871185	rs4802238	21	PVRL2	8695	intergenic	3.794	5	5.21393e-69	AD	1.31	6.74669e-67	Longevity	0.915	4.73182e-05
rs12462274	19	45341540	G	A	0.3241	8.49147e-69	0.87533	rs4802238	21	PVRL2	7891	intergenic	2.333	7	8.49147e-69	AD	1.309	1.31568e-66	Longevity	0.914	3.96364e-05
rs10415074	19	45341759	C	G	0.3002	N/A	0.963338	rs10407439	21	PVRL2	7672	intergenic	1.161	7	N/A	N/A	N/A	N/A	N/A	N/A	N/A
rs12459575	19	45341904	A	G	0.3241	3.05418e-69	0.87533	rs4802238	21	PVRL2	7527	intergenic	0.167	7	3.05418e-69	AD	1.311	3.86266e-67	Longevity	0.915	4.82539e-05
rs10407439	19	45341948	A	G	0.2922	1.88951e-37	1	rs10407439	21	PVRL2	7483	intergenic	2.453	7	1.88951e-37	Longevity	1.071	0.00254702	AD	0.806	8.23732e-37
rs74579864	19	45342007	C	G	0.3241	N/A	0.87533	rs4802238	21	PVRL2	7424	intergenic	0.519	7	N/A	N/A	N/A	N/A	N/A	N/A	N/A
rs4803761	19	45342114	G	A	0.329	7.2976e-70	0.855991	rs4802238	21	PVRL2	7317	intergenic	0.319	7	7.2976e-70	AD	1.317	1.54598e-67	Longevity	0.911	2.85562e-05
rs4803762	19	45342161	A	G	0.325	2.20062e-54	0.871453	rs4802238	21	PVRL2	7270	intergenic	1.647	6	2.20062e-54	AD	1.278	4.24493e-52	Longevity	0.912	4.00583e-05
rs4239533	19	45342241	A	G	0.2922	1.05674e-24	1	rs10407439	21	PVRL2	7190	intergenic	2.929	7	1.05674e-24	Longevity	1.052	0.0225337	AD	0.842	7.77635e-25
rs34833150	19	45344039	C	CA	0.3499	N/A	0.609511	rs56317818	21	PVRL2	5392	intergenic	0.826	N/A	N/A	N/A	N/A	N/A	N/A	N/A	N/A
rs2199575	19	45345623	A	G	0.3022	N/A	0.805047	rs56317818	21	PVRL2	3808	intergenic	4.149	6	N/A	N/A	N/A	N/A	N/A	N/A	N/A
rs4452060	19	45347911	A	C	0.4573	2.77532e-34	1	rs3810143	21	PVRL2	1520	intergenic	5.974	2b	2.77532e-34	AD	1.201	9.02494e-33	Longevity	0.928	0.000371927
rs12162222	19	45348522	T	G	0.3012	1.27093e-75	0.80889	rs56317818	21	PVRL2	909	upstream	1.666	4	1.27093e-75	AD	1.336	5.80021e-73	Longevity	0.905	1.22659e-05
rs3810143	19	45349402	C	T	0.4573	2.31194e-40	1	rs3810143	21	PVRL2	29	upstream	8.297	4	2.31194e-40	AD	1.216	2.19534e-38	Longevity	0.923	0.00010875
rs41289512	19	45351516	G	C	0.03082	N/A	0.696399	rs146275714	21	PVRL2	0	intronic	7.715	4	N/A	N/A	N/A	N/A	N/A	N/A	N/A
rs12974942	19	45352487	T	A	0.4483	N/A	0.966419	rs3810143	21	PVRL2	0	intronic	0.936	4	N/A	N/A	N/A	N/A	N/A	N/A	N/A
rs2972559	19	45355721	G	C	0.2714	N/A	0.961601	rs56317818	21	PVRL2	0	intronic	6.522	6	N/A	N/A	N/A	N/A	N/A	N/A	N/A
rs58168769	19	45355783	C	CA	0.2932	N/A	0.723776	rs56317818	21	PVRL2	0	intronic	3.604	N/A	N/A	N/A	N/A	N/A	N/A	N/A	N/A
rs2972558	19	45356141	C	T	0.2932	3.70011e-28	1	rs2972558	21	PVRL2	0	intronic	0.51	N/A	3.70011e-28	Longevity	1.055	0.0185735	AD	0.83	2.91295e-28
rs73050205	19	45356464	A	T	0.2664	N/A	0.985093	rs56317818	21	PVRL2	0	intronic	4.763	6	N/A	N/A	N/A	N/A	N/A	N/A	N/A
rs199956232	19	45356752	CT	C	0.2803	N/A	0.83145	rs56317818	21	PVRL2	0	intronic	0.807	N/A	N/A	N/A	N/A	N/A	N/A	N/A	N/A
rs35396326	19	45357003	G	C	0.2913	N/A	0.876545	rs56317818	21	PVRL2	0	intronic	1.292	6	N/A	N/A	N/A	N/A	N/A	N/A	N/A
rs4803763	19	45357291	C	G	0.2694	N/A	0.961357	rs56317818	21	PVRL2	0	intronic	3.922	5	N/A	N/A	N/A	N/A	N/A	N/A	N/A
rs4803764	19	45357377	C	T	0.2674	8.03511e-96	0.980185	rs56317818	21	PVRL2	0	intronic	5.311	5	8.03511e-96	AD	1.414	5.46396e-92	Longevity	0.887	6.52476e-07
rs2927468	19	45357939	A	G	0.4483	5.07041e-52	0.987942	rs10410835	21	PVRL2	0	intronic	4.968	N/A	5.07041e-52	Longevity	1.063	0.00467369	AD	0.785	8.75394e-52
rs10410835	19	45358353	T	C	0.4473	3.40329e-55	1	rs10410835	21	PVRL2	0	intronic	0.341	6	3.40329e-55	Longevity	1.063	0.00593898	AD	0.776	4.36454e-55
rs56317818	19	45359586	T	C	0.2634	6.07104e-98	1	rs56317818	21	PVRL2	0	intronic	5.549	7	6.07104e-98	AD	1.419	4.90675e-94	Longevity	0.887	5.37274e-07
rs12462573	19	45359706	A	G	0.2644	1.02391e-96	0.995	rs56317818	21	PVRL2	0	intronic	1.258	5	1.02391e-96	AD	1.416	7.0494e-93	Longevity	0.887	6.38586e-07
rs440277	19	45361224	A	G	0.3618	N/A	0.648059	rs406315	21	PVRL2	0	intronic	7.505	1f	N/A	N/A	N/A	N/A	N/A	N/A	N/A
rs411920	19	45361632	C	T	0.4095	N/A	0.83111	rs406315	21	PVRL2	0	intronic	4.344	7	N/A	N/A	N/A	N/A	N/A	N/A	N/A
rs365653	19	45361646	G	A	0.09145	1.75046e-38	1	rs365653	21	PVRL2	0	intronic	2.279	N/A	1.75046e-38	Longevity	1.118	0.000294455	AD	0.73	6.42915e-37
rs418227	19	45361825	C	T	0.4095	N/A	0.83111	rs406315	21	PVRL2	0	intronic	2.171	N/A	N/A	N/A	N/A	N/A	N/A	N/A	N/A
rs417193	19	45361960	C	T	0.4095	8.33486e-20	0.83111	rs406315	21	PVRL2	0	intronic	3.274	N/A	8.33486e-20	AD	1.147	3.4933e-20	Longevity	0.962	0.0488731
rs2436474	19	45362269	T	G	0.4095	N/A	0.83111	rs406315	21	PVRL2	0	intronic	4.605	5	N/A	N/A	N/A	N/A	N/A	N/A	N/A
rs377702	19	45362667	A	G	0.4095	N/A	0.83111	rs406315	21	PVRL2	0	intronic	3.311	N/A	N/A	N/A	N/A	N/A	N/A	N/A	N/A
rs454050	19	45362809	A	C	0.4095	N/A	0.83111	rs406315	21	PVRL2	0	intronic	0.38	N/A	N/A	N/A	N/A	N/A	N/A	N/A	N/A
rs387369	19	45363254	A	G	0.4095	N/A	0.83111	rs406315	21	PVRL2	0	intronic	0.191	7	N/A	N/A	N/A	N/A	N/A	N/A	N/A
rs403155	19	45363299	T	C	0.4076	N/A	0.830493	rs406315	21	PVRL2	0	intronic	8.987	N/A	N/A	N/A	N/A	N/A	N/A	N/A	N/A
rs384973	19	45363791	G	T	0.4095	N/A	0.83111	rs406315	21	PVRL2	0	intronic	7.711	N/A	N/A	N/A	N/A	N/A	N/A	N/A	N/A
rs35454521	19	45364212	T	TA	0.4145	N/A	0.796101	rs406315	21	PVRL2	0	intronic	2.156	N/A	N/A	N/A	N/A	N/A	N/A	N/A	N/A
rs411856	19	45364623	T	C	0.4095	N/A	0.83111	rs406315	21	PVRL2	0	intronic	5.485	N/A	N/A	N/A	N/A	N/A	N/A	N/A	N/A
rs395683	19	45364782	G	A	0.4095	1.01962e-24	0.83111	rs406315	21	PVRL2	0	intronic	10.27	N/A	1.01962e-24	AD	1.17	3.62672e-25	Longevity	0.961	0.0465909
rs395710	19	45364815	G	A	0.4095	N/A	0.83111	rs406315	21	PVRL2	0	intronic	13.05	N/A	N/A	N/A	N/A	N/A	N/A	N/A	N/A
rs555608	19	45365072	G	A	0.4095	N/A	0.83111	rs406315	21	PVRL2	0	intronic	5.251	5	N/A	N/A	N/A	N/A	N/A	N/A	N/A
rs2436475	19	45365248	C	T	0.4095	N/A	0.83111	rs406315	21	PVRL2	0	intronic	5.691	6	N/A	N/A	N/A	N/A	N/A	N/A	N/A
rs146275714	19	45365447	A	G	0.02187	4.20479e-243	1	rs146275714	21	PVRL2	0	intronic	0.074	6	4.20479e-243	AD	3.037	1.86745e-232	Longevity	0.631	3.98214e-14
rs11669109	19	45365476	C	T	0.4095	N/A	0.83111	rs406315	21	PVRL2	0	intronic	3.072	7	N/A	N/A	N/A	N/A	N/A	N/A	N/A
rs12980613	19	45365604	G	A	0.4095	N/A	0.83111	rs406315	21	PVRL2	0	intronic	2.548	7	N/A	N/A	N/A	N/A	N/A	N/A	N/A
rs12980631	19	45365641	C	A	0.4095	N/A	0.83111	rs406315	21	PVRL2	0	intronic	2.866	6	N/A	N/A	N/A	N/A	N/A	N/A	N/A
rs201131935	19	45365672	A	AAAAAAAAAAAAG	0.09245	N/A	0.968784	rs365653	21	PVRL2	0	intronic	0.658	N/A	N/A	N/A	N/A	N/A	N/A	N/A	N/A
rs541009323	19	45365723	TA	TAA	0.0994	N/A	0.901413	rs365653	21	PVRL2	0	intronic	N/A	N/A	N/A	N/A	N/A	N/A	N/A	N/A	N/A
rs111559700	19	45365732	AAAG	A	0.4046	N/A	0.818265	rs406315	21	PVRL2	0	intronic	0.612	N/A	N/A	N/A	N/A	N/A	N/A	N/A	N/A
rs11665829	19	45365817	A	G	0.4095	N/A	0.83111	rs406315	21	PVRL2	0	intronic	6.111	7	N/A	N/A	N/A	N/A	N/A	N/A	N/A
rs548011	19	45365961	G	A	0.4095	N/A	0.83111	rs406315	21	PVRL2	0	intronic	3.518	N/A	N/A	N/A	N/A	N/A	N/A	N/A	N/A
rs415637	19	45366178	A	G	0.4095	N/A	0.83111	rs406315	21	PVRL2	0	intronic	2.1	N/A	N/A	N/A	N/A	N/A	N/A	N/A	N/A
rs426555	19	45366275	T	C	0.4095	7.79224e-23	0.83111	rs406315	21	PVRL2	0	intronic	2.681	7	7.79224e-23	AD	1.162	2.99028e-23	Longevity	0.961	0.0465909
rs416116	19	45366345	A	G	0.4105	N/A	0.83482	rs406315	21	PVRL2	0	intronic	3.253	7	N/A	N/A	N/A	N/A	N/A	N/A	N/A
rs403729	19	45366410	C	G	0.4105	N/A	0.83482	rs406315	21	PVRL2	0	intronic	1.538	7	N/A	N/A	N/A	N/A	N/A	N/A	N/A
rs521629	19	45366603	A	G	0.4105	N/A	0.83482	rs406315	21	PVRL2	0	intronic	4.71	N/A	N/A	N/A	N/A	N/A	N/A	N/A	N/A
rs520566	19	45366656	A	G	0.4105	N/A	0.83482	rs406315	21	PVRL2	0	intronic	6.689	N/A	N/A	N/A	N/A	N/A	N/A	N/A	N/A
rs519825	19	45366779	C	T	0.4105	N/A	0.83482	rs406315	21	PVRL2	0	intronic	3.26	N/A	N/A	N/A	N/A	N/A	N/A	N/A	N/A
rs376938	19	45366830	G	A	0.4105	9.84898e-23	0.83482	rs406315	21	PVRL2	0	intronic	7.397	N/A	9.84898e-23	AD	1.161	3.66277e-23	Longevity	0.961	0.0482824
rs8105340	19	45367777	C	T	0.1173	N/A	0.846854	rs34224078	21	PVRL2	0	intronic	0.991	6	N/A	N/A	N/A	N/A	N/A	N/A	N/A
rs3112439	19	45367972	G	C	0.1312	N/A	0.744684	rs34224078	21	PVRL2	0	intronic	2.155	7	N/A	N/A	N/A	N/A	N/A	N/A	N/A
rs3112440	19	45368010	A	G	0.1531	N/A	0.624386	rs34224078	21	PVRL2	0	intronic	1.859	6	N/A	N/A	N/A	N/A	N/A	N/A	N/A
rs520283	19	45368082	A	C	0.4105	N/A	0.83482	rs406315	21	PVRL2	0	intronic	2.911	N/A	N/A	N/A	N/A	N/A	N/A	N/A	N/A
rs511825	19	45370554	T	C	0.4076	N/A	0.839173	rs406315	21	PVRL2	0	intronic	2.671	N/A	N/A	N/A	N/A	N/A	N/A	N/A	N/A
rs565566	19	45370570	A	C	0.4076	N/A	0.839173	rs406315	21	PVRL2	0	intronic	0.325	N/A	N/A	N/A	N/A	N/A	N/A	N/A	N/A
rs511147	19	45370571	G	A	0.4076	N/A	0.839173	rs406315	21	PVRL2	0	intronic	0.178	N/A	N/A	N/A	N/A	N/A	N/A	N/A	N/A
rs564724	19	45370649	A	G	0.3976	N/A	0.889265	rs406315	21	PVRL2	0	intronic	3.348	N/A	N/A	N/A	N/A	N/A	N/A	N/A	N/A
rs510297	19	45370673	C	A	0.3976	3.13127e-24	0.889265	rs406315	21	PVRL2	0	intronic	2.503	N/A	3.13127e-24	AD	1.166	1.24918e-24	Longevity	0.96	0.0423412
rs416041	19	45370854	G	A	0.3986	8.44949e-22	0.878129	rs406315	21	PVRL2	0	intronic	10.14	N/A	8.44949e-22	AD	1.155	3.64202e-22	Longevity	0.961	0.0433624
rs390952	19	45371594	A	G	0.3966	9.47712e-20	0.892486	rs406315	21	PVRL2	0	intronic	0.309	7	9.47712e-20	AD	1.147	6.27101e-20	Longevity	0.958	0.0310395
rs404935	19	45372794	A	G	0.1412	N/A	0.719294	rs34224078	21	PVRL2	0	intronic	6.672	N/A	N/A	N/A	N/A	N/A	N/A	N/A	N/A
rs395908	19	45373565	A	G	0.1412	N/A	0.719294	rs34224078	21	PVRL2	0	intronic	0.368	N/A	N/A	N/A	N/A	N/A	N/A	N/A	N/A
rs34278513	19	45378144	T	C	0.1123	N/A	0.942931	rs34224078	21	PVRL2	0	intronic	0.328	5	N/A	N/A	N/A	N/A	N/A	N/A	N/A
rs412776	19	45379516	A	G	0.1123	1.36413e-17	0.980791	rs34224078	21	PVRL2	0	intronic	12.66	N/A	1.36413e-17	AD	1.213	1.112e-16	Longevity	0.909	0.00281305
rs11667640	19	45379791	T	C	0.05964	N/A	0.62886	rs365653	21	PVRL2	0	intronic	3.713	4	N/A	N/A	N/A	N/A	N/A	N/A	N/A
rs3865427	19	45380961	A	C	0.1113	2.44244e-17	0.971206	rs34224078	21	PVRL2	0	intronic	2.305	4	2.44244e-17	AD	1.217	1.22085e-16	Longevity	0.912	0.00465121
rs11668861	19	45380970	T	G	0.4553	1.30911e-40	0.615988	rs6859	21	PVRL2	0	intronic	7.055	4	1.30911e-40	Longevity	1.051	0.0135001	AD	0.82	9.95457e-41
rs6859	19	45382034	A	G	0.4404	2.44869e-106	1	rs6859	21	PVRL2	0	UTR3	2.938	4	2.44869e-106	AD	1.366	5.13548e-101	Longevity	0.894	1.90957e-08
rs41290120	19	45382675	A	G	0.02982	3.02556e-53	1	rs41290120	21	PVRL2	0	intronic	1.823	5	3.02556e-53	Longevity	1.223	1.80414e-05	AD	0.54	1.32285e-50
rs406456	19	45382717	G	A	0.4125	1.01669e-43	0.934327	rs406315	21	PVRL2	0	intronic	1.878	5	1.01669e-43	AD	1.236	5.72831e-44	Longevity	0.951	0.0169606
rs3852860	19	45382966	T	C	0.4145	2.69601e-51	0.991187	rs3852861	21	PVRL2	0	intronic	4.255	2b	2.69601e-51	Longevity	1.076	0.000495065	AD	0.793	4.45476e-50
rs3852861	19	45383061	T	G	0.4165	1.4364e-51	1	rs3852861	21	PVRL2	0	intronic	1.477	4	1.4364e-51	Longevity	1.077	0.000469411	AD	0.793	2.49022e-50
rs71352237	19	45383079	C	T	0.1103	2.10831e-18	0.980793	rs34224078	21	PVRL2	0	intronic	0.629	2b	2.10831e-18	AD	1.229	4.09713e-18	Longevity	0.919	0.0113048
rs71171301	19	45383091	AC	A	0.1123	N/A	1	rs34224078	21	PVRL2	0	intronic	2.921	N/A	N/A	N/A	N/A	N/A	N/A	N/A	N/A
rs34224078	19	45383115	G	A	0.1123	8.22591e-19	1	rs34224078	21	PVRL2	0	intronic	3.141	4	8.22591e-19	AD	1.232	1.70666e-18	Longevity	0.918	0.0103696
rs35879138	19	45383139	A	T	0.1123	N/A	1	rs34224078	21	PVRL2	0	intronic	2.869	2b	N/A	N/A	N/A	N/A	N/A	N/A	N/A
rs11083749	19	45384105	T	C	0.494	N/A	0.648098	rs406315	21	PVRL2	0	intronic	4.794	7	N/A	N/A	N/A	N/A	N/A	N/A	N/A
rs406315	19	45384116	G	A	0.3956	7.36184e-46	1	rs406315	21	PVRL2	0	intronic	4.223	N/A	7.36184e-46	AD	1.247	1.33327e-45	Longevity	0.941	0.00503711
rs34994196	19	45384332	G	GC	0.495	N/A	0.654604	rs406315	21	PVRL2	0	intronic	0.876	N/A	N/A	N/A	N/A	N/A	N/A	N/A	N/A
rs1985129	19	45384338	A	G	0.493	N/A	0.645633	rs406315	21	PVRL2	0	intronic	0.057	N/A	N/A	N/A	N/A	N/A	N/A	N/A	N/A
rs3745150	19	45385759	C	G	0.4384	N/A	0.631458	rs7259620	21	PVRL2:CTB-129P6.4	0:0	ncRNA_intronic	6.638	5	N/A	N/A	N/A	N/A	N/A	N/A	N/A
rs142042446	19	45386467	GTAA	G	0.1342	N/A	0.682035	rs34095326	21	PVRL2:CTB-129P6.4	0:0	ncRNA_intronic	1.158	N/A	N/A	N/A	N/A	N/A	N/A	N/A	N/A
rs12972156	19	45387459	G	C	0.1352	N/A	0.676495	rs34095326	21	PVRL2:CTB-129P6.4	0:0	ncRNA_intronic	1.895	3a	N/A	N/A	N/A	N/A	N/A	N/A	N/A
rs12972970	19	45387596	A	G	0.1352	N/A	0.676495	rs34095326	21	PVRL2:CTB-129P6.4	0:0	ncRNA_intronic	2.278	7	0	AD	2.625	0	Longevity	0.686	5.40684e-34
rs34342646	19	45388130	A	G	0.1392	N/A	0.655015	rs34095326	21	PVRL2:CTB-129P6.4	0:0	ncRNA_intronic	1.017	7	0	AD	2.622	0	Longevity	0.686	5.85085e-34
rs71352238	19	45394336	C	T	0.1332	N/A	0.699078	rs34095326	21	TOMM40	0	intronic	4.8	4	0	AD	2.611	0	Longevity	0.683	1.19958e-36
rs157580	19	45395266	G	A	0.3757	5.55609e-156	1	rs157580	21	TOMM40	0	intronic	6.844	1f	5.55609e-156	Longevity	1.11	1.84881e-07	AD	0.666	8.24736e-152
rs2075649	19	45395330	G	A	0.4155	2.22348e-107	0.706202	rs7259620	21	TOMM40	0	intronic	6.534	5	2.22348e-107	Longevity	1.074	0.000367775	AD	0.712	2.39808e-106
rs2075650	19	45395619	G	A	0.1312	N/A	0.7108	rs34095326	21	TOMM40	0	intronic	7.974	1f	0	AD	2.595	0	Longevity	0.684	5.49854e-37
rs34095326	19	45395844	A	G	0.09841	4.3e-244	1	rs34095326	21	TOMM40	0	intronic	7.155	5	N/A	N/A	N/A	N/A	N/A	N/A	N/A
rs34404554	19	45395909	G	C	0.1312	N/A	0.7108	rs34095326	21	TOMM40	0	intronic	4.509	5	N/A	N/A	N/A	N/A	N/A	N/A	N/A
rs11556505	19	45396144	T	C	0.1312	N/A	0.7108	rs34095326	21	TOMM40	0	exonic	16.74	5	0	AD	2.605	0	Longevity	0.681	2.03172e-37
rs157584	19	45396899	C	T	0.492	1.23607e-64	0.837552	rs7259620	21	TOMM40	0	intronic	5	N/A	1.23607e-64	Longevity	1.081	8.70031e-05	AD	0.78	9.27453e-63
rs157585	19	45397512	C	A	0.4801	1.48599e-71	0.87418	rs7259620	21	TOMM40	0	intronic	2.188	N/A	1.48599e-71	Longevity	1.083	5.45201e-05	AD	0.769	1.61068e-69
rs157588	19	45398264	T	C	0.4801	9.05974e-72	0.87418	rs7259620	21	TOMM40	0	intronic	0.411	N/A	9.05974e-72	Longevity	1.083	5.33592e-05	AD	0.768	1.00042e-69
rs157590	19	45398716	C	A	0.4891	1.07707e-73	0.843206	rs7259620	21	TOMM40	0	intronic	2.228	N/A	1.07707e-73	Longevity	1.086	3.23067e-05	AD	0.766	1.91411e-71
rs2238681	19	45398817	T	C	0.4076	4.25417e-125	0.849837	rs7259620	21	TOMM40	0	intronic	0.724	7	4.25417e-125	Longevity	1.089	1.65833e-05	AD	0.697	8.75373e-123
rs8106922	19	45401666	G	A	0.4085	1.43433e-127	0.852863	rs7259620	21	TOMM40	0	intronic	5.099	5	1.43433e-127	Longevity	1.09	1.22137e-05	AD	0.696	3.93068e-125
rs34878901	19	45402477	T	C	0.4076	1.94638e-125	0.856866	rs7259620	21	TOMM40	0	intronic	1.55	6	1.94638e-125	Longevity	1.093	8.30037e-06	AD	0.699	7.9803e-123
rs1160985	19	45403412	T	C	0.4463	3.19821e-152	1	rs7259620	21	TOMM40	0	intronic	0.284	1f	3.19821e-152	Longevity	1.123	4.26078e-09	AD	0.679	2.11023e-146
rs760136	19	45403858	G	A	0.4463	3.19821e-152	1	rs7259620	21	TOMM40	0	intronic	0.487	5	3.19821e-152	Longevity	1.123	4.26078e-09	AD	0.679	2.11023e-146
rs741780	19	45404431	C	T	0.4483	5.87755e-146	0.9918	rs7259620	21	TOMM40	0	intronic	3.8	N/A	5.87755e-146	Longevity	1.12	1.10632e-08	AD	0.683	1.55689e-140
rs1038025	19	45404972	C	T	0.4463	1.244e-150	1	rs7259620	21	TOMM40	0	UTR3	2.561	6	1.244e-150	Longevity	1.125	3.43048e-09	AD	0.679	1.03011e-144
rs1038026	19	45405062	G	A	0.4463	8.04246e-151	1	rs7259620	21	TOMM40	0	UTR3	0.815	7	8.04246e-151	Longevity	1.124	4.37516e-09	AD	0.679	5.21522e-145
rs1305062	19	45405521	C	G	0.4085	N/A	0.852279	rs7259620	21	TOMM40	0	UTR3	1.167	7	N/A	N/A	N/A	N/A	N/A	N/A	N/A
rs34215622	19	45406538	CG	C	0.4384	N/A	0.959666	rs7259620	21	TOMM40	0	UTR3	13.55	N/A	N/A	N/A	N/A	N/A	N/A	N/A	N/A
rs7259620	19	45407788	A	G	0.4463	1.30336e-153	1	rs7259620	21	TOMM40	841	downstream	0.145	4	1.30336e-153	Longevity	1.126	2.76924e-09	AD	0.676	1.31134e-147
rs405509	19	45408836	T	G	0.4841	4.25045e-121	0.719794	rs7259620	21	APOE	174	upstream	9.175	N/A	4.25045e-121	AD	1.395	2.24144e-113	Longevity	0.878	6.68149e-11
rs440446	19	45409167	C	G	0.3628	N/A	0.679908	rs157580	21	APOE	0	exonic	5.367	4	N/A	N/A	N/A	N/A	N/A	N/A	N/A
rs769450	19	45410444	A	G	0.4115	2.71776e-122	0.855037	rs7259620	21	APOE	0	intronic	4.708	5	2.71776e-122	Longevity	1.099	4.65621e-06	AD	0.697	2.03677e-119
rs7412	19	45412079	T	C	0.06262	3.94004e-61	1	rs7412	21	APOE	0	exonic	25.1	4	3.94004e-61	Longevity	1.278	2.36995e-11	AD	0.627	1.14605e-52
rs1065853	19	45413233	T	G	0.06262	N/A	1	rs7412	21	APOE	582	downstream	0.005	2b	N/A	N/A	N/A	N/A	N/A	N/A	N/A
rs72654473	19	45414399	A	C	0.09344	2.42461e-08	0.663449	rs7412	21	APOE	1748	intergenic	4.775	4	2.42461e-08	Longevity	1.123	0.000514572	CAD	0.911	2.18062e-06
rs439401	19	45414451	T	C	0.3807	N/A	0.889698	rs484195	21	APOE	1800	intergenic	4.835	1b	N/A	N/A	N/A	N/A	N/A	N/A	N/A
rs5828224	19	45414866	AT	A	0.3738	N/A	0.782631	rs484195	21	APOE	2215	intergenic	1.444	N/A	N/A	N/A	N/A	N/A	N/A	N/A	N/A
rs445925	19	45415640	A	G	0.09443	1.64825e-07	0.655812	rs7412	21	APOC1	1863	intergenic	4.629	6	1.64825e-07	Longevity	1.118	0.000851984	CAD	0.918	9.87367e-06
rs59325138	19	45416291	T	C	0.3986	3.14524e-98	1	rs59325138	21	APOC1	1212	intergenic	0.344	4	3.14524e-98	Longevity	1.071	0.00102965	AD	0.715	1.32265e-97
rs584007	19	45416478	A	G	0.3777	N/A	0.894015	rs484195	21	APOC1	1025	intergenic	2.739	1f	N/A	N/A	N/A	N/A	N/A	N/A	N/A
rs390082	19	45416831	G	T	0.09443	1.72645e-07	0.655812	rs7412	21	APOC1	672	upstream	3.549	N/A	1.72645e-07	Longevity	1.118	0.000836884	CAD	0.918	1.0555e-05
rs12691088	19	45418486	A	G	0.02187	N/A	0.907192	rs146275714	21	APOC1	0	intronic	4.837	2b	N/A	N/A	N/A	N/A	N/A	N/A	N/A
rs3826688	19	45418961	T	C	0.3777	N/A	0.886531	rs484195	21	APOC1	0	intronic	1.332	5	N/A	N/A	N/A	N/A	N/A	N/A	N/A
rs12721056	19	45421744	T	G	0.34	N/A	0.746812	rs59325138	21	APOC1	0	intronic	0.141	6	N/A	N/A	N/A	N/A	N/A	N/A	N/A
rs484195	19	45421877	A	G	0.3966	6.83939e-137	1	rs484195	21	APOC1	0	intronic	1.967	7	6.83939e-137	Longevity	1.1	1.80055e-05	AD	0.668	1.18592e-134
rs12721052	19	45421972	A	AG	0.3419	N/A	0.744919	rs59325138	21	APOC1	0	intronic	1.217	N/A	N/A	N/A	N/A	N/A	N/A	N/A	N/A
rs78959900	19	45423636	A	G	0.3419	N/A	0.737765	rs59325138	21	APOC1	1029	intergenic	0.38	5	N/A	N/A	N/A	N/A	N/A	N/A	N/A
rs157594	19	45425175	T	G	0.3976	N/A	0.987762	rs484195	21	APOC1	2568	intergenic	3.677	N/A	N/A	N/A	N/A	N/A	N/A	N/A	N/A
rs190712692	19	45425178	A	G	0.04473	N/A	0.631364	rs7412	21	APOC1	2571	intergenic	2.38	7	N/A	N/A	N/A	N/A	N/A	N/A	N/A
rs157595	19	45425460	A	G	0.3966	N/A	0.99182	rs484195	21	APOC1	2853	intergenic	1.764	N/A	N/A	N/A	N/A	N/A	N/A	N/A	N/A
rs141622900	19	45426792	A	G	0.04473	N/A	0.631364	rs7412	21	APOC1P1	3268	intergenic	2.243	7	N/A	N/A	N/A	N/A	N/A	N/A	N/A
rs4803770	19	45427353	G	C	0.3618	N/A	0.762803	rs59325138	21	APOC1P1	2707	intergenic	1.184	4	N/A	N/A	N/A	N/A	N/A	N/A	N/A
rs4803772	19	45428459	T	C	0.337	N/A	0.723405	rs59325138	21	APOC1P1	1601	intergenic	3.558	7	N/A	N/A	N/A	N/A	N/A	N/A	N/A
rs117261169	19	45491032	T	C	0.01093	3.04387e-11	1	rs117261169	21	CLPTM1	0	intronic	0.4	4	3.04387e-11	Longevity	1.388	0.000120429	AD,CAD	0.776	8.84754e-09
rs562497749	19	45628564	TA	T	0.008946	N/A	0.640254	rs117261169	21	MARK4:PPP1R37	0:0	intronic	1.142	N/A	N/A	N/A	N/A	N/A	N/A	N/A	N/A
rs346751	19	45734433	C	T	0.4334	5.4555e-07	0.821287	rs62118504	21	MARK4:EXOC3L2	0:0	intronic	0.931	5	5.4555e-07	CAD	1.027	0.0122029	AD	0.924	2.43899e-06
rs62118504	19	45734751	G	A	0.4006	1.67887e-12	1	rs62118504	21	MARK4:EXOC3L2	0:0	intronic	2.448	7	1.67887e-12	CAD	1.034	0.00225749	AD	0.893	2.35605e-11
rs149628060	19	45803471	T	C	0.005964	5.56184e-12	1	rs183442275	21	MARK4	0	intronic	4.933	6	5.56184e-12	AD	1.565	1.35386e-11	Longevity	0.721	0.0135461
rs183442275	19	45806553	T	C	0.005964	4.96442e-12	1	rs183442275	21	MARK4	0	UTR3	16.1	5	4.96442e-12	AD	1.565	1.18999e-11	Longevity	0.721	0.0137029
rs74606069	19	45834975	T	C	0.006958	N/A	0.855418	rs183442275	21	RPS16P9	980	downstream	0.013	2b	N/A	N/A	N/A	N/A	N/A	N/A	N/A
rs76121493	19	45859692	A	G	0.007952	N/A	0.746982	rs183442275	21	ERCC2	0	intronic	0.219	5	N/A	N/A	N/A	N/A	N/A	N/A	N/A
rs1964272	19	46190268	G	A	0.497	5.62226e-10	1	rs1964272	22	SNRPD2	443	downstream	2.137	7	5.62226e-10	CAD	1.047	2.91606e-06	AD,Longevity	0.942	7.54927e-06
rs541794134	19	46194794	AT	A	0.4235	N/A	0.610468	rs1964272	22	SNRPD2	0	UTR5	0.623	N/A	N/A	N/A	N/A	N/A	N/A	N/A	N/A
19:46196634:C:G	19	46196634	C	G	0.497	N/A	1	rs1964272	22	QPCTL	0	intronic	7.558	2b	N/A	N/A	N/A	N/A	N/A	N/A	N/A
rs7256920	19	46203083	G	A	0.496	4.74513e-09	0.996161	rs1964272	22	QPCTL	0	intronic	1.02	7	4.74513e-09	CAD	1.045	7.24631e-06	AD,Longevity	0.945	2.80861e-05
rs35302007	19	46219145	C	G	0.328	N/A	0.981941	rs8108474	22	FBXO46	0	intronic	0.938	4	N/A	N/A	N/A	N/A	N/A	N/A	N/A
rs35732815	19	46224156	G	A	0.4592	N/A	0.949217	rs11083781	22	FBXO46	0	intronic	8.459	4	N/A	N/A	N/A	N/A	N/A	N/A	N/A
rs7256524	19	46224654	T	C	0.327	3.92192e-08	0.977438	rs8108474	22	FBXO46	0	intronic	0.789	7	3.92192e-08	CAD	1.042	8.78122e-05	AD,Longevity	0.941	2.11635e-05
rs36120341	19	46224971	T	C	0.327	5.10414e-08	0.977438	rs8108474	22	FBXO46	0	intronic	4.028	6	5.10414e-08	CAD	1.041	0.000106497	AD,Longevity	0.942	2.30125e-05
rs34388571	19	46225952	A	G	0.4592	N/A	0.949217	rs11083781	22	FBXO46	0	intronic	0.418	5	N/A	N/A	N/A	N/A	N/A	N/A	N/A
rs57947504	19	46227880	C	T	0.4592	N/A	0.949217	rs11083781	22	FBXO46	0	intronic	3.294	7	N/A	N/A	N/A	N/A	N/A	N/A	N/A
rs60356458	19	46234632	C	T	0.4583	N/A	0.953325	rs11083781	22	FBXO46	469	upstream	4.976	5	N/A	N/A	N/A	N/A	N/A	N/A	N/A
rs4802271	19	46235868	C	T	0.4155	N/A	0.788183	rs11083781	22	AC074212.3	640	upstream	3.7	6	N/A	N/A	N/A	N/A	N/A	N/A	N/A
rs4802272	19	46235950	G	A	0.4602	N/A	0.945248	rs11083781	22	AC074212.3	558	upstream	0.58	7	N/A	N/A	N/A	N/A	N/A	N/A	N/A
rs2041975	19	46238555	C	T	0.4682	N/A	0.992062	rs11083781	22	AC074212.3	0	intronic	2.368	7	N/A	N/A	N/A	N/A	N/A	N/A	N/A
rs9807819	19	46239598	T	C	0.327	1.99019e-08	0.977444	rs8108474	22	AC074212.3	0	intronic	0.826	1b	1.99019e-08	CAD	1.041	4.36898e-05	AD,Longevity	0.943	2.08813e-05
rs12610941	19	46241195	C	T	0.4682	3.70134e-08	0.992062	rs11083781	22	AC074212.3	0	intronic	3.093	6	3.70134e-08	AD,Longevity	1.075	4.86487e-08	CAD	0.98	0.0359487
rs10415988	19	46246704	T	C	0.4612	1.92159e-08	0.964764	rs11083781	22	AC074212.3	0	intronic	2.489	4	1.92159e-08	AD,Longevity	1.076	1.79431e-08	CAD	0.982	0.0490091
rs10422883	19	46247641	G	A	0.4612	N/A	0.964764	rs11083781	22	AC074212.3	0	intronic	2.992	7	N/A	N/A	N/A	N/A	N/A	N/A	N/A
rs10404220	19	46248407	A	G	0.4602	N/A	0.968844	rs11083781	22	AC074212.3	0	intronic	0.735	7	N/A	N/A	N/A	N/A	N/A	N/A	N/A
rs12611358	19	46251362	A	G	0.4682	N/A	1	rs11083781	22	AC074212.3	0	intronic	0.647	7	N/A	N/A	N/A	N/A	N/A	N/A	N/A
rs10401487	19	46251460	C	T	0.4682	N/A	1	rs11083781	22	AC074212.3	0	intronic	2.13	7	N/A	N/A	N/A	N/A	N/A	N/A	N/A
rs116959973	19	46252333	T	A	0.2614	N/A	0.725132	rs8108474	22	AC074212.3	0	intronic	1.889	6	N/A	N/A	N/A	N/A	N/A	N/A	N/A
rs10416076	19	46255075	A	G	0.4682	7.4392e-09	1	rs11083781	22	AC074212.3	0	intronic	0.909	7	7.4392e-09	AD,Longevity	1.078	7.72684e-09	CAD	0.981	0.0421433
rs11083781	19	46255139	T	C	0.4682	4.84885e-09	1	rs11083781	22	AC074212.3	0	intronic	3.613	7	4.84885e-09	AD,Longevity	1.078	6.1148e-09	CAD	0.98	0.0340437
rs10404730	19	46257358	C	A	0.4682	N/A	0.992078	rs11083781	22	AC074212.3	0	intronic	0.377	7	N/A	N/A	N/A	N/A	N/A	N/A	N/A
rs10419334	19	46258993	T	G	0.4682	8.15781e-09	0.992078	rs11083781	22	AC074212.3	0	intronic	0.144	7	8.15781e-09	AD,Longevity	1.078	7.22867e-09	CAD	0.982	0.0496085
rs7260651	19	46260245	A	G	0.4672	N/A	0.996053	rs11083781	22	AC074212.3	0	intronic	0.228	5	N/A	N/A	N/A	N/A	N/A	N/A	N/A
rs4802275	19	46260375	T	C	0.4672	N/A	0.996053	rs11083781	22	AC074212.3	0	intronic	2.382	5	N/A	N/A	N/A	N/A	N/A	N/A	N/A
rs4802276	19	46260748	C	T	0.4682	9.14935e-09	0.992078	rs11083781	22	AC074212.3	0	intronic	6.086	7	9.14935e-09	AD,Longevity	1.077	8.1174e-09	CAD	0.982	0.0498094
rs4802277	19	46261247	A	G	0.4672	8.9969e-09	0.996053	rs11083781	22	AC074212.3	0	intronic	0.006	4	8.9969e-09	AD,Longevity	1.077	8.8273e-09	CAD	0.982	0.0450056
rs2341096	19	46261762	G	A	0.4672	1.67798e-08	0.996053	rs11083781	22	AC074212.3	0	intronic	2.989	7	1.67798e-08	AD,Longevity	1.076	1.74083e-08	CAD	0.981	0.0438257
rs10401971	19	46261982	T	C	0.4672	1.09855e-08	0.996053	rs11083781	22	AC074212.3	0	intronic	0.365	7	1.09855e-08	AD,Longevity	1.077	1.05395e-08	CAD	0.982	0.0464546
rs725660	19	46262286	A	C	0.328	6.41748e-09	0.990991	rs8108474	22	AC074212.3	0	exonic	21.8	N/A	6.41748e-09	CAD	1.042	2.91911e-05	AD,Longevity	0.942	9.55852e-06
rs8112282	19	46265029	T	C	0.4682	1.29549e-08	0.992078	rs11083781	22	AC074212.3	0	exonic	0.556	5	1.29549e-08	AD,Longevity	1.077	1.2278e-08	CAD	0.982	0.0473897
rs2341097	19	46268902	T	C	0.3231	1.68562e-08	0.959593	rs8108474	22	AC074212.5:SIX5	0:0	exonic	22.2	1f	1.68562e-08	CAD	1.04	6.01015e-05	AD,Longevity	0.942	1.27546e-05
rs2014576	19	46269076	A	G	0.4523	3.79063e-08	0.878797	rs11083781	22	AC074212.5:SIX5	0:0	exonic	15.67	N/A	3.79063e-08	AD,Longevity	1.074	5.34692e-08	CAD	0.98	0.0335365
rs3745802	19	46271177	T	G	0.4672	1.2929e-08	0.996053	rs11083781	22	AC074212.5:SIX5:AC074212.6	0:0:0	ncRNA_exonic	10.53	4	1.2929e-08	AD,Longevity	1.077	1.4054e-08	CAD	0.981	0.0413147
rs635299	19	46274171	C	A	0.4672	1.75468e-08	0.996053	rs11083781	22	AC074212.6:DMPK	0:0	ncRNA_intronic	7.629	N/A	1.75468e-08	AD,Longevity	1.076	1.61859e-08	CAD	0.982	0.0493955
rs915915	19	46274972	C	A	0.4652	N/A	0.988215	rs11083781	22	AC074212.6:DMPK	0:0	ncRNA_exonic	9.474	N/A	N/A	N/A	N/A	N/A	N/A	N/A	N/A
rs16939	19	46276056	A	C	0.4672	N/A	0.996053	rs11083781	22	DMPK	0	intronic	5.638	4	N/A	N/A	N/A	N/A	N/A	N/A	N/A
rs4803854	19	46277288	A	C	0.4672	N/A	0.996053	rs11083781	22	DMPK	0	intronic	1.202	5	N/A	N/A	N/A	N/A	N/A	N/A	N/A
rs76511276	19	46279575	A	G	0.339	N/A	0.686166	rs11083781	22	DMPK	0	intronic	2.026	7	N/A	N/A	N/A	N/A	N/A	N/A	N/A
rs74965490	19	46279583	G	A	0.339	N/A	0.686166	rs11083781	22	DMPK	0	intronic	2.225	6	N/A	N/A	N/A	N/A	N/A	N/A	N/A
rs562764391	19	46279585	T	G	0.339	N/A	0.686166	rs11083781	22	DMPK	0	intronic	0.027	N/A	N/A	N/A	N/A	N/A	N/A	N/A	N/A
rs531756450	19	46279591	C	T	0.3499	N/A	0.699781	rs11083781	22	DMPK	0	intronic	0.065	N/A	N/A	N/A	N/A	N/A	N/A	N/A	N/A
rs75413061	19	46279600	G	A	0.3559	N/A	0.707847	rs11083781	22	DMPK	0	intronic	2.242	7	N/A	N/A	N/A	N/A	N/A	N/A	N/A
rs74399432	19	46279603	A	G	0.3559	N/A	0.707847	rs11083781	22	DMPK	0	intronic	1.4	7	N/A	N/A	N/A	N/A	N/A	N/A	N/A
rs74490545	19	46279604	C	T	0.3559	N/A	0.707847	rs11083781	22	DMPK	0	intronic	2.271	7	N/A	N/A	N/A	N/A	N/A	N/A	N/A
rs77359036	19	46279606	C	T	0.3559	N/A	0.707847	rs11083781	22	DMPK	0	intronic	2.267	7	N/A	N/A	N/A	N/A	N/A	N/A	N/A
rs77733323	19	46279608	G	A	0.3569	N/A	0.703132	rs11083781	22	DMPK	0	intronic	2.13	7	N/A	N/A	N/A	N/A	N/A	N/A	N/A
rs77823890	19	46279613	G	A	0.3797	N/A	0.747695	rs11083781	22	DMPK	0	intronic	0.052	7	N/A	N/A	N/A	N/A	N/A	N/A	N/A
rs76186545	19	46279615	C	A	0.3797	N/A	0.747695	rs11083781	22	DMPK	0	intronic	1.497	7	N/A	N/A	N/A	N/A	N/A	N/A	N/A
rs36135587	19	46279623	C	G	0.3907	N/A	0.768866	rs11083781	22	DMPK	0	intronic	0.024	7	N/A	N/A	N/A	N/A	N/A	N/A	N/A
rs36141801	19	46279628	T	C	0.3907	N/A	0.768866	rs11083781	22	DMPK	0	intronic	1.166	7	N/A	N/A	N/A	N/A	N/A	N/A	N/A
rs2070737	19	46282890	T	A	0.33	N/A	0.991064	rs8108474	22	DMPK:AC011530.4	0:0	intronic	0.28	1b	N/A	N/A	N/A	N/A	N/A	N/A	N/A
rs672348	19	46284334	G	T	0.4672	2.12415e-08	0.996053	rs11083781	22	DMPK:AC011530.4	0:0	intronic	15.42	N/A	2.12415e-08	AD,Longevity	1.075	2.09135e-08	CAD	0.982	0.046705
rs522769	19	46284520	A	G	0.4672	1.99388e-08	0.996053	rs11083781	22	DMPK:AC011530.4	0:0	intronic	14.85	5	1.99388e-08	AD,Longevity	1.075	1.8679e-08	CAD	0.982	0.048936
rs149612963	19	46285362	GC	G	0.328	N/A	0.990991	rs8108474	22	DMPK:AC011530.4	0:0	intronic	2.779	N/A	N/A	N/A	N/A	N/A	N/A	N/A	N/A
rs617988	19	46287200	G	C	0.4672	N/A	0.996053	rs11083781	22	AC011530.4:DMWD	0:0	UTR3	6.723	5	N/A	N/A	N/A	N/A	N/A	N/A	N/A
rs8109951	19	46289503	T	C	0.329	2.59489e-08	0.995497	rs8108474	22	DMWD	0	exonic	0.135	1d	2.59489e-08	CAD	1.041	4.98821e-05	AD,Longevity	0.944	2.41541e-05
rs17571725	19	46290822	T	C	0.328	1.6492e-08	1	rs8108474	22	DMWD	0	intronic	4.219	5	1.6492e-08	CAD	1.042	3.39044e-05	AD,Longevity	0.944	2.20983e-05
rs9676288	19	46292060	T	G	0.329	1.8968e-08	0.995497	rs8108474	22	DMWD	0	intronic	0.363	7	1.8968e-08	CAD	1.041	3.87607e-05	AD,Longevity	0.944	2.23806e-05
rs7246377	19	46292259	A	G	0.4662	1.6468e-08	0.992148	rs11083781	22	DMWD	0	intronic	1.626	5	1.6468e-08	AD,Longevity	1.076	1.5522e-08	CAD	0.982	0.0481951
rs72626215	19	46294136	A	G	0.2614	N/A	0.734774	rs8108474	22	DMWD	0	exonic	7.944	4	N/A	N/A	N/A	N/A	N/A	N/A	N/A
rs1865116	19	46294510	A	G	0.4672	N/A	0.996053	rs11083781	22	DMWD	0	intronic	14.08	4	N/A	N/A	N/A	N/A	N/A	N/A	N/A
rs62111759	19	46296230	T	A	0.4682	N/A	0.992125	rs11083781	22	DMWD	169	upstream	13.28	4	N/A	N/A	N/A	N/A	N/A	N/A	N/A
rs35226705	19	46301456	C	A	0.4423	1.13203e-06	0.666976	rs11083781	22	RSPH6A	0	intronic	1.99	6	1.13203e-06	CAD	1.031	0.00117715	AD,Longevity	0.948	5.47744e-05
rs8108474	19	46301479	T	C	0.328	4.55183e-09	1	rs8108474	22	RSPH6A	0	intronic	0.048	7	4.55183e-09	CAD	1.045	7.5142e-06	AD,Longevity	0.944	2.59331e-05
rs8108590	19	46301620	G	A	0.328	1.09979e-08	1	rs8108474	22	RSPH6A	0	intronic	2.305	6	1.09979e-08	CAD	1.043	1.88087e-05	AD,Longevity	0.944	2.60617e-05
rs8108864	19	46301671	A	G	0.328	1.04582e-08	1	rs8108474	22	RSPH6A	0	intronic	1.224	7	1.04582e-08	CAD	1.043	1.83754e-05	AD,Longevity	0.944	2.53076e-05
rs7252126	19	46302374	A	T	0.3151	N/A	0.942928	rs8108474	22	RSPH6A	0	intronic	9.114	1b	N/A	N/A	N/A	N/A	N/A	N/A	N/A
rs35902819	19	46302532	AGG	A	0.3151	N/A	0.942928	rs8108474	22	RSPH6A	0	intronic	3.338	N/A	N/A	N/A	N/A	N/A	N/A	N/A	N/A
rs12463359	19	46304585	T	G	0.4115	8.47378e-08	0.694822	rs11083781	22	RSPH6A	0	intronic	6.301	5	8.47378e-08	AD,Longevity	1.07	3.34571e-07	CAD	0.977	0.0124802
rs35295101	19	46305051	CCA	C	0.4185	N/A	0.627524	rs16980051	22	RSPH6A	0	intronic	0.941	N/A	N/A	N/A	N/A	N/A	N/A	N/A	N/A
rs537694212	19	46306468	GA	G	0.2714	N/A	0.748142	rs8108474	22	RSPH6A	0	intronic	4.636	N/A	N/A	N/A	N/A	N/A	N/A	N/A	N/A
rs34633566	19	46306719	C	G	0.3151	N/A	0.934012	rs8108474	22	RSPH6A	0	intronic	1.344	6	N/A	N/A	N/A	N/A	N/A	N/A	N/A
rs372215678	19	46306951	GA	G	0.3231	N/A	0.808925	rs8108474	22	RSPH6A	0	intronic	0.486	N/A	N/A	N/A	N/A	N/A	N/A	N/A	N/A
rs2879934	19	46308716	G	A	0.3171	1.66965e-08	0.924857	rs8108474	22	RSPH6A	0	intronic	2.848	7	1.66965e-08	CAD	1.043	2.20606e-05	AD,Longevity	0.944	3.44036e-05
rs1972423	19	46308915	C	A	0.3151	5.70388e-08	0.934165	rs8108474	22	RSPH6A	0	intronic	3.479	6	5.70388e-08	CAD	1.041	4.86173e-05	AD,Longevity	0.946	5.66495e-05
rs1548029	19	46309203	C	A	0.3161	1.39635e-08	0.929499	rs8108474	22	RSPH6A	0	intronic	9.521	1f	1.39635e-08	CAD	1.043	2.06802e-05	AD,Longevity	0.944	3.04339e-05
rs12984785	19	46310807	C	T	0.4095	6.91375e-08	0.689177	rs11083781	22	RSPH6A	0	intronic	7.751	7	6.91375e-08	AD,Longevity	1.072	2.29927e-07	CAD	0.977	0.0146623
19:46311011:A:T	19	46311011	A	T	0.4781	N/A	0.801288	rs16980051	22	RSPH6A	0	N/A	2.417	6	N/A	N/A	N/A	N/A	N/A	N/A	N/A
19:46311011:C:T	19	46311011	C	T	0.3628	N/A	0.801288	rs16980051	22	RSPH6A	0	intronic	2.181	N/A	N/A	N/A	N/A	N/A	N/A	N/A	N/A
rs36091860	19	46312880	A	G	0.3161	1.09631e-07	0.929499	rs8108474	22	RSPH6A	0	intronic	2.516	4	1.09631e-07	CAD	1.041	4.61225e-05	AD,Longevity	0.948	0.00011871
rs7253302	19	46314894	C	A	0.3181	2.28404e-08	0.920238	rs8108474	22	RSPH6A	0	intronic	2.844	7	2.28404e-08	CAD	1.04	7.2274e-05	AD,Longevity	0.942	1.4583e-05
rs3810333	19	46318691	C	T	0.3956	N/A	0.635348	rs8108474	22	SYMPK	0	upstream:downstream	5.72	N/A	N/A	N/A	N/A	N/A	N/A	N/A	N/A
rs74821481	19	46320041	T	G	0.3191	1.63616e-07	0.898486	rs8108474	22	SYMPK	0	intronic	1.816	5	1.63616e-07	CAD	1.039	0.000125547	AD,Longevity	0.946	6.64864e-05
rs4802279	19	46322830	C	T	0.4125	5.31818e-08	0.6619	rs11083781	22	SYMPK	0	intronic	5.843	5	5.31818e-08	AD,Longevity	1.073	1.1151e-07	CAD	0.979	0.0229471
rs11669073	19	46324880	T	C	0.3171	6.37224e-08	0.907301	rs8108474	22	SYMPK	0	intronic	0.743	4	6.37224e-08	CAD	1.038	0.000178177	AD,Longevity	0.942	1.73663e-05
rs35114617	19	46325483	C	T	0.3191	5.58581e-08	0.907171	rs8108474	22	SYMPK	0	intronic	1.083	7	5.58581e-08	CAD	1.039	0.000139156	AD,Longevity	0.943	1.93615e-05
rs11671524	19	46327166	A	G	0.3191	5.83063e-08	0.907171	rs8108474	22	SYMPK	0	intronic	8.085	4	5.83063e-08	CAD	1.039	0.000136117	AD,Longevity	0.943	2.07065e-05
rs10500292	19	46327933	T	C	0.4125	5.049e-08	0.6619	rs11083781	22	SYMPK	0	intronic	5.31	5	5.049e-08	AD,Longevity	1.073	1.15041e-07	CAD	0.979	0.0210616
rs8102876	19	46332842	T	C	0.3171	9.23988e-08	0.907301	rs8108474	22	SYMPK	0	intronic	2.005	1f	9.23988e-08	CAD	1.038	0.000147995	AD,Longevity	0.944	3.09032e-05
rs10612114	19	46334212	G	GGTGT	0.3171	N/A	0.907036	rs8108474	22	SYMPK:AC092301.3	0:0	ncRNA_intronic	7.512	N/A	N/A	N/A	N/A	N/A	N/A	N/A	N/A
rs7258283	19	46335511	T	C	0.3191	1.01916e-07	0.907171	rs8108474	22	SYMPK	0	intronic	0.233	5	1.01916e-07	CAD	1.038	0.000170021	AD,Longevity	0.944	2.98228e-05
rs71340703	19	46336276	CA	C	0.3151	N/A	0.783194	rs8108474	22	SYMPK	0	intronic	1.826	N/A	N/A	N/A	N/A	N/A	N/A	N/A	N/A
rs7256192	19	46338492	A	G	0.3191	1.06025e-07	0.907171	rs8108474	22	SYMPK	0	intronic	12.63	1f	1.06025e-07	CAD	1.038	0.000180229	AD,Longevity	0.944	2.93285e-05
rs544890469	19	46339175	TAAAGAAAG	TAAAG	0.001988	N/A	0.894692	rs8108474	22	SYMPK	0	N/A	N/A	N/A	N/A	N/A	N/A	N/A	N/A	N/A	N/A
rs563152407	19	46339175	TAAAGAAAGAAAGAAAG	TAAAGAAAG	0.3141	N/A	0.894692	rs8108474	22	SYMPK	0	N/A	N/A	N/A	N/A	N/A	N/A	N/A	N/A	N/A	N/A
rs71340704	19	46339175	TAAAGAAAGAAAG	T	0.000994	N/A	0.894692	rs8108474	22	SYMPK	0	intronic	1.031	N/A	N/A	N/A	N/A	N/A	N/A	N/A	N/A
rs7254067	19	46342885	A	G	0.3201	1.07002e-07	0.902975	rs8108474	22	SYMPK	0	intronic	2.737	7	1.07002e-07	CAD	1.038	0.000190507	AD,Longevity	0.944	2.80155e-05
19:46344485:A:C	19	46344485	A	C	0.1103	N/A	0.704611	rs16980051	22	SYMPK	0	intronic	1.311	6	N/A	N/A	N/A	N/A	N/A	N/A	N/A
19:46344485:C:G	19	46344485	C	G	0.4404	N/A	0.704611	rs16980051	22	SYMPK	0	N/A	1.231	N/A	N/A	N/A	N/A	N/A	N/A	N/A	N/A
rs16980051	19	46345886	C	T	0.4771	1.79187e-08	1	rs16980051	22	SYMPK	0	intronic	2.248	5	1.79187e-08	CAD	1.028	0.00315729	AD,Longevity	0.935	2.58852e-07
rs35159561	19	46350058	CT	C	0.2942	N/A	0.778434	rs8108474	22	SYMPK	0	intronic	1.249	N/A	N/A	N/A	N/A	N/A	N/A	N/A	N/A
rs62109854	19	46350375	C	A	0.3201	1.60608e-07	0.902975	rs8108474	22	SYMPK	0	intronic	11.49	6	1.60608e-07	CAD	1.037	0.000231509	AD,Longevity	0.944	3.53575e-05
rs7252363	19	46354793	A	G	0.3201	1.95693e-07	0.902975	rs8108474	22	SYMPK	0	intronic	0.011	3a	1.95693e-07	CAD	1.037	0.000232585	AD,Longevity	0.945	4.33421e-05
rs7250497	19	46358425	G	A	0.3201	2.18494e-07	0.902975	rs8108474	22	SYMPK	0	UTR5	3.531	7	2.18494e-07	CAD	1.038	0.000213303	AD,Longevity	0.945	5.30843e-05
rs11671106	19	46367025	T	C	0.3191	2.86319e-07	0.898854	rs8108474	22	FOXA3	221	upstream	6.231	5	2.86319e-07	CAD	1.036	0.000394424	AD,Longevity	0.944	3.81836e-05
rs8103278	19	46370381	A	G	0.3191	2.68324e-07	0.898486	rs8108474	22	FOXA3	0	intronic	16.25	2b	2.68324e-07	CAD	1.036	0.000469019	AD,Longevity	0.944	2.99846e-05
rs59093775	19	46374037	A	G	0.2932	5.61259e-06	0.677081	rs8108474	22	FOXA3	0	intronic	0.738	6	5.61259e-06	CAD	1.032	0.00187732	AD,Longevity	0.947	0.000188576
rs11669442	19	46374557	C	T	0.3091	5.09846e-06	0.631909	rs8108474	22	FOXA3	0	intronic	5.878	6	5.09846e-06	CAD	1.028	0.00662072	AD,Longevity	0.944	4.82612e-05
rs35506173	19	46374916	T	C	0.2624	2.24009e-05	0.647244	rs8108474	22	FOXA3	0	intronic	0.506	5	2.24009e-05	CAD	1.033	0.00239652	AD,Longevity	0.949	0.000650395

## Sheet: Table S5
Table S5. List of SNPs reported in GWAScatalog which are candidate SNPs of the ASSET results
genomic Locus	IndSigSNP	Chr	Position	rsID	PMID	Trait	First Author	Date	P-value
1	rs4845619	1	154395946	rs6689306	29227965	Parental longevity (combined parental attained age, Martingale residuals)	Pilling LC	2017-12-01	2e-06
1	rs4845619	1	154395946	rs6689306	26343387	Coronary artery disease	Nikpay M	2015-09-07	3e-09
1	rs4845619	1	154422067	rs4845625	29212778	Coronary artery disease	van der Harst P	2017-12-06	6e-16
1	rs4845619	1	154422067	rs4845625	33020668	Coronary artery disease	Koyama S	2020-10-05	6e-17
2	rs2093761	1	207692049	rs6656401	31473137	Alzheimer's disease	Moreno-Grau S	2019-08-13	2e-14
2	rs2093761	1	207692049	rs6656401	30617256	Alzheimer's disease (late onset)	Jansen IE	2019-01-07	1e-17
2	rs2093761	1	207692049	rs6656401	30805717	Alzheimer's disease or fasting insulin levels (pleiotropy)	Zhu Z	2019-02-25	4e-15
2	rs2093761	1	207786289	rs6701713	29777097	Alzheimer's disease or family history of Alzheimer's disease	Marioni RE	2018-05-18	9e-24
3	rs35103166	2	127842607	rs11694743	30072576	Blood protein levels	Emilsson V	2018-08-02	1e-07
3	rs35103166	2	127882182	rs35103166	29777097	Alzheimer's disease or family history of Alzheimer's disease	Marioni RE	2018-05-18	5e-08
3	rs7564197	2	127878432	rs4663099	29777097	Alzheimer's disease or family history of Alzheimer's disease	Marioni RE	2018-05-18	5e-08
3	rs6733839	2	127891427	rs4663105	30617256	Alzheimer's disease or family history of Alzheimer's disease	Jansen IE	2019-01-07	3e-44
3	rs6733839	2	127892810	rs6733839	30805717	Alzheimer's disease or HDL levels (pleiotropy)	Zhu Z	2019-02-25	3e-25
4	rs116426890	2	203676105	rs115400054	25961943	Cholesterol, total	Surakka I	2015-05-11	5e-09
4	rs116426890	2	203664929	rs76122535	32358547	White matter integrity (fractional anisotropy)	Persyn E	2020-05-01	6e-09
4	rs116426890	2	203649501	rs72932727	31430377	Non-lobar intracerebral hemorrhage (MTAG)	Chung J	2019-08-20	2e-08
4	rs116426890	2	203708307	rs934287	32632093	Migraine and/or pulse pressure	Guo Y	2020-07-06	1e-13
4	rs116426890	2	203714973	rs10207567	30643251	Smoking initiation (ever regular vs never regular) (MTAG)	Liu M	2019-01-14	1e-10
4	rs116426890	2	203745885	rs6725887	19198609	Myocardial infarction (early onset)	Kathiresan S	2009-02-08	1e-08
4	rs116426890	2	203804289	rs72926772	32469254	Coronary artery disease	Matsunaga H	2020-05-29	5e-18
4	rs116426890	2	203808532	rs140244541	25961943	LDL cholesterol	Surakka I	2015-05-11	6e-09
4	rs116426890	2	203873743	rs6728861	29212778	Coronary artery disease	van der Harst P	2017-12-06	1e-32
4	rs116426890	2	203808532	rs140244541	31666681	White matter microstructure (fractional anisotropy)	Zhao B	2019-10-30	9e-09
4	rs116426890	2	203968973	rs72934535	33773637	Lacunar stroke	Traylor M	2021-03-25	4e-09
4	rs116426890	2	204121063	rs72938315	30595370	Respiratory diseases	Kichaev G	2018-12-27	2e-08
4	rs116426890	2	204121063	rs72938315	33462484	Apolipoprotein B levels	Sinnott-Armstrong N	2021-01-18	2e-14
4	rs116426890	2	204121063	rs72938315	33462484	Total cholesterol levels	Sinnott-Armstrong N	2021-01-18	2e-15
5	rs11723436	4	120900282	rs13134800	33020668	Coronary artery disease	Koyama S	2020-10-05	1e-14
5	rs11723436	4	120909501	rs7678555	29212778	Coronary artery disease	van der Harst P	2017-12-06	3e-15
6	rs11168036	5	139701920	rs739954	29942086	Intelligence	Savage JE	2018-06-25	6e-10
6	rs11168036	5	139707439	rs11168036	25778476	Alzheimer's disease in APOE e4- carriers	Jun G	2015-03-17	3e-07
6	rs11168036	5	139707439	rs11168036	28183528	Alzheimer's disease	Jun GR	2017-02-06	7e-09
6	rs11168036	5	139714564	rs2074613	30595370	Body mass index	Kichaev G	2018-12-27	1e-10
6	rs11168036	5	139714564	rs2074613	29844566	General cognitive ability	Davies G	2018-05-29	1e-08
8	rs16891156	6	160598596	rs9456508	29227965	Parental longevity (combined parental attained age, Martingale residuals)	Pilling LC	2017-12-01	4e-08
8	rs9457927	6	160751531	rs9295128	29227965	Parental longevity (combined parental attained age, Martingale residuals)	Pilling LC	2017-12-01	2e-11
8	rs9457927	6	160751531	rs9295128	28753643	Lipoprotein phospholipase A2 activity in cardiovascular disease	Yeo A	2017-07-28	4e-11
8	rs9457927	6	160848743	rs9457925	31484785	Parental longevity (father's age at death)	Wright KM	2019-09-04	4e-12
8	rs9457927	6	160848743	rs9457925	27532455	Blood protein levels	Sun W	2016-08-17	2e-17
8	rs9457927	6	160922870	rs117733303	32203549	Apolipoprotein B levels	Richardson TG	2020-03-23	4e-29
8	rs9457927	6	160894878	rs1510224	28512139	Lipoprotein (a) levels	Mack S	2017-05-16	4e-160
8	rs9457927	6	160961137	rs3798220	21378990	Coronary heart disease	Schunkert H	2011-03-06	3e-11
8	rs9457927	6	160961137	rs3798220	33462484	Total cholesterol levels	Sinnott-Armstrong N	2021-01-18	2e-52
8	rs9457927	6	160961137	rs3798220	33462484	Triglyceride levels	Sinnott-Armstrong N	2021-01-18	1e-24
8	rs118039278	6	160985526	rs118039278	31285632	Peripheral artery disease	Klarin D	2019-07-08	2e-43
8	rs118039278	6	160985526	rs118039278	32203549	Apolipoprotein B levels	Richardson TG	2020-03-23	3e-111
8	rs118039278	6	160985526	rs118039278	32154731	Low density lipoprotein cholesterol levels	Ripatti P	2020-03-10	6e-170
8	rs118039278	6	160997118	rs74617384	31015401	Medication use (antithrombotic agents)	Wu Y	2019-04-23	1e-20
8	rs118039278	6	160997118	rs74617384	31015401	Medication use (beta blocking agents)	Wu Y	2019-04-23	4e-13
8	rs118039278	6	161005610	rs55730499	29212778	Coronary artery disease	van der Harst P	2017-12-06	3e-154
8	rs118039278	6	161005610	rs55730499	29227965	Parental longevity (combined parental age at death)	Pilling LC	2017-12-01	5e-11
8	rs118039278	6	161005610	rs55730499	29227965	Parental longevity (combined parental attained age, Martingale residuals)	Pilling LC	2017-12-01	2e-18
8	rs118039278	6	161005610	rs55730499	29030599	Parental lifespan	Joshi PK	2017-10-13	9e-11
8	rs118039278	6	161010118	rs10455872	30642433	Parental lifespan	Timmers PR	2019-01-15	9e-25
8	rs56393506	6	161089307	rs56393506	33020668	Coronary artery disease	Koyama S	2020-10-05	3e-103
8	rs9457927	6	161111700	rs186696265	31484785	Parental longevity (mother's age at death or mother's attained age)	Wright KM	2019-09-04	8e-09
8	rs9457927	6	161111700	rs186696265	32203549	Triglyceride levels	Richardson TG	2020-03-23	5e-36
9	rs2107595	7	19035920	rs2074633	26488411	Peripheral artery disease	Matsukura M	2015-10-21	8e-08
9	rs2107595	7	19046177	rs6963129	30578418	Diastolic blood pressure	Giri A	2018-12-21	3e-11
9	rs2107595	7	19045397	rs2526620	32964493	Carotid artery stenosis	Palmer MR	2020-09-22	1e-12
9	rs2107595	7	19049388	rs2107595	29212778	Coronary artery disease	van der Harst P	2017-12-06	1e-24
9	rs2107595	7	19049388	rs2107595	31285632	Peripheral artery disease	Klarin D	2019-07-08	2e-11
9	rs2107595	7	19049388	rs2107595	30578418	Systolic blood pressure	Giri A	2018-12-21	3e-21
10	rs11556924	7	129663496	rs11556924	29212778	Coronary artery disease	van der Harst P	2017-12-06	2e-18
10	rs11556924	7	129663496	rs11556924	32327693	Hemoglobin levels	Oskarsson GR	2020-04-23	8e-12
10	rs11556924	7	129663496	rs11556924	27618452	Systolic blood pressure	Ehret GB	2016-09-12	8e-09
10	rs11556924	7	129663496	rs11556924	27863252	Platelet count	Astle WJ	2016-11-17	2e-12
10	rs11556924	7	129663496	rs11556924	27863252	White blood cell count (basophil)	Astle WJ	2016-11-17	1e-11
10	rs11556924	7	129663496	rs11556924	30642433	Parental lifespan	Timmers PR	2019-01-15	4e-07
10	rs11556924	7	129663496	rs11556924	32888493	Eosinophil counts	Chen MH	2020-09-01	1e-15
10	rs11556924	7	129663496	rs11556924	32888493	Neutrophil count	Chen MH	2020-09-01	2e-14
10	rs11556924	7	129663496	rs11556924	32888493	White blood cell count	Chen MH	2020-09-01	3e-20
11	rs2980853	8	126475770	rs6999569	32203549	Triglyceride levels	Richardson TG	2020-03-23	2E-412
11	rs2980853	8	126476873	rs2954017	31152163	Estimated glomerular filtration rate	Wuttke M	2019-05-31	5e-18
11	rs2980853	8	126477978	rs2001945	31217584	Total cholesterol levels	Wojcik GL	2019-06-19	9e-08
11	rs2980853	8	126478350	rs2980853	27790247	Age-related diseases, mortality and associated endophenotypes	He L	2016-11-03	3e-18
11	rs2980853	8	126479362	rs6982502	29212778	Coronary artery disease	van der Harst P	2017-12-06	8e-23
11	rs2980853	8	126481747	rs2980875	29507422	Triglycerides	Hoffmann TJ	2018-03-05	9e-105
11	rs2980853	8	126482077	rs2954021	30698716	HDL cholesterol levels	de Vries PS	2019-01-29	1e-08
11	rs2980853	8	126482077	rs2954021	30239722	Body mass index	Pulit SL	2018-09-14	2e-10
11	rs2980853	8	126482077	rs2954021	27863252	Lymphocyte percentage of white cells	Astle WJ	2016-11-17	9e-15
11	rs2980853	8	126482077	rs2954021	27863252	Neutrophil percentage of white cells	Astle WJ	2016-11-17	2e-12
11	rs2980853	8	126482077	rs2954021	30595370	White blood cell count	Kichaev G	2018-12-27	4e-11
11	rs2980853	8	126482621	rs2954022	31636271	Serum metabolite levels	Gallois A	2019-10-21	9e-10
12	rs7028268	9	22003223	rs3217992	33290408	Type 2 diabetes or prostate cancer (pleiotropy)	Ray D	2020-12-08	8e-09
12	rs1412832	9	21997015	rs61271866	25129146	Esophageal squamous cell carcinoma	Wu C	2014-08-17	7e-07
12	rs7028268	9	22003223	rs3217992	28525603	Psychosis proneness (hypomanic personality scale)	Ortega-Alonso A	2017-05-19	7e-07
12	rs1412829	9	22003367	rs1063192	22419738	Glaucoma (primary open-angle)	Osman W	2012-03-22	5e-11
12	rs1412829	9	22003367	rs1063192	30054458	Type 2 diabetes	Xue A	2018-07-27	3e-18
12	rs1412829	9	22009698	rs2069418	31666681	White matter microstructure (fractional anisotropy)	Zhao B	2019-10-30	5e-10
12	rs7028268	9	22010004	rs2069416	31666681	White matter microstructure (radial diusivities)	Zhao B	2019-10-30	3e-08
12	rs1412829	9	22031005	rs7865618	21606135	Coronary heart disease	Wild PS	2011-05-23	2e-27
12	rs1412829	9	22032152	rs634537	28346443	Glioblastoma	Melin BS	2017-03-27	7e-45
12	rs1412829	9	22032152	rs634537	30152087	Glioblastoma (age-stratified)	Ostrom QT	2018-08-27	4e-19
12	rs3218012	9	22034719	rs2151280	25855136	Basal cell carcinoma	Stacey SN	2015-04-09	9e-11
12	rs3218012	9	22054690	rs7874604	31174203	Keratinocyte cancer (MTAG)	Liyanage UE	2019-06-07	6e-27
12	rs3218012	9	22056499	rs10120688	31666681	White matter microstructure (mean diusivities)	Zhao B	2019-10-30	1e-08
12	rs7028268	9	22067593	rs10811650	29059683	Breast cancer	Michailidou K	2017-10-23	2e-13
12	rs7028268	9	22067593	rs10811650	32469254	Coronary artery disease	Matsunaga H	2020-05-29	2e-71
12	rs2891168	9	22076071	rs1831733	32541925	Coronary heart disease x type 2 diabetes interaction	Vujkovic M	2020-06-15	2e-13
12	rs2891168	9	22081850	rs6475606	32203549	Apolipoprotein B levels	Richardson TG	2020-03-23	6e-17
12	rs1412832	9	22087473	rs7857345	33667223	Aerodigestive squamous cell cancer (pleiotropy)	Lesseur C	2021-03-05	6e-10
12	rs2891168	9	22092924	rs10811654	33020668	Coronary artery disease	Koyama S	2020-10-05	6e-71
12	rs2891168	9	22092924	rs10811654	32514122	Colorectal cancer	Ishigaki K	2020-06-08	4e-09
12	rs2891168	9	22100176	rs1556516	29227965	Parental longevity (combined parental attained age, Martingale residuals)	Pilling LC	2017-12-01	5e-16
12	rs2891168	9	22100176	rs1556516	30642433	Parental lifespan	Timmers PR	2019-01-15	7e-11
12	rs2891168	9	22102165	rs7859727	29531354	Stroke	Malik R	2018-03-12	4e-10
12	rs2891168	9	22102165	rs7859727	32678081	Aging traits (healthspan, parental lifespan or longevity) (multivariate analysis)	Timmers PRHJ	2020-07-16	4e-18
12	rs2891168	9	22102165	rs7859727	30729179	Healthspan	Zenin A	2019-01-30	3e-10
12	rs2891168	9	22103813	rs1333042	29227965	Parental longevity (both parents in top 10%)	Pilling LC	2017-12-01	2e-08
12	rs2891168	9	22125503	rs1333049	27790247	Age-related diseases, mortality and associated endophenotypes	He L	2016-11-03	9e-08
13	rs10818576	9	124412948	rs10818576	29212778	Coronary artery disease	van der Harst P	2017-12-06	8e-09
13	rs10818576	9	124413191	rs10818577	34021172	Waist-to-hip ratio adjusted for BMI	Christakoudi S	2021-05-21	6e-10
13	rs10818576	9	124419722	rs10985348	33020668	Coronary artery disease	Koyama S	2020-10-05	1e-13
13	rs10818576	9	124421965	rs4837886	30586737	vWF levels	Sabater-Lleal M	2018-11-20	4e-09
13	rs10818576	9	124422403	rs7025486	20622881	Abdominal aortic aneurysm	Gretarsdottir S	2010-07-11	5e-10
14	rs67472071	11	47365199	rs2856650	32888493	Mean platelet volume	Chen MH	2020-09-01	4e-19
14	rs67472071	11	47370957	rs2071305	31358974	Alcohol consumption	Evangelou E	2019-07-29	5e-14
14	rs67472071	11	47383275	rs7105851	33414549	Cognitive aspects of educational attainment	Demange PA	2021-01-07	3e-08
14	rs67472071	11	47393638	rs4992357	29844566	General cognitive ability	Davies G	2018-05-29	2e-07
14	rs67472071	11	47441472	rs3781627	30643256	Depressive symptoms	Baselmans BML	2019-01-14	5e-11
14	rs67472071	11	47441472	rs3781627	30643256	Neuroticism	Baselmans BML	2019-01-14	5e-11
14	rs67472071	11	47523214	rs11039265	31518406	Loneliness	Abdellaoui A	2019-09-13	5e-08
14	rs67472071	11	47529947	rs7124681	31589552	Metabolic syndrome	Lind L	2019-10-07	3e-17
14	rs67472071	11	47529947	rs7124681	30297969	Type 2 diabetes	Mahajan A	2018-10-08	5e-09
14	rs67472071	11	47529947	rs7124681	30239722	Body mass index	Pulit SL	2018-09-14	4e-55
14	rs67472071	11	47529947	rs7124681	32888493	Platelet count	Chen MH	2020-09-01	4e-40
14	rs67472071	11	47529947	rs7124681	32888494	Platelet count	Vuckovic D	2020-09-01	2e-13
14	rs67472071	11	47606483	rs11605348	30804565	Insomnia	Jansen PR	2019-02-25	7e-13
14	rs67472071	11	47650993	rs3817334	29844566	General cognitive ability	Davies G	2018-05-29	9e-10
14	rs67472071	11	47723512	rs11823949	32888493	Neutrophil count	Chen MH	2020-09-01	2e-19
14	rs67472071	11	47902883	rs12364432	30595370	White blood cell count	Kichaev G	2018-12-27	1e-28
15	rs583296	11	59923508	rs983392	30617256	Alzheimer's disease (late onset)	Jansen IE	2019-01-07	5e-11
15	rs583296	11	59933492	rs56189574	31900758	C-reactive protein levels	Han X	2020-01-03	3e-21
15	rs583296	11	59945745	rs12453	32888493	Neutrophil count	Chen MH	2020-09-01	4e-12
15	rs583296	11	59996994	rs11230201	26561523	Fibrinogen levels	de Vries PS	2015-11-10	5e-10
16	rs9787911	11	131769402	rs9787911	33654092	Alzheimer's disease	Shigemizu D	2021-03-03	4e-06
17	rs10774624	12	111833788	rs10774624	24390342	Rheumatoid arthritis	Okada Y	2013-12-25	7e-09
17	rs10774624	12	111833788	rs10774624	30578418	Systolic blood pressure	Giri A	2018-12-21	3e-19
17	rs10774624	12	111833788	rs10774624	27723757	Vitiligo	Jin Y	2016-11-01	6e-23
17	rs10774624	12	111833788	rs10774624	30595370	Eosinophil counts	Kichaev G	2018-12-27	1e-300
17	rs10774624	12	111833788	rs10774624	33067605	Interleukin-27 levels	Folkersen L	2020-10-16	8e-19
17	rs10774624	12	111865049	rs7310615	30698716	LDL cholesterol levels x alcohol consumption (drinkers vs non-drinkers) interaction (2df)	de Vries PS	2019-01-29	2e-12
17	rs10774624	12	111865049	rs7310615	29912962	Diastolic blood pressure x alcohol consumption interaction (2df test)	Feitosa MF	2018-06-18	7e-58
17	rs10774624	12	111865049	rs7310615	30595370	Autoimmune traits	Kichaev G	2018-12-27	2e-76
17	rs10774624	12	111884608	rs3184504	19430480	Type 1 diabetes	Barrett JC	2009-05-10	3e-27
17	rs10774624	12	111884608	rs3184504	19430479	Systolic blood pressure	Levy D	2009-05-10	5e-09
17	rs10774624	12	111884608	rs3184504	29212778	Coronary artery disease	van der Harst P	2017-12-06	5e-30
17	rs10774624	12	111884608	rs3184504	29227965	Parental longevity (father's age at death)	Pilling LC	2017-12-01	4e-08
17	rs10774624	12	111884608	rs3184504	29917119	Colorectal cancer	Schmit SL	2018-06-16	2e-10
17	rs10774624	12	111884608	rs3184504	32203549	Apolipoprotein A1 levels	Richardson TG	2020-03-23	3e-17
17	rs10774624	12	111884608	rs3184504	22057235	Celiac disease	Trynka G	2011-11-06	5e-21
17	rs10774624	12	111884608	rs3184504	27863252	Plateletcrit	Astle WJ	2016-11-17	5e-216
17	rs10774624	12	111884608	rs3184504	32888493	White blood cell count	Chen MH	2020-09-01	8e-290
17	rs10774624	12	111910219	rs10774625	27399966	Systemic lupus erythematosus	Morris DL	2016-07-11	9e-08
17	rs10774624	12	111932800	rs7137828	29227965	Parental longevity (father's attained age)	Pilling LC	2017-12-01	3e-12
17	rs10774624	12	111932800	rs7137828	29227965	Parental longevity (combined parental age at death)	Pilling LC	2017-12-01	3e-08
17	rs10774624	12	111932800	rs7137828	32678081	Aging traits (healthspan, parental lifespan or longevity) (multivariate analysis)	Timmers PRHJ	2020-07-16	5e-12
17	rs10774624	12	111973358	rs597808	32203549	Apolipoprotein B levels	Richardson TG	2020-03-23	2e-25
17	rs10774624	12	112059557	rs11065979	30642433	Parental lifespan	Timmers PR	2019-01-15	1e-12
18	rs9583531	13	111383427	rs9515273	33462484	Gamma glutamyl transferase levels	Sinnott-Armstrong N	2021-01-18	5e-10
18	rs9583531	13	111385161	rs9583531	29212778	Coronary artery disease	van der Harst P	2017-12-06	5e-08
19	rs2287029	19	10916684	rs2287029	32589924	Hyperlipidemia (time to event)	Bi W	2020-06-23	5e-08
19	rs113718993	19	11027626	rs2304088	29507422	Total cholesterol levels	Hoffmann TJ	2018-03-05	4e-18
19	rs73013166	19	11122710	rs73013159	33462484	Apolipoprotein B levels	Sinnott-Armstrong N	2021-01-18	7e-135
19	rs73013166	19	11122710	rs73013159	33462484	Total cholesterol levels	Sinnott-Armstrong N	2021-01-18	5e-123
19	rs56289821	19	11187324	rs143020224	30698716	LDL cholesterol levels	de Vries PS	2019-01-29	1e-96
19	rs56289821	19	11187324	rs143020224	32203549	Apolipoprotein B levels	Richardson TG	2020-03-23	2E-589
19	rs56289821	19	11188153	rs55791371	22286219	Lipid metabolism phenotypes	Kettunen J	2012-01-29	8e-17
19	rs56289821	19	11188899	rs112374545	29507422	Total cholesterol levels	Hoffmann TJ	2018-03-05	2e-158
19	rs56289821	19	11190534	rs142158911	30642433	Parental lifespan	Timmers PR	2019-01-15	8e-09
19	rs56289821	19	11191729	rs138294113	31285632	Peripheral artery disease	Klarin D	2019-07-08	1e-10
19	rs56289821	19	11193949	rs10412048	30166351	Disorders of lipid metabolism	Galvan-Femenia I	2018-08-30	3e-10
19	rs56289821	19	11202306	rs6511720	31484785	Parental longevity (father's age at death or father's attained age)	Wright KM	2019-09-04	3e-09
20	rs9630903	19	17844894	rs7253117	32888493	Platelet count	Chen MH	2020-09-01	1e-11
20	rs9630903	19	17858349	rs28736584	32888494	Monocyte percentage of white cells	Vuckovic D	2020-09-01	2e-09
20	rs9630903	19	17858564	rs12983897	33532862	Myocardial infarction	Hartiala JA	2021-02-03	4e-12
20	rs9630903	19	17862925	rs4808683	32888493	Neutrophil count	Chen MH	2020-09-01	4e-10
20	rs9630903	19	17854655	rs9630903	29212778	Coronary artery disease	van der Harst P	2017-12-06	1e-11
20	rs9630903	19	17862925	rs4808683	32888493	White blood cell count	Chen MH	2020-09-01	8e-12
21	rs10426401	19	45140165	rs10460181	29507422	Total cholesterol levels	Hoffmann TJ	2018-03-05	2e-08
21	rs10426401	19	45143942	rs7260482	31604244	Multiple sclerosis	International Multiple Sclerosis Genetics Consortium	2019-09-01	1e-09
21	rs10426401	19	45146103	rs7255066	31320639	Neurological blood protein biomarker levels	Hillary RF	2019-07-18	2e-29
21	rs10426401	19	45146402	rs2301274	32888494	Monocyte count	Vuckovic D	2020-09-01	5e-13
21	rs10426401	19	45146402	rs2301274	32888494	Platelet count	Vuckovic D	2020-09-01	3e-14
21	rs10426401	19	45146629	rs2301275	31900758	C-reactive protein levels	Han X	2020-01-03	6e-13
21	rs10426401	19	45147719	rs10426401	30805717	Alzheimer's disease or HDL levels (pleiotropy)	Zhu Z	2019-02-25	3e-11
21	rs10426401	19	45161566	rs203709	29777097	Alzheimer's disease or family history of Alzheimer's disease	Marioni RE	2018-05-18	7e-17
21	rs10426401	19	45161566	rs203709	30617256	Alzheimer's disease or family history of Alzheimer's disease	Jansen IE	2019-01-07	4e-17
21	rs2965164	19	45202052	rs2965164	33462484	Apolipoprotein B levels	Sinnott-Armstrong N	2021-01-18	1e-20
21	rs2965164	19	45202052	rs2965164	33462484	C-reactive protein levels	Sinnott-Armstrong N	2021-01-18	2e-22
21	rs11881756	19	45220896	rs11881756	29777097	Family history of Alzheimer's disease	Marioni RE	2018-05-18	3e-09
21	rs11881756	19	45220896	rs11881756	30617256	Alzheimer's disease or family history of Alzheimer's disease	Jansen IE	2019-01-07	5e-17
21	rs7254776	19	45227742	rs7254776	29777097	Alzheimer's disease or family history of Alzheimer's disease	Marioni RE	2018-05-18	5e-08
21	rs62117205	19	45231821	rs1551891	32203549	LDL cholesterol levels	Richardson TG	2020-03-23	4E-490
21	rs2927437	19	45241638	rs2927437	33462484	Low density lipoprotein cholesterol levels	Sinnott-Armstrong N	2021-01-18	2e-85
21	rs62117205	19	45242173	rs1531517	30698716	LDL cholesterol levels	de Vries PS	2019-01-29	2e-49
21	rs62117205	19	45247627	rs4803750	19936222	Lipid metabolism phenotypes	Chasman DI	2009-11-20	3e-51
21	rs62117205	19	45247627	rs4803750	27790247	Age-related diseases, mortality and associated endophenotypes	He L	2016-11-03	1e-13
21	rs2965169	19	45251156	rs2965169	29777097	Alzheimer's disease or family history of Alzheimer's disease	Marioni RE	2018-05-18	1e-49
21	rs2965169	19	45251156	rs2965169	32203549	HDL cholesterol levels	Richardson TG	2020-03-23	6e-10
21	rs2965169	19	45251156	rs2965169	32203549	Apolipoprotein A1 levels	Richardson TG	2020-03-23	6e-21
21	rs2965169	19	45251156	rs2965169	30617256	Alzheimer's disease or family history of Alzheimer's disease	Jansen IE	2019-01-07	3e-57
21	rs8100197	19	45253582	rs8100197	29777097	Alzheimer's disease or family history of Alzheimer's disease	Marioni RE	2018-05-18	5e-08
21	rs8100197	19	45253582	rs8100197	30595370	Respiratory diseases	Kichaev G	2018-12-27	3e-11
21	rs62117205	19	45255266	rs62117205	29777097	Alzheimer's disease or family history of Alzheimer's disease	Marioni RE	2018-05-18	5e-08
21	rs148933445	19	45302504	rs148933445	29777097	Alzheimer's disease or family history of Alzheimer's disease	Marioni RE	2018-05-18	5e-08
21	rs148933445	19	45302504	rs148933445	31900758	C-reactive protein levels	Han X	2020-01-03	2e-33
21	rs41290120	19	45319631	rs118147862	30275531	LDL cholesterol	Klarin D	2018-10-01	1e-300
21	rs4802238	19	45326664	rs10405693	30636644	Alzheimer's disease	Nazarian A	2019-01-12	3e-14
21	rs4802238	19	45328379	rs58826447	30805717	Alzheimer's disease or HDL levels (pleiotropy)	Zhu Z	2019-02-25	7e-54
21	rs146275714	19	45337918	rs147711004	31669095	Body mass index	Zhu Z	2019-10-24	2e-09
21	rs146275714	19	45351516	rs41289512	30617256	Alzheimer's disease (late onset)	Jansen IE	2019-01-07	3e-194
21	rs146275714	19	45351516	rs41289512	33462484	Apolipoprotein B levels	Sinnott-Armstrong N	2021-01-18	9e-308
21	rs146275714	19	45351516	rs41289512	33462484	C-reactive protein levels	Sinnott-Armstrong N	2021-01-18	1e-198
21	rs6859	19	45382034	rs6859	29777097	Alzheimer's disease or family history of Alzheimer's disease	Marioni RE	2018-05-18	1e-155
21	rs6859	19	45382034	rs6859	30926973	LDL cholesterol levels	Bentley AR	2019-03-29	8e-37
21	rs34095326	19	45387459	rs12972156	30361487	Cerebral amyloid deposition (PET imaging)	Yan Q	2018-10-25	4e-12
21	rs34095326	19	45394336	rs71352238	30636644	Alzheimer's disease	Nazarian A	2019-01-12	7e-69
21	rs157580	19	45395266	rs157580	29777097	Alzheimer's disease or family history of Alzheimer's disease	Marioni RE	2018-05-18	2e-208
21	rs34095326	19	45395619	rs2075650	19734902	Alzheimer's disease	Harold D	2009-09-06	2e-157
21	rs34095326	19	45395619	rs2075650	19060911	Cholesterol, total	Aulchenko YS	2008-12-07	3e-19
21	rs34095326	19	45395619	rs2075650	22694956	Age-related macular degeneration	Cipriani V	2012-06-13	8e-08
21	rs34095326	19	45395619	rs2075650	21943158	Cardiovascular disease risk factors	Middelberg RP	2011-09-24	2e-14
21	rs34095326	19	45395619	rs2075650	28641921	Cerebrospinal fluid AB1-42 levels	Li J	2017-05-15	3e-22
21	rs34095326	19	45395619	rs2075650	30361487	Cerebral amyloid deposition (PET imaging)	Yan Q	2018-10-25	1e-15
21	rs34095326	19	45395619	rs2075650	33619380	Body mass index and coronary artery disease (pairwise)	Huang LO	2021-02-22	1e-14
21	rs34095326	19	45395844	rs34095326	33462484	Triglyceride levels	Sinnott-Armstrong N	2021-01-18	8e-15
22	rs1964272	19	46190268	rs1964272	28714975	Coronary artery disease (myocardial infarction, percutaneous transluminal coronary angioplasty, coronary artery bypass grafting, angina or chromic ischemic heart disease)	Nelson CP	2017-07-17	3e-08
22	rs1964272	19	46196634	rs2302593	34059833	Fasting glucose	Chen J	2021-05-31	6e-10
22	rs1964272	19	46203083	rs7256920	32042192	Total testosterone levels	Ruth KS	2020-02-10	6e-11
22	rs8108474	19	46224971	rs36120341	27863252	Eosinophil counts	Astle WJ	2016-11-17	6e-12
22	rs8108474	19	46294136	rs72626215	30804561	Chronic obstructive pulmonary disease	Sakornsakolpat P	2019-02-25	2e-09
22	rs8108474	19	46294136	rs72626215	33462484	Low density lipoprotein cholesterol levels	Sinnott-Armstrong N	2021-01-18	2e-09
22	rs8108474	19	46301479	rs8108474	30940143	Chronic obstructive pulmonary disease or coronary artery disease (pleiotropy)	Zhu Z	2019-04-02	1e-08
22	rs8108474	19	46370381	rs8103278	29212778	Coronary artery disease	van der Harst P	2017-12-06	1e-08
22	rs8108474	19	46370381	rs8103278	31959851	Asthma	Olafsdottir TA	2020-01-20	2e-10
22	rs8108474	19	46370381	rs8103278	30595370	Respiratory diseases	Kichaev G	2018-12-27	4e-09

## Sheet: Table S6
Table S6. Gene mapping of ASSET candidate SNPs based on eQTLs from GTEx v8, DICE, PsychENCODE and BRAINEAC. The table depicts the unique pairs of SNP-gene-tissue and a SNP could appear multiple times.
uniqID	rsID	Chromosome	Position	Gene	Database	tissue	testedAllele	signed_stats	p-value	FDR
1:154395125:A:G	rs11265611	1	154395125	NUP210L	PsychENCODE	PsychENCODE_eQTLs	A	-0.19186	5.04871e-09	9.79116e-07
1:154395125:A:G	rs11265611	1	154395125	IL6R	GTEx/v8	Heart_Atrial_Appendage	A	-0.2099	8.90123e-06	0.000182285
1:154395125:A:G	rs11265611	1	154395125	TDRD10	GTEx/v8	Artery_Tibial	A	0.103687	2.28519e-05	3.80412e-11
1:154395125:A:G	rs11265611	1	154395125	IL6R	GTEx/v8	Artery_Tibial	A	-0.135476	1.42417e-09	5.96075e-16
1:154395125:A:G	rs11265611	1	154395125	IL6R	GTEx/v8	Whole_Blood	A	-0.0915705	1.30614e-10	1.62401e-12
1:154395946:A:G	rs6689306	1	154395946	NUP210L	PsychENCODE	PsychENCODE_eQTLs	G	-0.17037	1.02516e-07	1.63113e-05
1:154395946:A:G	rs6689306	1	154395946	IL6R	GTEx/v8	Artery_Tibial	G	-0.15062	2.7399e-11	5.96075e-16
1:154395946:A:G	rs6689306	1	154395946	IL6R	GTEx/v8	Whole_Blood	G	-0.107512	3.57253e-14	1.62401e-12
1:154395946:A:G	rs6689306	1	154395946	IL6R	GTEx/v8	Heart_Atrial_Appendage	G	-0.239885	5.55022e-07	0.000182285
1:154397416:C:T	rs12118721	1	154397416	NUP210L	PsychENCODE	PsychENCODE_eQTLs	C	-0.191382	8.8863e-10	1.90336e-07
1:154397416:C:T	rs12118721	1	154397416	IL6R	GTEx/v8	Artery_Tibial	C	-0.150159	2.79242e-11	5.96075e-16
1:154397416:C:T	rs12118721	1	154397416	IL6R	GTEx/v8	Whole_Blood	C	-0.112422	1.60298e-15	1.62401e-12
1:154397416:C:T	rs12118721	1	154397416	IL6R	GTEx/v8	Heart_Atrial_Appendage	C	-0.251492	1.12248e-07	0.000182285
1:154397589:C:T	rs12118770	1	154397589	NUP210L	PsychENCODE	PsychENCODE_eQTLs	C	-0.168995	1.19507e-07	1.88077e-05
1:154397589:C:T	rs12118770	1	154397589	IL6R	GTEx/v8	Heart_Atrial_Appendage	C	-0.239885	5.55022e-07	0.000182285
1:154397589:C:T	rs12118770	1	154397589	IL6R	GTEx/v8	Artery_Tibial	C	-0.15062	2.7399e-11	5.96075e-16
1:154397589:C:T	rs12118770	1	154397589	IL6R	GTEx/v8	Whole_Blood	C	-0.107512	3.57253e-14	1.62401e-12
1:154397610:A:G	rs12117832	1	154397610	NUP210L	PsychENCODE	PsychENCODE_eQTLs	G	-0.195177	8.34349e-10	1.79346e-07
1:154397610:A:G	rs12117832	1	154397610	IL6R	GTEx/v8	Heart_Atrial_Appendage	G	-0.25624	1.07401e-07	0.000182285
1:154397610:A:G	rs12117832	1	154397610	IL6R	GTEx/v8	Artery_Tibial	G	-0.157018	2.92273e-12	5.96075e-16
1:154397610:A:G	rs12117832	1	154397610	IL6R	GTEx/v8	Whole_Blood	G	-0.111871	3.14039e-15	1.62401e-12
1:154397932:C:T	rs10908836	1	154397932	IL6R	GTEx/v8	Whole_Blood	T	-0.106816	6.47428e-14	1.62401e-12
1:154397932:C:T	rs10908836	1	154397932	IL6R	GTEx/v8	Artery_Tibial	T	-0.146621	9.42026e-11	5.96075e-16
1:154397932:C:T	rs10908836	1	154397932	IL6R	GTEx/v8	Heart_Atrial_Appendage	T	-0.231813	1.51757e-06	0.000182285
1:154397933:A:G	rs10908837	1	154397933	IL6R	GTEx/v8	Heart_Atrial_Appendage	A	-0.254043	8.50518e-08	0.000182285
1:154397933:A:G	rs10908837	1	154397933	IL6R	GTEx/v8	Whole_Blood	A	-0.110463	3.93569e-15	1.62401e-12
1:154397933:A:G	rs10908837	1	154397933	IL6R	GTEx/v8	Artery_Tibial	A	-0.157915	2.01178e-12	5.96075e-16
1:154397984:G:T	rs10908838	1	154397984	IL6R	GTEx/v8	Artery_Tibial	G	-0.149552	4.00901e-11	5.96075e-16
1:154397984:G:T	rs10908838	1	154397984	NUP210L	PsychENCODE	PsychENCODE_eQTLs	G	-0.18126	1.21152e-08	2.22555e-06
1:154397984:G:T	rs10908838	1	154397984	IL6R	GTEx/v8	Whole_Blood	G	-0.107596	4.20642e-14	1.62401e-12
1:154397984:G:T	rs10908838	1	154397984	IL6R	GTEx/v8	Heart_Atrial_Appendage	G	-0.237416	8.9982e-07	0.000182285
1:154400015:G:T	rs4845618	1	154400015	IL6R	GTEx/v8	Whole_Blood	T	-0.110463	3.93569e-15	1.62401e-12
1:154400015:G:T	rs4845618	1	154400015	IL6R	GTEx/v8	Heart_Atrial_Appendage	T	-0.254043	8.50518e-08	0.000182285
1:154400015:G:T	rs4845618	1	154400015	IL6R	GTEx/v8	Artery_Tibial	T	-0.157915	2.01178e-12	5.96075e-16
1:154400320:A:G	rs6687726	1	154400320	NUP210L	PsychENCODE	PsychENCODE_eQTLs	G	-0.189567	1.05302e-09	2.23478e-07
1:154400320:A:G	rs6687726	1	154400320	IL6R	GTEx/v8	Heart_Atrial_Appendage	G	-0.251492	1.12248e-07	0.000182285
1:154400320:A:G	rs6687726	1	154400320	IL6R	GTEx/v8	Artery_Tibial	G	-0.150159	2.79242e-11	5.96075e-16
1:154400320:A:G	rs6687726	1	154400320	IL6R	GTEx/v8	Whole_Blood	G	-0.112422	1.60298e-15	1.62401e-12
1:154400799:C:T	rs6427658	1	154400799	IL6R	GTEx/v8	Heart_Atrial_Appendage	C	-0.232924	1.19996e-06	0.000182285
1:154400799:C:T	rs6427658	1	154400799	IL6R	GTEx/v8	Whole_Blood	C	-0.109452	1.45634e-14	1.62401e-12
1:154400799:C:T	rs6427658	1	154400799	IL6R	GTEx/v8	Artery_Tibial	C	-0.13937	8.43376e-10	5.96075e-16
1:154401972:C:T	rs6694817	1	154401972	IL6R	GTEx/v8	Heart_Atrial_Appendage	C	-0.231813	1.51757e-06	0.000182285
1:154401972:C:T	rs6694817	1	154401972	IL6R	GTEx/v8	Artery_Tibial	C	-0.146621	9.42026e-11	5.96075e-16
1:154401972:C:T	rs6694817	1	154401972	IL6R	GTEx/v8	Whole_Blood	C	-0.106339	8.34699e-14	1.62401e-12
1:154404336:C:T	rs7549250	1	154404336	IL6R	GTEx/v8	Artery_Tibial	T	-0.166573	1.01482e-13	5.96075e-16
1:154404336:C:T	rs7549250	1	154404336	IL6R	GTEx/v8	Whole_Blood	T	-0.114212	5.20986e-16	1.62401e-12
1:154404336:C:T	rs7549250	1	154404336	TDRD10	GTEx/v8	Artery_Tibial	T	0.0943236	0.000138804	3.80412e-11
1:154404336:C:T	rs7549250	1	154404336	IL6R	GTEx/v8	Heart_Atrial_Appendage	T	-0.255156	8.43354e-08	0.000182285
1:154404380:C:G	rs7549338	1	154404380	IL6R	GTEx/v8	Whole_Blood	G	-0.108862	1.19315e-14	1.62401e-12
1:154404380:C:G	rs7549338	1	154404380	NUP210L	PsychENCODE	PsychENCODE_eQTLs	G	-0.178328	1.75786e-08	3.15202e-06
1:154404380:C:G	rs7549338	1	154404380	IL6R	GTEx/v8	Heart_Atrial_Appendage	G	-0.242131	4.27684e-07	0.000182285
1:154404380:C:G	rs7549338	1	154404380	IL6R	GTEx/v8	Artery_Tibial	G	-0.158337	1.92456e-12	5.96075e-16
1:154404380:C:G	rs7549338	1	154404380	TDRD10	GTEx/v8	Artery_Tibial	G	0.0939819	0.000150736	3.80412e-11
1:154404406:A:C	rs7553796	1	154404406	TDRD10	GTEx/v8	Artery_Tibial	C	0.0939819	0.000150736	3.80412e-11
1:154404406:A:C	rs7553796	1	154404406	IL6R	GTEx/v8	Whole_Blood	C	-0.108862	1.19315e-14	1.62401e-12
1:154404406:A:C	rs7553796	1	154404406	IL6R	GTEx/v8	Heart_Atrial_Appendage	C	-0.242131	4.27684e-07	0.000182285
1:154404406:A:C	rs7553796	1	154404406	IL6R	GTEx/v8	Artery_Tibial	C	-0.158337	1.92456e-12	5.96075e-16
1:154405058:G:T	rs4845619	1	154405058	IL6R	GTEx/v8	Whole_Blood	G	-0.113639	4.28831e-16	1.62401e-12
1:154405058:G:T	rs4845619	1	154405058	IL6R	GTEx/v8	Heart_Atrial_Appendage	G	-0.255058	5.40334e-08	0.000182285
1:154405058:G:T	rs4845619	1	154405058	IL6R	GTEx/v8	Artery_Tibial	G	-0.159195	1.25231e-12	5.96075e-16
1:154405058:G:T	rs4845619	1	154405058	NUP210L	PsychENCODE	PsychENCODE_eQTLs	G	-0.189057	1.12237e-09	2.37363e-07
1:154406540:G:T	rs59632925	1	154406540	TDRD10	GTEx/v8	Artery_Tibial	G	0.0939819	0.000150736	3.80412e-11
1:154406540:G:T	rs59632925	1	154406540	IL6R	GTEx/v8	Artery_Tibial	G	-0.158337	1.92456e-12	5.96075e-16
1:154406540:G:T	rs59632925	1	154406540	NUP210L	PsychENCODE	PsychENCODE_eQTLs	G	-0.177633	2.09035e-08	3.70538e-06
1:154406540:G:T	rs59632925	1	154406540	IL6R	GTEx/v8	Whole_Blood	G	-0.108862	1.19315e-14	1.62401e-12
1:154406540:G:T	rs59632925	1	154406540	IL6R	GTEx/v8	Heart_Atrial_Appendage	G	-0.242131	4.27684e-07	0.000182285
1:154408340:C:T	rs4845371	1	154408340	TDRD10	GTEx/v8	Artery_Tibial	C	0.0937475	0.000154803	3.80412e-11
1:154408340:C:T	rs4845371	1	154408340	IL6R	GTEx/v8	Heart_Atrial_Appendage	C	-0.242131	4.27684e-07	0.000182285
1:154408340:C:T	rs4845371	1	154408340	IL6R	GTEx/v8	Whole_Blood	C	-0.108897	1.12823e-14	1.62401e-12
1:154408340:C:T	rs4845371	1	154408340	IL6R	GTEx/v8	Artery_Tibial	C	-0.15841	1.80274e-12	5.96075e-16
1:154409100:A:G	rs6667434	1	154409100	NUP210L	PsychENCODE	PsychENCODE_eQTLs	G	-0.176864	2.47845e-08	4.34457e-06
1:154409100:A:G	rs6667434	1	154409100	IL6R	GTEx/v8	Whole_Blood	G	-0.108897	1.12823e-14	1.62401e-12
1:154409100:A:G	rs6667434	1	154409100	TDRD10	GTEx/v8	Artery_Tibial	G	0.0937475	0.000154803	3.80412e-11
1:154409100:A:G	rs6667434	1	154409100	IL6R	GTEx/v8	Artery_Tibial	G	-0.15841	1.80274e-12	5.96075e-16
1:154409100:A:G	rs6667434	1	154409100	IL6R	GTEx/v8	Heart_Atrial_Appendage	G	-0.242131	4.27684e-07	0.000182285
1:154410955:C:T	rs4553185	1	154410955	IL6R	GTEx/v8	Whole_Blood	T	-0.116374	1.33906e-16	1.62401e-12
1:154410955:C:T	rs4553185	1	154410955	IL6R	GTEx/v8	Heart_Atrial_Appendage	T	-0.24413	2.14743e-07	0.000182285
1:154410955:C:T	rs4553185	1	154410955	IL6R	GTEx/v8	Artery_Tibial	T	-0.155078	4.1626e-12	5.96075e-16
1:154417044:A:G	rs11265612	1	154417044	IL6R	GTEx/v8	Whole_Blood	G	-0.109271	1.27266e-14	1.62401e-12
1:154417044:A:G	rs11265612	1	154417044	NUP210L	PsychENCODE	PsychENCODE_eQTLs	G	-0.182989	8.14622e-09	1.53414e-06
1:154417044:A:G	rs11265612	1	154417044	IL6R	GTEx/v8	Heart_Atrial_Appendage	G	-0.242131	4.27684e-07	0.000182285
1:154417044:A:G	rs11265612	1	154417044	IL6R	GTEx/v8	Artery_Tibial	G	-0.155249	6.51917e-12	5.96075e-16
1:154418088:C:T	rs6683206	1	154418088	IL6R	GTEx/v8	Artery_Tibial	C	-0.154415	9.14962e-12	5.96075e-16
1:154418088:C:T	rs6683206	1	154418088	IL6R	GTEx/v8	Heart_Atrial_Appendage	C	-0.244685	3.2035e-07	0.000182285
1:154418088:C:T	rs6683206	1	154418088	IL6R	GTEx/v8	Whole_Blood	C	-0.10761	3.43385e-14	1.62401e-12
1:154418088:C:T	rs6683206	1	154418088	NUP210L	PsychENCODE	PsychENCODE_eQTLs	C	-0.1777	2.14239e-08	3.79194e-06
1:154419843:A:G	rs6686750	1	154419843	IL6R	GTEx/v8	Whole_Blood	G	-0.111237	1.23369e-14	1.62401e-12
1:154419843:A:G	rs6686750	1	154419843	TDRD10	GTEx/v8	Artery_Tibial	G	0.102607	4.31386e-05	3.80412e-11
1:154419843:A:G	rs6686750	1	154419843	IL6R	GTEx/v8	Artery_Tibial	G	-0.145523	2.01178e-10	5.96075e-16
1:154419843:A:G	rs6686750	1	154419843	NUP210L	PsychENCODE	PsychENCODE_eQTLs	G	-0.180636	9.15022e-09	1.71137e-06
1:154419843:A:G	rs6686750	1	154419843	IL6R	GTEx/v8	Heart_Atrial_Appendage	G	-0.209576	1.49309e-05	0.000182285
1:154422067:C:T	rs4845625	1	154422067	IL6R	GTEx/v8	Heart_Atrial_Appendage	C	-0.208358	1.66035e-05	0.000182285
1:154422067:C:T	rs4845625	1	154422067	IL6R	GTEx/v8	Whole_Blood	C	-0.111501	9.43328e-15	1.62401e-12
1:154422067:C:T	rs4845625	1	154422067	IL6R	GTEx/v8	Artery_Tibial	C	-0.147999	9.09928e-11	5.96075e-16
1:154422067:C:T	rs4845625	1	154422067	TDRD10	GTEx/v8	Artery_Tibial	C	0.0967689	0.000114095	3.80412e-11
1:154423764:C:T	rs12129500	1	154423764	IL6R	GTEx/v8	Whole_Blood	C	-0.109963	2.54142e-14	1.62401e-12
1:154423764:C:T	rs12129500	1	154423764	NUP210L	PsychENCODE	PsychENCODE_eQTLs	C	-0.180154	9.96863e-09	1.85428e-06
1:154423764:C:T	rs12129500	1	154423764	IL6R	GTEx/v8	Artery_Tibial	C	-0.147205	1.21495e-10	5.96075e-16
1:154423764:C:T	rs12129500	1	154423764	TDRD10	GTEx/v8	Artery_Tibial	C	0.101145	5.55233e-05	3.80412e-11
1:154423764:C:T	rs12129500	1	154423764	IL6R	GTEx/v8	Heart_Atrial_Appendage	C	-0.210004	1.55741e-05	0.000182285
1:154423909:A:G	rs7536152	1	154423909	IL6R	GTEx/v8	Whole_Blood	G	-0.111237	1.23369e-14	1.62401e-12
1:154423909:A:G	rs7536152	1	154423909	NUP210L	PsychENCODE	PsychENCODE_eQTLs	G	-0.180184	9.95933e-09	1.85266e-06
1:154423909:A:G	rs7536152	1	154423909	IL6R	GTEx/v8	Artery_Tibial	G	-0.145523	2.01178e-10	5.96075e-16
1:154423909:A:G	rs7536152	1	154423909	IL6R	GTEx/v8	Heart_Atrial_Appendage	G	-0.209576	1.49309e-05	0.000182285
1:154423909:A:G	rs7536152	1	154423909	TDRD10	GTEx/v8	Artery_Tibial	G	0.102607	4.31386e-05	3.80412e-11
1:154425135:A:G	rs7526131	1	154425135	TDRD10	GTEx/v8	Artery_Tibial	A	0.102607	4.31386e-05	3.80412e-11
1:154425135:A:G	rs7526131	1	154425135	IL6R	GTEx/v8	Whole_Blood	A	-0.111237	1.23369e-14	1.62401e-12
1:154425135:A:G	rs7526131	1	154425135	NUP210L	PsychENCODE	PsychENCODE_eQTLs	A	-0.180187	1.023e-08	1.89984e-06
1:154425135:A:G	rs7526131	1	154425135	IL6R	GTEx/v8	Artery_Tibial	A	-0.145523	2.01178e-10	5.96075e-16
1:154425135:A:G	rs7526131	1	154425135	IL6R	GTEx/v8	Heart_Atrial_Appendage	A	-0.209576	1.49309e-05	0.000182285
1:154426097:A:G	rs6689393	1	154426097	IL6R	GTEx/v8	Whole_Blood	G	-0.111237	1.23369e-14	1.62401e-12
1:154426097:A:G	rs6689393	1	154426097	IL6R	GTEx/v8	Artery_Tibial	G	-0.145523	2.01178e-10	5.96075e-16
1:154426097:A:G	rs6689393	1	154426097	IL6R	GTEx/v8	Heart_Atrial_Appendage	G	-0.209576	1.49309e-05	0.000182285
1:154426097:A:G	rs6689393	1	154426097	TDRD10	GTEx/v8	Artery_Tibial	G	0.102607	4.31386e-05	3.80412e-11
1:154428505:A:C	rs6694258	1	154428505	IL6R	GTEx/v8	Whole_Blood	A	-0.111721	9.94545e-15	1.62401e-12
1:154428505:A:C	rs6694258	1	154428505	TDRD10	GTEx/v8	Artery_Tibial	A	0.102607	4.31386e-05	3.80412e-11
1:154428505:A:C	rs6694258	1	154428505	IL6R	GTEx/v8	Artery_Tibial	A	-0.145523	2.01178e-10	5.96075e-16
1:154428505:A:C	rs6694258	1	154428505	NUP210L	PsychENCODE	PsychENCODE_eQTLs	A	-0.179952	9.81101e-09	1.8269e-06
1:154428505:A:C	rs6694258	1	154428505	IL6R	GTEx/v8	Heart_Atrial_Appendage	A	-0.214028	9.89174e-06	0.000182285
1:207679307:A:G	rs4844600	1	207679307	CR1	PsychENCODE	PsychENCODE_eQTLs	G	-0.436327	1.76608e-38	2.54002e-35
1:207679307:A:G	rs4844600	1	207679307	CR2	PsychENCODE	PsychENCODE_eQTLs	G	-0.252863	1.03183e-11	2.78326e-09
1:207679307:A:G	rs4844600	1	207679307	CR1	GTEx/v8	Brain_Cortex	G	-0.583477	5.06545e-09	6.94147e-06
1:207679307:A:G	rs4844600	1	207679307	CR1	GTEx/v8	Brain_Caudate_basal_ganglia	G	-0.470318	1.55242e-07	5.60195e-06
1:207679307:A:G	rs4844600	1	207679307	CR1	BRAINEAC	WHMT	N/A	-5.20806	7.33772e-07	0.00194701
1:207679307:A:G	rs4844600	1	207679307	CR1	GTEx/v8	Brain_Nucleus_accumbens_basal_ganglia	G	-0.363027	5.88808e-05	0.00703138
1:207679307:A:G	rs4844600	1	207679307	CR1	GTEx/v8	Brain_Putamen_basal_ganglia	G	-0.465777	2.48983e-05	0.000882063
1:207684192:G:T	rs12037841	1	207684192	CR1	GTEx/v8	Brain_Nucleus_accumbens_basal_ganglia	G	-0.426967	5.41025e-06	0.00703138
1:207684192:G:T	rs12037841	1	207684192	CR2	PsychENCODE	PsychENCODE_eQTLs	G	-0.258974	3.04599e-11	7.79453e-09
1:207684192:G:T	rs12037841	1	207684192	CR1	GTEx/v8	Brain_Cortex	G	-0.638049	8.16864e-10	6.94147e-06
1:207684192:G:T	rs12037841	1	207684192	CR1	GTEx/v8	Brain_Caudate_basal_ganglia	G	-0.543291	2.68834e-09	5.60195e-06
1:207684192:G:T	rs12037841	1	207684192	CR1	GTEx/v8	Brain_Putamen_basal_ganglia	G	-0.559955	1.13289e-06	0.000882063
1:207684192:G:T	rs12037841	1	207684192	CR1	BRAINEAC	WHMT	N/A	-5.12571	1.05674e-06	0.00243394
1:207684192:G:T	rs12037841	1	207684192	CR1	PsychENCODE	PsychENCODE_eQTLs	G	-0.485627	1.64479e-43	2.85124e-40
1:207684192:G:T	rs12037841	1	207684192	CR1	GTEx/v8	Brain_Frontal_Cortex_BA9	G	-0.40664	3.40122e-05	0.0262805
1:207685786:C:T	rs4266886	1	207685786	CR1	BRAINEAC	WHMT	N/A	-5.32301	4.38501e-07	0.00177166
1:207685786:C:T	rs4266886	1	207685786	CR1	GTEx/v8	Brain_Putamen_basal_ganglia	C	-0.465777	2.48983e-05	0.000882063
1:207685786:C:T	rs4266886	1	207685786	CR1	GTEx/v8	Brain_Cortex	C	-0.592933	3.26292e-09	6.94147e-06
1:207685786:C:T	rs4266886	1	207685786	CR1	GTEx/v8	Brain_Caudate_basal_ganglia	C	-0.470318	1.55242e-07	5.60195e-06
1:207685786:C:T	rs4266886	1	207685786	CR1	GTEx/v8	Brain_Nucleus_accumbens_basal_ganglia	C	-0.363027	5.88808e-05	0.00703138
1:207685965:A:C	rs4562624	1	207685965	CR1	GTEx/v8	Brain_Nucleus_accumbens_basal_ganglia	C	-0.426967	5.41025e-06	0.00703138
1:207685965:A:C	rs4562624	1	207685965	CR1	PsychENCODE	PsychENCODE_eQTLs	C	-0.484147	3.60062e-43	6.16048e-40
1:207685965:A:C	rs4562624	1	207685965	CR1	GTEx/v8	Brain_Frontal_Cortex_BA9	C	-0.40316	4.26198e-05	0.0262805
1:207685965:A:C	rs4562624	1	207685965	CR1	GTEx/v8	Brain_Hippocampus	C	-0.427661	2.82874e-05	0.00461577
1:207685965:A:C	rs4562624	1	207685965	CR1	GTEx/v8	Brain_Putamen_basal_ganglia	C	-0.524123	7.35486e-06	0.000882063
1:207685965:A:C	rs4562624	1	207685965	CR1	GTEx/v8	Brain_Cortex	C	-0.625175	2.20042e-09	6.94147e-06
1:207685965:A:C	rs4562624	1	207685965	CR1	BRAINEAC	WHMT	N/A	-5.13109	1.03196e-06	0.00243394
1:207685965:A:C	rs4562624	1	207685965	CR1	GTEx/v8	Brain_Caudate_basal_ganglia	C	-0.549239	2.03785e-09	5.60195e-06
1:207685965:A:C	rs4562624	1	207685965	CR2	PsychENCODE	PsychENCODE_eQTLs	C	-0.258286	3.56187e-11	9.04303e-09
1:207692049:A:G	rs6656401	1	207692049	CR1	GTEx/v8	Brain_Putamen_basal_ganglia	G	-0.524123	7.35486e-06	0.000882063
1:207692049:A:G	rs6656401	1	207692049	CR1	GTEx/v8	Brain_Cortex	G	-0.625175	2.20042e-09	6.94147e-06
1:207692049:A:G	rs6656401	1	207692049	CR1	BRAINEAC	WHMT	N/A	-5.23369	6.54579e-07	0.00194701
1:207692049:A:G	rs6656401	1	207692049	CR1	GTEx/v8	Brain_Nucleus_accumbens_basal_ganglia	G	-0.442529	4.44378e-06	0.00703138
1:207692049:A:G	rs6656401	1	207692049	CR1	GTEx/v8	Brain_Hippocampus	G	-0.435813	3.08552e-05	0.00461577
1:207692049:A:G	rs6656401	1	207692049	CR1	GTEx/v8	Brain_Frontal_Cortex_BA9	G	-0.428557	1.95234e-05	0.0262805
1:207692049:A:G	rs6656401	1	207692049	CR1	GTEx/v8	Brain_Caudate_basal_ganglia	G	-0.56148	2.50869e-09	5.60195e-06
1:207698044:C:T	rs6661489	1	207698044	CR1	GTEx/v8	Brain_Nucleus_accumbens_basal_ganglia	C	-0.377609	4.24542e-05	0.00703138
1:207698044:C:T	rs6661489	1	207698044	CR1	PsychENCODE	PsychENCODE_eQTLs	C	-0.446223	5.07939e-40	7.75851e-37
1:207698044:C:T	rs6661489	1	207698044	CR1	GTEx/v8	Brain_Hippocampus	C	-0.425869	2.72175e-05	0.00461577
1:207698044:C:T	rs6661489	1	207698044	CR1	BRAINEAC	WHMT	N/A	-5.47204	2.22809e-07	0.00168615
1:207698044:C:T	rs6661489	1	207698044	CR1	GTEx/v8	Brain_Caudate_basal_ganglia	C	-0.498332	7.21182e-08	5.60195e-06
1:207698044:C:T	rs6661489	1	207698044	CR2	PsychENCODE	PsychENCODE_eQTLs	C	-0.252819	1.20879e-11	3.2362e-09
1:207698044:C:T	rs6661489	1	207698044	CR1	GTEx/v8	Brain_Putamen_basal_ganglia	C	-0.491739	1.09735e-05	0.000882063
1:207698044:C:T	rs6661489	1	207698044	CR1	GTEx/v8	Brain_Cortex	C	-0.610523	1.42193e-09	6.94147e-06
1:207738077:C:T	rs7515905	1	207738077	CR1	GTEx/v8	Brain_Nucleus_accumbens_basal_ganglia	C	-0.413998	1.37601e-05	0.00703138
1:207738077:C:T	rs7515905	1	207738077	CR1	GTEx/v8	Brain_Cortex	C	-0.639412	8.01165e-10	6.94147e-06
1:207738077:C:T	rs7515905	1	207738077	CR1	BRAINEAC	WHMT	N/A	-5.2268	6.74996e-07	0.00194701
1:207738077:C:T	rs7515905	1	207738077	CR1	GTEx/v8	Brain_Hippocampus	C	-0.45584	8.4762e-06	0.00461577
1:207738077:C:T	rs7515905	1	207738077	CR1	PsychENCODE	PsychENCODE_eQTLs	C	-0.472606	1.67605e-43	2.90431e-40
1:207738077:C:T	rs7515905	1	207738077	CR1	GTEx/v8	Brain_Putamen_basal_ganglia	C	-0.531233	4.03213e-06	0.000882063
1:207738077:C:T	rs7515905	1	207738077	CR1	GTEx/v8	Brain_Caudate_basal_ganglia	C	-0.529351	2.43285e-08	5.60195e-06
1:207738077:C:T	rs7515905	1	207738077	CR2	PsychENCODE	PsychENCODE_eQTLs	C	-0.257687	1.08071e-11	2.90892e-09
1:207747296:A:G	rs1752684	1	207747296	CR1	GTEx/v8	Brain_Nucleus_accumbens_basal_ganglia	G	-0.413998	1.37601e-05	0.00703138
1:207747296:A:G	rs1752684	1	207747296	CR2	PsychENCODE	PsychENCODE_eQTLs	G	-0.252638	1.41654e-11	3.76245e-09
1:207747296:A:G	rs1752684	1	207747296	CR1	GTEx/v8	Brain_Caudate_basal_ganglia	G	-0.529351	2.43285e-08	5.60195e-06
1:207747296:A:G	rs1752684	1	207747296	CR1	GTEx/v8	Brain_Cortex	G	-0.639412	8.01165e-10	6.94147e-06
1:207747296:A:G	rs1752684	1	207747296	CR1	BRAINEAC	WHMT	N/A	-5.20976	7.28265e-07	0.00194701
1:207747296:A:G	rs1752684	1	207747296	CR1	GTEx/v8	Brain_Hippocampus	G	-0.45584	8.4762e-06	0.00461577
1:207747296:A:G	rs1752684	1	207747296	CR1	GTEx/v8	Brain_Putamen_basal_ganglia	G	-0.531233	4.03213e-06	0.000882063
1:207747296:A:G	rs1752684	1	207747296	CR1	PsychENCODE	PsychENCODE_eQTLs	G	-0.471337	1.54256e-44	2.79462e-41
1:207750568:C:T	rs679515	1	207750568	CR2	PsychENCODE	PsychENCODE_eQTLs	C	-0.262061	8.5937e-12	2.33832e-09
1:207750568:C:T	rs679515	1	207750568	CR1	BRAINEAC	WHMT	N/A	-5.37579	3.45432e-07	0.00177166
1:207750568:C:T	rs679515	1	207750568	CR1	GTEx/v8	Brain_Caudate_basal_ganglia	C	-0.588637	6.38144e-10	5.60195e-06
1:207750568:C:T	rs679515	1	207750568	CR1	PsychENCODE	PsychENCODE_eQTLs	C	-0.48908	1.53376e-45	2.8854e-42
1:207750568:C:T	rs679515	1	207750568	CR1	GTEx/v8	Brain_Hippocampus	C	-0.476476	6.33162e-06	0.00461577
1:207750568:C:T	rs679515	1	207750568	CR1	GTEx/v8	Brain_Nucleus_accumbens_basal_ganglia	C	-0.45319	2.87125e-06	0.00703138
1:207750568:C:T	rs679515	1	207750568	CR1	GTEx/v8	Brain_Frontal_Cortex_BA9	C	-0.435434	1.96818e-05	0.0262805
1:207750568:C:T	rs679515	1	207750568	CR1	GTEx/v8	Brain_Cortex	C	-0.64839	7.57438e-10	6.94147e-06
1:207750568:C:T	rs679515	1	207750568	CR1	GTEx/v8	Brain_Putamen_basal_ganglia	C	-0.556868	2.66328e-06	0.000882063
1:207784968:A:G	rs3818361	1	207784968	CR1	GTEx/v8	Brain_Cortex	G	-0.58909	1.19601e-09	6.94147e-06
1:207784968:A:G	rs3818361	1	207784968	CR1	GTEx/v8	Brain_Putamen_basal_ganglia	G	-0.544096	1.46351e-07	0.000882063
1:207784968:A:G	rs3818361	1	207784968	CR1	GTEx/v8	Brain_Nucleus_accumbens_basal_ganglia	G	-0.418827	2.02972e-06	0.00703138
1:207784968:A:G	rs3818361	1	207784968	CR1	BRAINEAC	WHMT	N/A	-5.11409	1.11224e-06	0.00243394
1:207784968:A:G	rs3818361	1	207784968	CR1	GTEx/v8	Brain_Hippocampus	G	-0.434918	4.47053e-06	0.00461577
1:207784968:A:G	rs3818361	1	207784968	CR1	GTEx/v8	Brain_Caudate_basal_ganglia	G	-0.541079	6.27075e-10	5.60195e-06
1:207786289:A:G	rs6701713	1	207786289	CR1	GTEx/v8	Brain_Putamen_basal_ganglia	G	-0.544096	1.46351e-07	0.000882063
1:207786289:A:G	rs6701713	1	207786289	CR1	GTEx/v8	Brain_Cortex	G	-0.58909	1.19601e-09	6.94147e-06
1:207786289:A:G	rs6701713	1	207786289	CR1	GTEx/v8	Brain_Hippocampus	G	-0.434918	4.47053e-06	0.00461577
1:207786289:A:G	rs6701713	1	207786289	CR1	BRAINEAC	WHMT	N/A	-5.11409	1.11224e-06	0.00243394
1:207786289:A:G	rs6701713	1	207786289	CR1	GTEx/v8	Brain_Caudate_basal_ganglia	G	-0.541079	6.27075e-10	5.60195e-06
1:207786289:A:G	rs6701713	1	207786289	CR1	GTEx/v8	Brain_Nucleus_accumbens_basal_ganglia	G	-0.418827	2.02972e-06	0.00703138
1:207786542:A:G	rs2093761	1	207786542	CR1	PsychENCODE	PsychENCODE_eQTLs	G	-0.398774	8.27802e-38	1.15887e-34
1:207786542:A:G	rs2093761	1	207786542	CR2	PsychENCODE	PsychENCODE_eQTLs	G	-0.222732	8.33771e-11	2.02824e-08
1:207786542:A:G	rs2093761	1	207786542	CR1	GTEx/v8	Brain_Caudate_basal_ganglia	G	-0.540008	4.28946e-09	5.60195e-06
1:207786542:A:G	rs2093761	1	207786542	CR1	GTEx/v8	Brain_Putamen_basal_ganglia	G	-0.535026	1.1735e-06	0.000882063
1:207786542:A:G	rs2093761	1	207786542	CR1	BRAINEAC	WHMT	N/A	-5.11136	1.12568e-06	0.00243394
1:207786542:A:G	rs2093761	1	207786542	CR1	GTEx/v8	Brain_Cortex	G	-0.584603	5.56228e-09	6.94147e-06
1:207786542:A:G	rs2093761	1	207786542	CR1	GTEx/v8	Brain_Nucleus_accumbens_basal_ganglia	G	-0.418297	7.545e-06	0.00703138
1:207786828:A:G	rs2093760	1	207786828	CR1	GTEx/v8	Brain_Caudate_basal_ganglia	G	-0.541079	6.27075e-10	5.60195e-06
1:207786828:A:G	rs2093760	1	207786828	CR1	PsychENCODE	PsychENCODE_eQTLs	G	-0.367916	2.47877e-42	4.10119e-39
1:207786828:A:G	rs2093760	1	207786828	CR1	GTEx/v8	Brain_Cortex	G	-0.58909	1.19601e-09	6.94147e-06
1:207786828:A:G	rs2093760	1	207786828	CR2	PsychENCODE	PsychENCODE_eQTLs	G	-0.180591	1.68028e-09	3.47126e-07
1:207786828:A:G	rs2093760	1	207786828	CR1	GTEx/v8	Brain_Putamen_basal_ganglia	G	-0.544096	1.46351e-07	0.000882063
1:207786828:A:G	rs2093760	1	207786828	CR1	BRAINEAC	WHMT	N/A	-5.11301	1.11756e-06	0.00243394
1:207786828:A:G	rs2093760	1	207786828	CR1	GTEx/v8	Brain_Hippocampus	G	-0.434918	4.47053e-06	0.00461577
1:207786828:A:G	rs2093760	1	207786828	CR1	GTEx/v8	Brain_Nucleus_accumbens_basal_ganglia	G	-0.418827	2.02972e-06	0.00703138
1:207795320:A:G	rs2296160	1	207795320	CR1	GTEx/v8	Brain_Putamen_basal_ganglia	G	-0.526742	1.00684e-06	0.000882063
1:207795320:A:G	rs2296160	1	207795320	CR1	GTEx/v8	Brain_Nucleus_accumbens_basal_ganglia	G	-0.377525	4.0242e-05	0.00703138
1:207795320:A:G	rs2296160	1	207795320	CR1	GTEx/v8	Brain_Hippocampus	G	-0.408842	2.29014e-05	0.00461577
1:207795320:A:G	rs2296160	1	207795320	CR1	BRAINEAC	WHMT	N/A	-4.93599	2.41595e-06	0.00443181
1:207795320:A:G	rs2296160	1	207795320	CR1	GTEx/v8	Brain_Caudate_basal_ganglia	G	-0.513021	2.16784e-08	5.60195e-06
1:207795320:A:G	rs2296160	1	207795320	CR1	GTEx/v8	Brain_Cortex	G	-0.58535	6.01692e-09	6.94147e-06
1:207796897:A:T	rs10863417	1	207796897	CR1	GTEx/v8	Brain_Putamen_basal_ganglia	T	-0.526583	3.96312e-06	0.000882063
1:207796897:A:T	rs10863417	1	207796897	CR2	PsychENCODE	PsychENCODE_eQTLs	T	-0.251466	8.59683e-12	2.33913e-09
1:207796897:A:T	rs10863417	1	207796897	CR1	GTEx/v8	Brain_Cortex	T	-0.628735	1.62394e-09	6.94147e-06
1:207796897:A:T	rs10863417	1	207796897	CR1	GTEx/v8	Brain_Hippocampus	T	-0.45584	8.4762e-06	0.00461577
1:207796897:A:T	rs10863417	1	207796897	CR1	PsychENCODE	PsychENCODE_eQTLs	T	-0.462703	3.16383e-44	5.63975e-41
1:207796897:A:T	rs10863417	1	207796897	CR1	BRAINEAC	WHMT	N/A	-4.93504	2.42582e-06	0.00443181
1:207796897:A:T	rs10863417	1	207796897	CR1	GTEx/v8	Brain_Nucleus_accumbens_basal_ganglia	T	-0.409835	1.47951e-05	0.00703138
1:207796897:A:T	rs10863417	1	207796897	CR1	GTEx/v8	Brain_Caudate_basal_ganglia	T	-0.520986	3.3698e-08	5.60195e-06
1:207798694:C:T	rs10779335	1	207798694	CR1	GTEx/v8	Brain_Nucleus_accumbens_basal_ganglia	T	-0.377525	4.0242e-05	0.00703138
1:207798694:C:T	rs10779335	1	207798694	CR1	GTEx/v8	Brain_Caudate_basal_ganglia	T	-0.513021	2.16784e-08	5.60195e-06
1:207798694:C:T	rs10779335	1	207798694	CR1	GTEx/v8	Brain_Cortex	T	-0.58535	6.01692e-09	6.94147e-06
1:207798694:C:T	rs10779335	1	207798694	CR1	GTEx/v8	Brain_Putamen_basal_ganglia	T	-0.526742	1.00684e-06	0.000882063
1:207798694:C:T	rs10779335	1	207798694	CR1	GTEx/v8	Brain_Hippocampus	T	-0.408842	2.29014e-05	0.00461577
1:207799874:A:C	rs10863420	1	207799874	CR1	GTEx/v8	Brain_Cortex	C	-0.58535	6.01692e-09	6.94147e-06
1:207799874:A:C	rs10863420	1	207799874	CR1	GTEx/v8	Brain_Putamen_basal_ganglia	C	-0.526742	1.00684e-06	0.000882063
1:207799874:A:C	rs10863420	1	207799874	CR1	GTEx/v8	Brain_Hippocampus	C	-0.408842	2.29014e-05	0.00461577
1:207799874:A:C	rs10863420	1	207799874	CR1	BRAINEAC	WHMT	N/A	-4.93423	2.43436e-06	0.00443181
1:207799874:A:C	rs10863420	1	207799874	CR1	GTEx/v8	Brain_Nucleus_accumbens_basal_ganglia	C	-0.377525	4.0242e-05	0.00703138
1:207799874:A:C	rs10863420	1	207799874	CR1	PsychENCODE	PsychENCODE_eQTLs	C	-0.386251	4.13966e-36	5.40928e-33
1:207799874:A:C	rs10863420	1	207799874	CR2	PsychENCODE	PsychENCODE_eQTLs	C	-0.210443	6.08291e-10	1.33019e-07
1:207799874:A:C	rs10863420	1	207799874	CR1	GTEx/v8	Brain_Caudate_basal_ganglia	C	-0.513021	2.16784e-08	5.60195e-06
1:207800389:A:C	rs1830763	1	207800389	CR1	PsychENCODE	PsychENCODE_eQTLs	A	-0.442144	3.73509e-42	6.13999e-39
1:207800389:A:C	rs1830763	1	207800389	CR2	PsychENCODE	PsychENCODE_eQTLs	A	-0.243132	1.4961e-11	3.96308e-09
1:207800389:A:C	rs1830763	1	207800389	CR1	BRAINEAC	WHMT	N/A	-4.92669	2.51468e-06	0.00443181
1:207800555:C:T	rs1408078	1	207800555	CR1	GTEx/v8	Brain_Cortex	C	-0.578724	1.90698e-08	6.94147e-06
1:207800555:C:T	rs1408078	1	207800555	CR1	PsychENCODE	PsychENCODE_eQTLs	C	-0.442195	3.69374e-42	6.07293e-39
1:207800555:C:T	rs1408078	1	207800555	CR1	GTEx/v8	Brain_Putamen_basal_ganglia	C	-0.47462	2.51546e-05	0.000882063
1:207800555:C:T	rs1408078	1	207800555	CR1	GTEx/v8	Brain_Caudate_basal_ganglia	C	-0.483733	2.30752e-07	5.60195e-06
1:207800555:C:T	rs1408078	1	207800555	CR2	PsychENCODE	PsychENCODE_eQTLs	C	-0.24308	1.51571e-11	4.01245e-09
1:207800555:C:T	rs1408078	1	207800555	CR1	BRAINEAC	WHMT	N/A	-4.92637	2.51817e-06	0.00443181
1:207800555:C:T	rs1408078	1	207800555	CR1	GTEx/v8	Brain_Nucleus_accumbens_basal_ganglia	C	-0.386109	3.6768e-05	0.00703138
1:207802552:A:C	rs4844610	1	207802552	CR1	GTEx/v8	Brain_Caudate_basal_ganglia	C	-0.588637	6.38144e-10	5.60195e-06
1:207802552:A:C	rs4844610	1	207802552	CR1	GTEx/v8	Brain_Nucleus_accumbens_basal_ganglia	C	-0.45319	2.87125e-06	0.00703138
1:207802552:A:C	rs4844610	1	207802552	CR1	GTEx/v8	Brain_Cortex	C	-0.636638	1.59255e-09	6.94147e-06
1:207802552:A:C	rs4844610	1	207802552	CR1	GTEx/v8	Brain_Hippocampus	C	-0.476476	6.33162e-06	0.00461577
1:207802552:A:C	rs4844610	1	207802552	CR1	BRAINEAC	WHMT	N/A	-5.08953	1.23903e-06	0.00260461
1:207802552:A:C	rs4844610	1	207802552	CR1	GTEx/v8	Brain_Frontal_Cortex_BA9	C	-0.435434	1.96818e-05	0.0262805
1:207802552:A:C	rs4844610	1	207802552	CR1	GTEx/v8	Brain_Putamen_basal_ganglia	C	-0.556868	2.66328e-06	0.000882063
1:207804141:A:C	rs1408077	1	207804141	CR1	GTEx/v8	Brain_Caudate_basal_ganglia	C	-0.491626	1.47698e-07	5.60195e-06
1:207804141:A:C	rs1408077	1	207804141	CR1	GTEx/v8	Brain_Putamen_basal_ganglia	C	-0.50061	8.02356e-06	0.000882063
1:207804141:A:C	rs1408077	1	207804141	CR1	GTEx/v8	Brain_Nucleus_accumbens_basal_ganglia	C	-0.389463	3.12418e-05	0.00703138
1:207804141:A:C	rs1408077	1	207804141	CR1	BRAINEAC	WHMT	N/A	-4.93206	2.45722e-06	0.00443181
1:207804141:A:C	rs1408077	1	207804141	CR1	GTEx/v8	Brain_Cortex	C	-0.592202	7.51046e-09	6.94147e-06
1:207806730:A:G	rs6697005	1	207806730	CR1	GTEx/v8	Brain_Cortex	A	-0.592202	7.51046e-09	6.94147e-06
1:207806730:A:G	rs6697005	1	207806730	CR2	PsychENCODE	PsychENCODE_eQTLs	A	-0.244286	1.63339e-11	4.30886e-09
1:207806730:A:G	rs6697005	1	207806730	CR1	GTEx/v8	Brain_Nucleus_accumbens_basal_ganglia	A	-0.389463	3.12418e-05	0.00703138
1:207806730:A:G	rs6697005	1	207806730	CR1	GTEx/v8	Brain_Putamen_basal_ganglia	A	-0.50061	8.02356e-06	0.000882063
1:207806730:A:G	rs6697005	1	207806730	CR1	PsychENCODE	PsychENCODE_eQTLs	A	-0.445838	2.64682e-42	4.37444e-39
1:207806730:A:G	rs6697005	1	207806730	CR1	BRAINEAC	WHMT	N/A	-4.91145	2.68495e-06	0.00461793
1:207806730:A:G	rs6697005	1	207806730	CR1	GTEx/v8	Brain_Caudate_basal_ganglia	A	-0.491626	1.47698e-07	5.60195e-06
11:131756435:C:T	rs1036433	11	131756435	NTM	GTEx/v8	Brain_Nucleus_accumbens_basal_ganglia	C	0.170516	2.08839e-05	0.0385592
11:131756759:A:G	rs10791182	11	131756759	NTM	GTEx/v8	Brain_Nucleus_accumbens_basal_ganglia	G	0.17793	1.01157e-05	0.0385592
11:47365199:A:G	rs2856650	11	47365199	ACP2	GTEx/v8	Heart_Atrial_Appendage	A	0.14633	1.36938e-05	1.10187e-06
11:47365199:A:G	rs2856650	11	47365199	NDUFS3	GTEx/v8	Brain_Cerebellar_Hemisphere	A	0.13276	0.000233378	1.16622e-05
11:47365199:A:G	rs2856650	11	47365199	C1QTNF4	GTEx/v8	Heart_Atrial_Appendage	A	-0.261935	6.12295e-05	3.14579e-13
11:47365199:A:G	rs2856650	11	47365199	MADD	GTEx/v8	Brain_Cerebellar_Hemisphere	A	0.204546	6.34266e-06	2.7785e-08
11:47365199:A:G	rs2856650	11	47365199	PSMC3	GTEx/v8	Brain_Cerebellar_Hemisphere	A	0.160181	3.76965e-06	0.000162001
11:47365199:A:G	rs2856650	11	47365199	C1QTNF4	GTEx/v8	Cells_EBV-transformed_lymphocytes	A	-0.505093	7.74388e-06	9.4747e-05
11:47365199:A:G	rs2856650	11	47365199	MTCH2	GTEx/v8	Brain_Putamen_basal_ganglia	A	0.276797	9.51188e-07	7.24776e-10
11:47365199:A:G	rs2856650	11	47365199	ACP2	DICE	Monocyte_classical	A	0.647839	7.24196e-05	0.049
11:47365199:A:G	rs2856650	11	47365199	ACP2	DICE	T_CD4_naive_TREG	A	0.716356	2.1379e-05	0.049
11:47365199:A:G	rs2856650	11	47365199	MADD	GTEx/v8	Brain_Cerebellum	A	0.180497	7.82286e-06	6.50357e-13
11:47365199:A:G	rs2856650	11	47365199	MTCH2	GTEx/v8	Brain_Nucleus_accumbens_basal_ganglia	A	0.282168	2.59244e-08	1.70016e-12
11:47365199:A:G	rs2856650	11	47365199	MTCH2	GTEx/v8	Brain_Cerebellar_Hemisphere	A	0.213839	5.98013e-07	5.23328e-08
11:47365199:A:G	rs2856650	11	47365199	C1QTNF4	DICE	Monocyte_classical	A	-0.683559	4.55632e-05	0.049
11:47365199:A:G	rs2856650	11	47365199	C1QTNF4	GTEx/v8	Brain_Cerebellar_Hemisphere	A	-0.314958	2.91586e-07	3.26478e-07
11:47365199:A:G	rs2856650	11	47365199	C1QTNF4	GTEx/v8	Artery_Aorta	A	-0.365042	3.30692e-10	4.73018e-13
11:47365199:A:G	rs2856650	11	47365199	PSMC3	GTEx/v8	Artery_Tibial	A	0.0943541	2.71233e-09	2.90807e-10
11:47365199:A:G	rs2856650	11	47365199	SLC39A13	GTEx/v8	Artery_Aorta	A	0.0930753	1.73695e-05	2.28454e-06
11:47365199:A:G	rs2856650	11	47365199	C1QTNF4	DICE	T_CD4_TFH	A	-0.932616	1.44471e-08	0.049
11:47365199:A:G	rs2856650	11	47365199	MTCH2	BRAINEAC	CRBL	N/A	4.23064	4.40596e-05	0.00312719
11:47365199:A:G	rs2856650	11	47365199	MYBPC3	GTEx/v8	Whole_Blood	A	-0.132345	6.8745e-11	4.02707e-22
11:47365199:A:G	rs2856650	11	47365199	C1QTNF4	GTEx/v8	Whole_Blood	A	-0.381419	5.47559e-17	1.89264e-25
11:47365199:A:G	rs2856650	11	47365199	MTCH2	GTEx/v8	Brain_Cortex	A	0.357511	6.99777e-10	9.46114e-15
11:47365199:A:G	rs2856650	11	47365199	ACP2	GTEx/v8	Brain_Cerebellum	A	0.186723	7.58177e-05	4.92145e-13
11:47365199:A:G	rs2856650	11	47365199	FAM180B	GTEx/v8	Brain_Cerebellum	A	0.340694	4.71643e-06	4.6332e-06
11:47365199:A:G	rs2856650	11	47365199	C1QTNF4	DICE	T_CD4_TH1	A	-0.789056	2.7753e-05	0.049
11:47365199:A:G	rs2856650	11	47365199	C1QTNF4	GTEx/v8	Brain_Caudate_basal_ganglia	A	-0.179192	0.000143836	0.000189342
11:47365199:A:G	rs2856650	11	47365199	C1QTNF4	GTEx/v8	Heart_Left_Ventricle	A	-0.187654	0.000189174	5.45752e-11
11:47365199:A:G	rs2856650	11	47365199	PSMC3	GTEx/v8	Brain_Cerebellum	A	0.167772	0.000335566	8.12548e-07
11:47365199:A:G	rs2856650	11	47365199	C1QTNF4	GTEx/v8	Artery_Tibial	A	-0.302717	2.36031e-13	9.01542e-20
11:47365199:A:G	rs2856650	11	47365199	C1QTNF4	DICE	T_CD4_memory_TREG	A	-0.796605	2.93845e-06	0.049
11:47365199:A:G	rs2856650	11	47365199	ACP2	GTEx/v8	Artery_Tibial	A	0.0978927	0.000496774	0.00197722
11:47365199:A:G	rs2856650	11	47365199	SLC39A13	GTEx/v8	Brain_Frontal_Cortex_BA9	A	0.220914	1.18405e-05	0.000252042
11:47365199:A:G	rs2856650	11	47365199	MADD	GTEx/v8	Heart_Left_Ventricle	A	0.145923	6.48407e-05	2.07197e-08
11:47365199:A:G	rs2856650	11	47365199	MTCH2	GTEx/v8	Brain_Caudate_basal_ganglia	A	0.243541	7.61965e-07	5.89665e-09
11:47365199:A:G	rs2856650	11	47365199	ACP2	GTEx/v8	Whole_Blood	A	0.108348	0.00021762	1.70401e-25
11:47365199:A:G	rs2856650	11	47365199	SLC39A13	GTEx/v8	Artery_Tibial	A	0.144837	4.52515e-12	1.13327e-12
11:47370957:A:C	rs2071305	11	47370957	NDUFS3	GTEx/v8	Brain_Cerebellar_Hemisphere	C	0.155875	1.28653e-05	1.16622e-05
11:47370957:A:C	rs2071305	11	47370957	MTCH2	GTEx/v8	Brain_Cerebellar_Hemisphere	C	0.194283	6.94934e-06	5.23328e-08
11:47370957:A:C	rs2071305	11	47370957	ACP2	DICE	T_CD4_naive_TREG	C	0.685775	1.8895e-05	0.049
11:47370957:A:C	rs2071305	11	47370957	MADD	GTEx/v8	Brain_Cerebellar_Hemisphere	C	0.195048	1.80411e-05	2.7785e-08
11:47370957:A:C	rs2071305	11	47370957	ACP2	GTEx/v8	Heart_Atrial_Appendage	C	0.126627	8.1179e-05	1.10187e-06
11:47370957:A:C	rs2071305	11	47370957	MTCH2	GTEx/v8	Brain_Putamen_basal_ganglia	C	0.29064	1.15214e-07	7.24776e-10
11:47370957:A:C	rs2071305	11	47370957	C1QTNF4	GTEx/v8	Brain_Cerebellar_Hemisphere	C	-0.311567	4.06563e-07	3.26478e-07
11:47370957:A:C	rs2071305	11	47370957	DDB2	DICE	Monocyte_classical	C	0.62699	3.90328e-05	0.049
11:47370957:A:C	rs2071305	11	47370957	C1QTNF4	GTEx/v8	Artery_Tibial	C	-0.289108	1.60746e-13	9.01542e-20
11:47370957:A:C	rs2071305	11	47370957	C1QTNF4	DICE	Monocyte_classical	C	-0.634571	7.39945e-05	0.049
11:47370957:A:C	rs2071305	11	47370957	C1QTNF4	GTEx/v8	Brain_Cerebellum	C	-0.222505	0.000324655	9.71903e-06
11:47370957:A:C	rs2071305	11	47370957	ACP2	DICE	Monocyte_classical	C	0.628397	5.17236e-05	0.049
11:47370957:A:C	rs2071305	11	47370957	PSMC3	GTEx/v8	Artery_Tibial	C	0.0906526	1.67825e-09	2.90807e-10
11:47370957:A:C	rs2071305	11	47370957	PSMC3	GTEx/v8	Brain_Cerebellar_Hemisphere	C	0.156742	6.34397e-06	0.000162001
11:47370957:A:C	rs2071305	11	47370957	C1QTNF4	GTEx/v8	Artery_Aorta	C	-0.356107	1.7206e-10	4.73018e-13
11:47370957:A:C	rs2071305	11	47370957	MTCH2	GTEx/v8	Brain_Frontal_Cortex_BA9	C	0.264805	1.10142e-05	4.95939e-06
11:47370957:A:C	rs2071305	11	47370957	MTCH2	GTEx/v8	Brain_Cerebellum	C	0.161435	0.000240907	2.90598e-05
11:47370957:A:C	rs2071305	11	47370957	PSMC3	GTEx/v8	Brain_Cerebellum	C	0.199538	3.29733e-05	8.12548e-07
11:47370957:A:C	rs2071305	11	47370957	FAM180B	GTEx/v8	Brain_Cerebellum	C	0.295228	0.000144702	4.6332e-06
11:47370957:A:C	rs2071305	11	47370957	SLC39A13	GTEx/v8	Artery_Tibial	C	0.123833	5.3663e-10	1.13327e-12
11:47370957:A:C	rs2071305	11	47370957	SLC39A13	GTEx/v8	Brain_Cortex	C	0.173997	0.000265417	0.000363143
11:47370957:A:C	rs2071305	11	47370957	MTCH2	GTEx/v8	Brain_Hippocampus	C	0.174085	3.02432e-05	0.000229357
11:47370957:A:C	rs2071305	11	47370957	MTCH2	GTEx/v8	Brain_Nucleus_accumbens_basal_ganglia	C	0.254647	1.74101e-07	1.70016e-12
11:47370957:A:C	rs2071305	11	47370957	C1QTNF4	DICE	T_CD4_memory_TREG	C	-0.831934	1.92713e-07	0.049
11:47370957:A:C	rs2071305	11	47370957	C1QTNF4	GTEx/v8	Heart_Atrial_Appendage	C	-0.282899	5.02726e-06	3.14579e-13
11:47370957:A:C	rs2071305	11	47370957	C1QTNF4	DICE	T_CD4_TFH	C	-0.92528	2.44592e-09	0.049
11:47370957:A:C	rs2071305	11	47370957	MTCH2	BRAINEAC	CRBL	N/A	3.51457	0.000609625	0.0226196
11:47370957:A:C	rs2071305	11	47370957	MTCH2	GTEx/v8	Brain_Cortex	C	0.356461	1.40122e-09	9.46114e-15
11:47370957:A:C	rs2071305	11	47370957	MADD	GTEx/v8	Heart_Left_Ventricle	C	0.126485	0.000272078	2.07197e-08
11:47370957:A:C	rs2071305	11	47370957	SLC39A13	GTEx/v8	Artery_Aorta	C	0.10263	7.32416e-07	2.28454e-06
11:47370957:A:C	rs2071305	11	47370957	MYBPC3	GTEx/v8	Whole_Blood	C	-0.128641	2.30603e-11	4.02707e-22
11:47370957:A:C	rs2071305	11	47370957	FAM180B	GTEx/v8	Brain_Nucleus_accumbens_basal_ganglia	C	0.348277	0.000132976	0.000107667
11:47370957:A:C	rs2071305	11	47370957	MADD	GTEx/v8	Brain_Cerebellum	C	0.161703	0.000121046	6.50357e-13
11:47370957:A:C	rs2071305	11	47370957	C1QTNF4	GTEx/v8	Whole_Blood	C	-0.379502	1.30423e-18	1.89264e-25
11:47372377:C:G	rs2071304	11	47372377	PSMC3	GTEx/v8	Brain_Cerebellar_Hemisphere	C	0.15396	1.6929e-05	0.000162001
11:47372377:C:G	rs2071304	11	47372377	ACP2	DICE	NK	C	0.672928	6.25892e-05	0.049
11:47372377:C:G	rs2071304	11	47372377	MTCH2	BRAINEAC	CRBL	N/A	3.94046	0.000133004	0.00781128
11:47372377:C:G	rs2071304	11	47372377	RAPSN	GTEx/v8	Brain_Caudate_basal_ganglia	C	-0.437573	2.12354e-05	0.000664528
11:47372377:C:G	rs2071304	11	47372377	PSMC3	GTEx/v8	Artery_Tibial	C	0.109228	2.23283e-12	2.90807e-10
11:47372377:C:G	rs2071304	11	47372377	NR1H3	DICE	B_cell_naive	C	0.693826	2.37127e-05	0.049
11:47372377:C:G	rs2071304	11	47372377	ACP2	GTEx/v8	Whole_Blood	C	0.109346	0.000167493	1.70401e-25
11:47372377:C:G	rs2071304	11	47372377	C1QTNF4	GTEx/v8	Whole_Blood	C	-0.433651	3.12573e-22	1.89264e-25
11:47372377:C:G	rs2071304	11	47372377	SLC39A13	GTEx/v8	Artery_Aorta	C	0.122037	3.53711e-08	2.28454e-06
11:47372377:C:G	rs2071304	11	47372377	C1QTNF4	GTEx/v8	Brain_Cerebellar_Hemisphere	C	-0.367994	3.15385e-09	3.26478e-07
11:47372377:C:G	rs2071304	11	47372377	C1QTNF4	GTEx/v8	Heart_Atrial_Appendage	C	-0.427912	4.61757e-12	3.14579e-13
11:47372377:C:G	rs2071304	11	47372377	C1QTNF4	DICE	Monocyte_classical	C	-0.816568	3.23643e-07	0.049
11:47372377:C:G	rs2071304	11	47372377	C1QTNF4	DICE	T_CD4_TH1_17	C	-0.683202	6.33954e-05	0.049
11:47372377:C:G	rs2071304	11	47372377	C1QTNF4	DICE	T_CD4_TH2	C	-0.748762	9.13471e-06	0.049
11:47372377:C:G	rs2071304	11	47372377	MTCH2	GTEx/v8	Brain_Cerebellar_Hemisphere	C	0.222803	4.01928e-07	5.23328e-08
11:47372377:C:G	rs2071304	11	47372377	C1QTNF4	DICE	T_CD4_TH1	C	-0.784735	9.63079e-06	0.049
11:47372377:C:G	rs2071304	11	47372377	MTCH2	GTEx/v8	Brain_Nucleus_accumbens_basal_ganglia	C	0.388954	6.61472e-15	1.70016e-12
11:47372377:C:G	rs2071304	11	47372377	C1QTNF4	DICE	T_CD4_TH17	C	-0.684963	4.60057e-05	0.049
11:47372377:C:G	rs2071304	11	47372377	C1QTNF4	PsychENCODE	PsychENCODE_eQTLs	C	-0.0359761	4.77095e-05	0.00439923
11:47372377:C:G	rs2071304	11	47372377	C1QTNF4	GTEx/v8	Cells_EBV-transformed_lymphocytes	C	-0.472584	1.32104e-05	9.4747e-05
11:47372377:C:G	rs2071304	11	47372377	MTCH2	GTEx/v8	Brain_Putamen_basal_ganglia	C	0.338222	2.11664e-09	7.24776e-10
11:47372377:C:G	rs2071304	11	47372377	C1QTNF4	GTEx/v8	Heart_Left_Ventricle	C	-0.254983	3.31149e-07	5.45752e-11
11:47372377:C:G	rs2071304	11	47372377	FAM180B	GTEx/v8	Brain_Cortex	C	0.314523	0.000160622	0.00150423
11:47372377:C:G	rs2071304	11	47372377	NUP160	GTEx/v8	Whole_Blood	C	0.0606312	0.000412419	2.19571e-05
11:47372377:C:G	rs2071304	11	47372377	ACP2	DICE	Monocyte_classical	C	0.675454	2.08753e-05	0.049
11:47372377:C:G	rs2071304	11	47372377	FAM180B	GTEx/v8	Brain_Caudate_basal_ganglia	C	0.335647	3.83743e-05	0.000589214
11:47372377:C:G	rs2071304	11	47372377	PSMC3	GTEx/v8	Brain_Cerebellum	C	0.207984	1.34125e-05	8.12548e-07
11:47372377:C:G	rs2071304	11	47372377	C1QTNF4	DICE	T_CD4_naive	C	-0.713727	2.50604e-05	0.049
11:47372377:C:G	rs2071304	11	47372377	NDUFS3	GTEx/v8	Brain_Cerebellar_Hemisphere	C	0.179715	7.64879e-07	1.16622e-05
11:47372377:C:G	rs2071304	11	47372377	SLC39A13	GTEx/v8	Brain_Cerebellum	C	0.154435	7.21127e-05	8.66558e-07
11:47372377:C:G	rs2071304	11	47372377	C1QTNF4	GTEx/v8	Artery_Tibial	C	-0.319497	3.82794e-15	9.01542e-20
11:47372377:C:G	rs2071304	11	47372377	FAM180B	GTEx/v8	Brain_Putamen_basal_ganglia	C	0.401965	1.14049e-05	0.00642298
11:47372377:C:G	rs2071304	11	47372377	MTCH2	GTEx/v8	Brain_Caudate_basal_ganglia	C	0.29302	5.06888e-09	5.89665e-09
11:47372377:C:G	rs2071304	11	47372377	MTCH2	GTEx/v8	Brain_Hypothalamus	C	0.243625	1.15548e-05	0.0013386
11:47372377:C:G	rs2071304	11	47372377	ACP2	DICE	T_CD8_naive_activated	C	0.699145	2.48756e-05	0.049
11:47372377:C:G	rs2071304	11	47372377	SLC39A13	GTEx/v8	Brain_Caudate_basal_ganglia	C	0.222026	1.95599e-05	0.0144429
11:47372377:C:G	rs2071304	11	47372377	C1QTNF4	DICE	T_CD4_TFH	C	-1.05299	1.01764e-11	0.049
11:47372377:C:G	rs2071304	11	47372377	PSMC3	GTEx/v8	Artery_Aorta	C	0.113993	5.5506e-06	3.90676e-05
11:47372377:C:G	rs2071304	11	47372377	FAM180B	GTEx/v8	Brain_Nucleus_accumbens_basal_ganglia	C	0.419471	1.69402e-05	0.000107667
11:47372377:C:G	rs2071304	11	47372377	PSMC3	PsychENCODE	PsychENCODE_eQTLs	C	0.0602298	9.35339e-06	0.00102745
11:47372377:C:G	rs2071304	11	47372377	PTPMT1	PsychENCODE	PsychENCODE_eQTLs	C	-0.0510603	4.85615e-05	0.00446832
11:47372377:C:G	rs2071304	11	47372377	SLC39A13	GTEx/v8	Artery_Tibial	C	0.160377	5.84302e-15	1.13327e-12
11:47372377:C:G	rs2071304	11	47372377	C1QTNF4	DICE	T_CD8_naive	C	-0.745426	8.63263e-06	0.049
11:47372377:C:G	rs2071304	11	47372377	NDUFS3	GTEx/v8	Brain_Cerebellum	C	0.193523	0.000271555	0.000520719
11:47372377:C:G	rs2071304	11	47372377	MTCH2	GTEx/v8	Brain_Cerebellum	C	0.206287	1.82311e-06	2.90598e-05
11:47372377:C:G	rs2071304	11	47372377	MYBPC3	GTEx/v8	Whole_Blood	C	-0.211928	1.74379e-27	4.02707e-22
11:47372377:C:G	rs2071304	11	47372377	MTCH2	PsychENCODE	PsychENCODE_eQTLs	C	0.121836	3.25217e-12	9.27035e-10
11:47372377:C:G	rs2071304	11	47372377	SLC39A13	BRAINEAC	TCTX	N/A	-4.0664	8.69197e-05	0.0145651
11:47372377:C:G	rs2071304	11	47372377	MTCH2	GTEx/v8	Brain_Amygdala	C	0.285853	5.02669e-06	0.00659865
11:47372377:C:G	rs2071304	11	47372377	FAM180B	GTEx/v8	Brain_Cerebellum	C	0.386611	3.8509e-07	4.6332e-06
11:47372377:C:G	rs2071304	11	47372377	FAM180B	GTEx/v8	Brain_Frontal_Cortex_BA9	C	0.379479	0.000100243	5.36864e-05
11:47372377:C:G	rs2071304	11	47372377	C1QTNF4	DICE	T_CD4_memory_TREG	C	-0.942076	4.7705e-09	0.049
11:47372377:C:G	rs2071304	11	47372377	C1QTNF4	GTEx/v8	Artery_Aorta	C	-0.458205	7.79059e-15	4.73018e-13
11:47372377:C:G	rs2071304	11	47372377	MTCH2	GTEx/v8	Brain_Cortex	C	0.452308	7.83317e-15	9.46114e-15
11:47372377:C:G	rs2071304	11	47372377	SLC39A13	GTEx/v8	Brain_Cortex	C	0.223279	3.67382e-06	0.000363143
11:47372377:C:G	rs2071304	11	47372377	SLC39A13	GTEx/v8	Brain_Frontal_Cortex_BA9	C	0.282311	7.2352e-08	0.000252042
11:47372377:C:G	rs2071304	11	47372377	FAM180B	PsychENCODE	PsychENCODE_eQTLs	C	0.157439	3.87195e-08	6.591e-06
11:47372377:C:G	rs2071304	11	47372377	C1QTNF4	GTEx/v8	Brain_Caudate_basal_ganglia	C	-0.183878	0.000161471	0.000189342
11:47372377:C:G	rs2071304	11	47372377	PACSIN3	PsychENCODE	PsychENCODE_eQTLs	C	-0.0535328	0.000241258	0.0179718
11:47372377:C:G	rs2071304	11	47372377	MTCH2	GTEx/v8	Brain_Anterior_cingulate_cortex_BA24	C	0.261673	0.000160474	0.000776213
11:47372377:C:G	rs2071304	11	47372377	C1QTNF4	GTEx/v8	Brain_Cerebellum	C	-0.245414	6.4359e-05	9.71903e-06
11:47372377:C:G	rs2071304	11	47372377	MTCH2	GTEx/v8	Brain_Hippocampus	C	0.211558	2.61874e-06	0.000229357
11:47372377:C:G	rs2071304	11	47372377	MTCH2	GTEx/v8	Brain_Frontal_Cortex_BA9	C	0.347083	6.43527e-08	4.95939e-06
11:47374998:A:G	rs2856661	11	47374998	RAPSN	GTEx/v8	Brain_Caudate_basal_ganglia	G	0.421112	9.48976e-05	0.000664528
11:47374998:A:G	rs2856661	11	47374998	C1QTNF4	GTEx/v8	Brain_Caudate_basal_ganglia	G	0.200951	7.4817e-05	0.000189342
11:47374998:A:G	rs2856661	11	47374998	FAM180B	PsychENCODE	PsychENCODE_eQTLs	G	-0.162485	1.18406e-08	2.17831e-06
11:47374998:A:G	rs2856661	11	47374998	MYBPC3	GTEx/v8	Whole_Blood	G	0.217498	2.35404e-28	4.02707e-22
11:47374998:A:G	rs2856661	11	47374998	MTCH2	BRAINEAC	CRBL	N/A	3.82803	0.00020114	0.0108975
11:47374998:A:G	rs2856661	11	47374998	FAM180B	GTEx/v8	Brain_Caudate_basal_ganglia	G	-0.370383	1.24997e-05	0.000589214
11:47374998:A:G	rs2856661	11	47374998	SLC39A13	GTEx/v8	Brain_Cortex	G	-0.239548	1.15572e-06	0.000363143
11:47374998:A:G	rs2856661	11	47374998	MTCH2	GTEx/v8	Brain_Caudate_basal_ganglia	G	-0.33411	1.02522e-10	5.89665e-09
11:47374998:A:G	rs2856661	11	47374998	FAM180B	GTEx/v8	Brain_Putamen_basal_ganglia	G	-0.41801	1.10875e-05	0.00642298
11:47374998:A:G	rs2856661	11	47374998	PSMC3	PsychENCODE	PsychENCODE_eQTLs	G	-0.0581903	1.70075e-05	0.00175867
11:47374998:A:G	rs2856661	11	47374998	SLC39A13	GTEx/v8	Brain_Caudate_basal_ganglia	G	-0.226472	3.07085e-05	0.0144429
11:47374998:A:G	rs2856661	11	47374998	SLC39A13	GTEx/v8	Artery_Aorta	G	-0.121114	4.19056e-08	2.28454e-06
11:47374998:A:G	rs2856661	11	47374998	C1QTNF4	GTEx/v8	Artery_Aorta	G	0.445869	3.98974e-14	4.73018e-13
11:47374998:A:G	rs2856661	11	47374998	C1QTNF4	PsychENCODE	PsychENCODE_eQTLs	G	0.0336376	0.000134046	0.0108595
11:47374998:A:G	rs2856661	11	47374998	C1QTNF4	DICE	T_CD4_TH1	G	0.770448	7.00921e-06	0.049
11:47374998:A:G	rs2856661	11	47374998	C1QTNF4	GTEx/v8	Heart_Atrial_Appendage	G	0.433062	6.48725e-12	3.14579e-13
11:47374998:A:G	rs2856661	11	47374998	C1QTNF4	DICE	T_CD4_TH1_17	G	0.670955	5.04533e-05	0.049
11:47374998:A:G	rs2856661	11	47374998	ACP2	GTEx/v8	Whole_Blood	G	-0.110285	0.000173834	1.70401e-25
11:47374998:A:G	rs2856661	11	47374998	C1QTNF4	GTEx/v8	Cells_EBV-transformed_lymphocytes	G	0.525021	1.33191e-06	9.4747e-05
11:47374998:A:G	rs2856661	11	47374998	MTCH2	GTEx/v8	Brain_Cortex	G	-0.491539	6.71752e-17	9.46114e-15
11:47374998:A:G	rs2856661	11	47374998	C1QTNF4	DICE	Monocyte_classical	G	0.729004	3.51128e-06	0.049
11:47374998:A:G	rs2856661	11	47374998	PTPMT1	PsychENCODE	PsychENCODE_eQTLs	G	0.054527	1.29601e-05	0.00137885
11:47374998:A:G	rs2856661	11	47374998	C1QTNF4	DICE	T_CD4_naive	G	0.727581	8.70592e-06	0.049
11:47374998:A:G	rs2856661	11	47374998	MTCH2	GTEx/v8	Brain_Anterior_cingulate_cortex_BA24	G	-0.299813	2.83989e-05	0.000776213
11:47374998:A:G	rs2856661	11	47374998	C1QTNF4	GTEx/v8	Brain_Cerebellum	G	0.246936	9.54589e-05	9.71903e-06
11:47374998:A:G	rs2856661	11	47374998	C1QTNF4	DICE	T_CD4_TH17	G	0.731186	5.79249e-06	0.049
11:47374998:A:G	rs2856661	11	47374998	MTCH2	PsychENCODE	PsychENCODE_eQTLs	G	-0.130005	7.51219e-14	2.50982e-11
11:47374998:A:G	rs2856661	11	47374998	ACP2	DICE	Monocyte_classical	G	-0.631581	4.48075e-05	0.049
11:47374998:A:G	rs2856661	11	47374998	SLC39A13	BRAINEAC	TCTX	N/A	-3.97334	0.00012295	0.0174238
11:47374998:A:G	rs2856661	11	47374998	C1QTNF4	DICE	T_CD4_memory_TREG	G	0.946971	9.46578e-10	0.049
11:47374998:A:G	rs2856661	11	47374998	MTCH2	GTEx/v8	Brain_Putamen_basal_ganglia	G	-0.362609	5.19123e-10	7.24776e-10
11:47374998:A:G	rs2856661	11	47374998	C1QTNF4	GTEx/v8	Whole_Blood	G	0.440257	2.03971e-22	1.89264e-25
11:47374998:A:G	rs2856661	11	47374998	C1QTNF4	GTEx/v8	Brain_Cerebellar_Hemisphere	G	0.385145	3.41503e-09	3.26478e-07
11:47374998:A:G	rs2856661	11	47374998	FAM180B	GTEx/v8	Brain_Cortex	G	-0.33891	6.93749e-05	0.00150423
11:47374998:A:G	rs2856661	11	47374998	PSMC3	GTEx/v8	Artery_Aorta	G	-0.120329	1.46088e-06	3.90676e-05
11:47374998:A:G	rs2856661	11	47374998	NDUFS3	GTEx/v8	Brain_Cerebellum	G	-0.209318	0.000126218	0.000520719
11:47374998:A:G	rs2856661	11	47374998	ACP2	DICE	T_CD8_naive_activated	G	-0.692697	1.64252e-05	0.049
11:47374998:A:G	rs2856661	11	47374998	FAM180B	GTEx/v8	Brain_Nucleus_accumbens_basal_ganglia	G	-0.455472	4.94902e-06	0.000107667
11:47374998:A:G	rs2856661	11	47374998	C1QTNF4	DICE	T_CD4_TH2	G	0.743451	5.27649e-06	0.049
11:47374998:A:G	rs2856661	11	47374998	NDUFS3	GTEx/v8	Brain_Cerebellar_Hemisphere	G	-0.197586	1.90092e-07	1.16622e-05
11:47374998:A:G	rs2856661	11	47374998	MTCH2	GTEx/v8	Brain_Hypothalamus	G	-0.256317	4.97213e-06	0.0013386
11:47374998:A:G	rs2856661	11	47374998	SLC39A13	GTEx/v8	Artery_Tibial	G	-0.159886	1.17759e-14	1.13327e-12
11:47374998:A:G	rs2856661	11	47374998	MTCH2	GTEx/v8	Brain_Amygdala	G	-0.29192	7.20984e-06	0.00659865
11:47374998:A:G	rs2856661	11	47374998	MTCH2	GTEx/v8	Brain_Cerebellar_Hemisphere	G	-0.268616	3.10545e-09	5.23328e-08
11:47374998:A:G	rs2856661	11	47374998	FAM180B	GTEx/v8	Brain_Cerebellum	G	-0.430489	3.22175e-08	4.6332e-06
11:47374998:A:G	rs2856661	11	47374998	SLC39A13	GTEx/v8	Brain_Frontal_Cortex_BA9	G	-0.281578	1.00745e-07	0.000252042
11:47374998:A:G	rs2856661	11	47374998	C1QTNF4	GTEx/v8	Artery_Tibial	G	0.331869	4.73973e-16	9.01542e-20
11:47374998:A:G	rs2856661	11	47374998	PSMC3	GTEx/v8	Brain_Cerebellar_Hemisphere	G	-0.16344	1.30686e-05	0.000162001
11:47374998:A:G	rs2856661	11	47374998	C1QTNF4	DICE	T_CD8_naive	G	0.728687	7.2515e-06	0.049
11:47374998:A:G	rs2856661	11	47374998	PSMC3	GTEx/v8	Brain_Cerebellum	G	-0.225484	4.23717e-06	8.12548e-07
11:47374998:A:G	rs2856661	11	47374998	C1QTNF4	GTEx/v8	Heart_Left_Ventricle	G	0.261974	2.09999e-07	5.45752e-11
11:47374998:A:G	rs2856661	11	47374998	MADD	GTEx/v8	Heart_Left_Ventricle	G	-0.140249	0.00015698	2.07197e-08
11:47374998:A:G	rs2856661	11	47374998	MTCH2	GTEx/v8	Brain_Cerebellum	G	-0.220478	6.75105e-07	2.90598e-05
11:47374998:A:G	rs2856661	11	47374998	PSMC3	GTEx/v8	Artery_Tibial	G	-0.11041	1.90053e-12	2.90807e-10
11:47374998:A:G	rs2856661	11	47374998	MTCH2	GTEx/v8	Brain_Frontal_Cortex_BA9	G	-0.351659	5.30844e-08	4.95939e-06
11:47374998:A:G	rs2856661	11	47374998	C1QTNF4	DICE	T_CD4_TFH	G	1.0752	3.03063e-13	0.049
11:47374998:A:G	rs2856661	11	47374998	MTCH2	GTEx/v8	Brain_Nucleus_accumbens_basal_ganglia	G	-0.401556	4.27377e-15	1.70016e-12
11:47374998:A:G	rs2856661	11	47374998	FAM180B	GTEx/v8	Brain_Frontal_Cortex_BA9	G	-0.40608	3.361e-05	5.36864e-05
11:47374998:A:G	rs2856661	11	47374998	SLC39A13	GTEx/v8	Brain_Cerebellum	G	-0.156217	9.73771e-05	8.66558e-07
11:47374998:A:G	rs2856661	11	47374998	MTCH2	GTEx/v8	Brain_Hippocampus	G	-0.213523	4.71203e-06	0.000229357
11:47375193:A:G	rs11039195	11	47375193	C1QTNF4	GTEx/v8	Heart_Atrial_Appendage	A	-0.430448	1.01767e-11	3.14579e-13
11:47375193:A:G	rs11039195	11	47375193	ACP2	GTEx/v8	Whole_Blood	A	0.107795	0.000230838	1.70401e-25
11:47375193:A:G	rs11039195	11	47375193	MTCH2	GTEx/v8	Brain_Putamen_basal_ganglia	A	0.365429	1.90614e-10	7.24776e-10
11:47375193:A:G	rs11039195	11	47375193	C1QTNF4	DICE	T_CD4_naive_TREG	A	-0.681067	3.04199e-05	0.049
11:47375193:A:G	rs11039195	11	47375193	RAPSN	GTEx/v8	Brain_Caudate_basal_ganglia	A	-0.414572	8.98864e-05	0.000664528
11:47375193:A:G	rs11039195	11	47375193	MTCH2	GTEx/v8	Brain_Caudate_basal_ganglia	A	0.329611	7.8953e-11	5.89665e-09
11:47375193:A:G	rs11039195	11	47375193	MTCH2	PsychENCODE	PsychENCODE_eQTLs	A	0.129455	1.65204e-13	5.34286e-11
11:47375193:A:G	rs11039195	11	47375193	MTCH2	GTEx/v8	Brain_Cortex	A	0.490085	3.7614e-17	9.46114e-15
11:47375193:A:G	rs11039195	11	47375193	MTCH2	GTEx/v8	Brain_Anterior_cingulate_cortex_BA24	A	0.299813	2.83989e-05	0.000776213
11:47375193:A:G	rs11039195	11	47375193	SLC39A13	GTEx/v8	Brain_Caudate_basal_ganglia	A	0.211509	7.62606e-05	0.0144429
11:47375193:A:G	rs11039195	11	47375193	MYBPC3	GTEx/v8	Whole_Blood	A	-0.214988	6.77672e-28	4.02707e-22
11:47375193:A:G	rs11039195	11	47375193	C1QTNF4	DICE	T_CD4_memory_TREG	A	-0.956696	3.85597e-10	0.049
11:47375193:A:G	rs11039195	11	47375193	C1QTNF4	GTEx/v8	Whole_Blood	A	-0.447396	2.46979e-23	1.89264e-25
11:47375193:A:G	rs11039195	11	47375193	FAM180B	PsychENCODE	PsychENCODE_eQTLs	A	0.168307	4.85316e-09	9.43364e-07
11:47375193:A:G	rs11039195	11	47375193	PTPMT1	PsychENCODE	PsychENCODE_eQTLs	A	-0.052668	3.03334e-05	0.00294662
11:47375193:A:G	rs11039195	11	47375193	MTCH2	BRAINEAC	CRBL	N/A	3.7442	0.000272324	0.0124163
11:47375193:A:G	rs11039195	11	47375193	C1QTNF4	GTEx/v8	Artery_Tibial	A	-0.347693	2.81257e-17	9.01542e-20
11:47375193:A:G	rs11039195	11	47375193	C1QTNF4	GTEx/v8	Heart_Left_Ventricle	A	-0.268489	1.02331e-07	5.45752e-11
11:47375193:A:G	rs11039195	11	47375193	C1QTNF4	DICE	T_CD4_TH1	A	-0.728396	1.96842e-05	0.049
11:47375193:A:G	rs11039195	11	47375193	C1QTNF4	PsychENCODE	PsychENCODE_eQTLs	A	-0.0374273	2.53968e-05	0.00251604
11:47375193:A:G	rs11039195	11	47375193	SLC39A13	GTEx/v8	Brain_Cortex	A	0.231322	2.22372e-06	0.000363143
11:47375193:A:G	rs11039195	11	47375193	MTCH2	GTEx/v8	Brain_Cerebellar_Hemisphere	A	0.259633	7.4678e-09	5.23328e-08
11:47375193:A:G	rs11039195	11	47375193	C1QTNF4	DICE	T_CD4_naive	A	-0.711168	1.19396e-05	0.049
11:47375193:A:G	rs11039195	11	47375193	FAM180B	GTEx/v8	Brain_Cortex	A	0.35577	2.34624e-05	0.00150423
11:47375193:A:G	rs11039195	11	47375193	C1QTNF4	DICE	Monocyte_classical	A	-0.748779	1.39554e-06	0.049
11:47375193:A:G	rs11039195	11	47375193	PSMC3	PsychENCODE	PsychENCODE_eQTLs	A	0.0552797	5.22086e-05	0.00476246
11:47375193:A:G	rs11039195	11	47375193	C1QTNF4	GTEx/v8	Cells_EBV-transformed_lymphocytes	A	-0.527417	9.99516e-07	9.4747e-05
11:47375193:A:G	rs11039195	11	47375193	PSMC3	GTEx/v8	Artery_Aorta	A	0.122513	8.55272e-07	3.90676e-05
11:47375193:A:G	rs11039195	11	47375193	SLC39A13	BRAINEAC	TCTX	N/A	-3.93937	0.00013936	0.0190281
11:47375193:A:G	rs11039195	11	47375193	C1QTNF4	DICE	T_CD8_naive	A	-0.760274	2.03063e-06	0.049
11:47375193:A:G	rs11039195	11	47375193	MTCH2	GTEx/v8	Brain_Cerebellum	A	0.219557	5.43359e-07	2.90598e-05
11:47375193:A:G	rs11039195	11	47375193	PSMC3	GTEx/v8	Brain_Cerebellum	A	0.227103	2.67525e-06	8.12548e-07
11:47375193:A:G	rs11039195	11	47375193	C1QTNF4	GTEx/v8	Brain_Caudate_basal_ganglia	A	-0.197822	7.08044e-05	0.000189342
11:47375193:A:G	rs11039195	11	47375193	MTCH2	GTEx/v8	Brain_Amygdala	A	0.279115	1.15163e-05	0.00659865
11:47375193:A:G	rs11039195	11	47375193	C1QTNF4	DICE	T_CD4_TH1_17	A	-0.709957	1.32717e-05	0.049
11:47375193:A:G	rs11039195	11	47375193	NDUFS3	GTEx/v8	Brain_Cerebellum	A	0.214383	6.87635e-05	0.000520719
11:47375193:A:G	rs11039195	11	47375193	FAM180B	GTEx/v8	Brain_Caudate_basal_ganglia	A	0.357437	1.774e-05	0.000589214
11:47375193:A:G	rs11039195	11	47375193	C1QTNF4	DICE	T_CD4_TH2	A	-0.737778	5.25002e-06	0.049
11:47375193:A:G	rs11039195	11	47375193	SLC39A13	GTEx/v8	Brain_Cerebellum	A	0.166809	2.35763e-05	8.66558e-07
11:47375193:A:G	rs11039195	11	47375193	NDUFS3	GTEx/v8	Brain_Cerebellar_Hemisphere	A	0.195994	1.67553e-07	1.16622e-05
11:47375193:A:G	rs11039195	11	47375193	SLC39A13	GTEx/v8	Artery_Tibial	A	0.167197	1.05806e-15	1.13327e-12
11:47375193:A:G	rs11039195	11	47375193	FAM180B	GTEx/v8	Brain_Cerebellum	A	0.437251	1.20397e-08	4.6332e-06
11:47375193:A:G	rs11039195	11	47375193	MTCH2	GTEx/v8	Brain_Nucleus_accumbens_basal_ganglia	A	0.397216	2.81298e-15	1.70016e-12
11:47375193:A:G	rs11039195	11	47375193	PSMC3	GTEx/v8	Brain_Cerebellar_Hemisphere	A	0.155955	2.67325e-05	0.000162001
11:47375193:A:G	rs11039195	11	47375193	FAM180B	GTEx/v8	Brain_Putamen_basal_ganglia	A	0.405579	1.58895e-05	0.00642298
11:47375193:A:G	rs11039195	11	47375193	C1QTNF4	GTEx/v8	Artery_Aorta	A	-0.443981	4.33524e-14	4.73018e-13
11:47375193:A:G	rs11039195	11	47375193	MTCH2	GTEx/v8	Brain_Hypothalamus	A	0.260667	2.35066e-06	0.0013386
11:47375193:A:G	rs11039195	11	47375193	MTCH2	GTEx/v8	Brain_Hippocampus	A	0.213523	4.71203e-06	0.000229357
11:47375193:A:G	rs11039195	11	47375193	C1QTNF4	GTEx/v8	Brain_Cerebellum	A	-0.261884	2.63529e-05	9.71903e-06
11:47375193:A:G	rs11039195	11	47375193	MTCH2	GTEx/v8	Brain_Frontal_Cortex_BA9	A	0.357982	2.30721e-08	4.95939e-06
11:47375193:A:G	rs11039195	11	47375193	C1QTNF4	DICE	T_CD4_TH17	A	-0.755105	2.08036e-06	0.049
11:47375193:A:G	rs11039195	11	47375193	C1QTNF4	GTEx/v8	Brain_Cerebellar_Hemisphere	A	-0.378797	4.10085e-09	3.26478e-07
11:47375193:A:G	rs11039195	11	47375193	MADD	GTEx/v8	Heart_Left_Ventricle	A	0.135271	0.000271714	2.07197e-08
11:47375193:A:G	rs11039195	11	47375193	C1QTNF4	DICE	T_CD4_TFH	A	-1.06316	3.90923e-13	0.049
11:47375193:A:G	rs11039195	11	47375193	SLC39A13	GTEx/v8	Artery_Aorta	A	0.122181	2.84974e-08	2.28454e-06
11:47375193:A:G	rs11039195	11	47375193	PSMC3	GTEx/v8	Artery_Tibial	A	0.115538	2.49828e-13	2.90807e-10
11:47375193:A:G	rs11039195	11	47375193	FAM180B	GTEx/v8	Brain_Nucleus_accumbens_basal_ganglia	A	0.453448	3.74258e-06	0.000107667
11:47375193:A:G	rs11039195	11	47375193	SLC39A13	GTEx/v8	Brain_Frontal_Cortex_BA9	A	0.277856	1.28125e-07	0.000252042
11:47375193:A:G	rs11039195	11	47375193	FAM180B	GTEx/v8	Brain_Frontal_Cortex_BA9	A	0.42621	1.10442e-05	5.36864e-05
11:47376098:G:GTCATCA	rs72421020	11	47376098	C1QTNF4	DICE	T_CD4_TH1_17	G	-0.683792	1.8355e-05	0.049
11:47376098:G:GTCATCA	rs72421020	11	47376098	C1QTNF4	DICE	Monocyte_classical	G	-0.718071	2.3729e-06	0.049
11:47376098:G:GTCATCA	rs72421020	11	47376098	C1QTNF4	DICE	T_CD8_naive	G	-0.728126	3.48527e-06	0.049
11:47376098:G:GTCATCA	rs72421020	11	47376098	C1QTNF4	DICE	T_CD4_TH1	G	-0.727024	1.08871e-05	0.049
11:47376098:G:GTCATCA	rs72421020	11	47376098	C1QTNF4	DICE	T_CD4_naive	G	-0.702448	9.32719e-06	0.049
11:47376098:G:GTCATCA	rs72421020	11	47376098	C1QTNF4	DICE	T_CD4_TFH	G	-0.961475	6.24399e-11	0.049
11:47376098:G:GTCATCA	rs72421020	11	47376098	C1QTNF4	DICE	T_CD4_TH17	G	-0.731735	2.62965e-06	0.049
11:47376098:G:GTCATCA	rs72421020	11	47376098	C1QTNF4	DICE	T_CD4_naive_TREG	G	-0.662206	3.39661e-05	0.049
11:47376098:G:GTCATCA	rs72421020	11	47376098	C1QTNF4	DICE	T_CD4_TH2	G	-0.734272	3.35285e-06	0.049
11:47376098:G:GTCATCA	rs72421020	11	47376098	C1QTNF4	DICE	T_CD4_memory_TREG	G	-0.930321	5.05217e-10	0.049
11:47376363:A:G	rs3740686	11	47376363	C1QTNF4	GTEx/v8	Artery_Aorta	G	0.438751	3.48143e-14	4.73018e-13
11:47376363:A:G	rs3740686	11	47376363	FAM180B	GTEx/v8	Brain_Cortex	G	-0.351567	2.50835e-05	0.00150423
11:47376363:A:G	rs3740686	11	47376363	FAM180B	GTEx/v8	Brain_Cerebellum	G	-0.44983	2.03568e-09	4.6332e-06
11:47376363:A:G	rs3740686	11	47376363	PTPMT1	PsychENCODE	PsychENCODE_eQTLs	G	0.0505311	4.37387e-05	0.00407442
11:47376363:A:G	rs3740686	11	47376363	MTCH2	GTEx/v8	Brain_Putamen_basal_ganglia	G	-0.346451	1.82627e-09	7.24776e-10
11:47376363:A:G	rs3740686	11	47376363	MTCH2	GTEx/v8	Brain_Cortex	G	-0.494814	7.05782e-18	9.46114e-15
11:47376363:A:G	rs3740686	11	47376363	C1QTNF4	DICE	T_CD4_naive_TREG	G	0.664136	3.08789e-05	0.049
11:47376363:A:G	rs3740686	11	47376363	MTCH2	PsychENCODE	PsychENCODE_eQTLs	G	-0.127208	1.34312e-13	4.38173e-11
11:47376363:A:G	rs3740686	11	47376363	C1QTNF4	GTEx/v8	Brain_Cortex	G	0.179575	0.000235965	0.0148685
11:47376363:A:G	rs3740686	11	47376363	SLC39A13	GTEx/v8	Brain_Frontal_Cortex_BA9	G	-0.275156	2.17493e-07	0.000252042
11:47376363:A:G	rs3740686	11	47376363	PSMC3	PsychENCODE	PsychENCODE_eQTLs	G	-0.0600402	7.09089e-06	0.000799954
11:47376363:A:G	rs3740686	11	47376363	MTCH2	GTEx/v8	Brain_Caudate_basal_ganglia	G	-0.313604	3.47705e-10	5.89665e-09
11:47376363:A:G	rs3740686	11	47376363	PACSIN3	PsychENCODE	PsychENCODE_eQTLs	G	0.0497514	0.000525528	0.0344222
11:47376363:A:G	rs3740686	11	47376363	MYBPC3	GTEx/v8	Whole_Blood	G	0.204359	4.8636e-26	4.02707e-22
11:47376363:A:G	rs3740686	11	47376363	SLC39A13	GTEx/v8	Artery_Aorta	G	-0.124511	8.73335e-09	2.28454e-06
11:47376363:A:G	rs3740686	11	47376363	PSMC3	GTEx/v8	Artery_Aorta	G	-0.126714	2.21871e-07	3.90676e-05
11:47376363:A:G	rs3740686	11	47376363	PSMC3	GTEx/v8	Brain_Cortex	G	-0.188304	0.000107966	0.0313894
11:47376363:A:G	rs3740686	11	47376363	C1QTNF4	DICE	T_CD4_TH1	G	0.724702	1.10997e-05	0.049
11:47376363:A:G	rs3740686	11	47376363	C1QTNF4	GTEx/v8	Heart_Atrial_Appendage	G	0.419905	1.41767e-11	3.14579e-13
11:47376363:A:G	rs3740686	11	47376363	C1QTNF4	PsychENCODE	PsychENCODE_eQTLs	G	0.0341083	8.92135e-05	0.00762415
11:47376363:A:G	rs3740686	11	47376363	FAM180B	GTEx/v8	Brain_Caudate_basal_ganglia	G	-0.322514	8.60349e-05	0.000589214
11:47376363:A:G	rs3740686	11	47376363	MTCH2	GTEx/v8	Brain_Cerebellum	G	-0.210329	1.09446e-06	2.90598e-05
11:47376363:A:G	rs3740686	11	47376363	C1QTNF4	GTEx/v8	Brain_Cerebellar_Hemisphere	G	0.396283	9.42824e-10	3.26478e-07
11:47376363:A:G	rs3740686	11	47376363	MTCH2	GTEx/v8	Brain_Anterior_cingulate_cortex_BA24	G	-0.306584	1.6819e-05	0.000776213
11:47376363:A:G	rs3740686	11	47376363	NDUFS3	GTEx/v8	Brain_Cerebellum	G	-0.220934	2.86727e-05	0.000520719
11:47376363:A:G	rs3740686	11	47376363	FAM180B	GTEx/v8	Brain_Putamen_basal_ganglia	G	-0.391938	2.94382e-05	0.00642298
11:47376363:A:G	rs3740686	11	47376363	KBTBD4	PsychENCODE	PsychENCODE_eQTLs	G	-0.0484669	0.00067167	0.0420354
11:47376363:A:G	rs3740686	11	47376363	C1QTNF4	GTEx/v8	Heart_Left_Ventricle	G	0.286832	6.83675e-09	5.45752e-11
11:47376363:A:G	rs3740686	11	47376363	MTCH2	GTEx/v8	Brain_Cerebellar_Hemisphere	G	-0.249925	4.44283e-08	5.23328e-08
11:47376363:A:G	rs3740686	11	47376363	NDUFS3	GTEx/v8	Brain_Cerebellar_Hemisphere	G	-0.197032	1.96677e-07	1.16622e-05
11:47376363:A:G	rs3740686	11	47376363	C1QTNF4	GTEx/v8	Cells_EBV-transformed_lymphocytes	G	0.488173	2.43659e-06	9.4747e-05
11:47376363:A:G	rs3740686	11	47376363	MTCH2	BRAINEAC	CRBL	N/A	3.90331	0.000152622	0.00871282
11:47376363:A:G	rs3740686	11	47376363	SLC39A13	GTEx/v8	Brain_Caudate_basal_ganglia	G	-0.194627	0.000217767	0.0144429
11:47376363:A:G	rs3740686	11	47376363	PSMC3	GTEx/v8	Artery_Tibial	G	-0.111862	5.24137e-13	2.90807e-10
11:47376363:A:G	rs3740686	11	47376363	C1QTNF4	DICE	T_CD8_naive	G	0.722685	4.02675e-06	0.049
11:47376363:A:G	rs3740686	11	47376363	MTCH2	GTEx/v8	Brain_Nucleus_accumbens_basal_ganglia	G	-0.38415	2.67127e-14	1.70016e-12
11:47376363:A:G	rs3740686	11	47376363	SLC39A13	BRAINEAC	TCTX	N/A	-4.14046	6.57073e-05	0.0121441
11:47376363:A:G	rs3740686	11	47376363	SLC39A13	GTEx/v8	Brain_Cortex	G	-0.239154	7.44416e-07	0.000363143
11:47376363:A:G	rs3740686	11	47376363	C1QTNF4	DICE	T_CD4_memory_TREG	G	0.931977	4.21369e-10	0.049
11:47376363:A:G	rs3740686	11	47376363	C1QTNF4	GTEx/v8	Brain_Cerebellum	G	0.280739	4.06834e-06	9.71903e-06
11:47376363:A:G	rs3740686	11	47376363	SLC39A13	GTEx/v8	Artery_Tibial	G	-0.154285	5.63196e-14	1.13327e-12
11:47376363:A:G	rs3740686	11	47376363	MTCH2	GTEx/v8	Brain_Hypothalamus	G	-0.237338	1.71495e-05	0.0013386
11:47376363:A:G	rs3740686	11	47376363	C1QTNF4	DICE	T_CD4_TH2	G	0.726165	4.24419e-06	0.049
11:47376363:A:G	rs3740686	11	47376363	C1QTNF4	GTEx/v8	Whole_Blood	G	0.420074	2.71804e-21	1.89264e-25
11:47376363:A:G	rs3740686	11	47376363	C1QTNF4	DICE	T_CD4_TFH	G	0.966055	4.28073e-11	0.049
11:47376363:A:G	rs3740686	11	47376363	C1QTNF4	GTEx/v8	Brain_Caudate_basal_ganglia	G	0.195174	6.44392e-05	0.000189342
11:47376363:A:G	rs3740686	11	47376363	MTCH2	GTEx/v8	Brain_Amygdala	G	-0.290412	7.15954e-06	0.00659865
11:47376363:A:G	rs3740686	11	47376363	FAM180B	GTEx/v8	Brain_Frontal_Cortex_BA9	G	-0.376423	0.000132471	5.36864e-05
11:47376363:A:G	rs3740686	11	47376363	C1QTNF4	DICE	T_CD4_TH1_17	G	0.675892	2.25939e-05	0.049
11:47376363:A:G	rs3740686	11	47376363	MTCH2	GTEx/v8	Brain_Frontal_Cortex_BA9	G	-0.343892	1.16038e-07	4.95939e-06
11:47376363:A:G	rs3740686	11	47376363	MADD	GTEx/v8	Heart_Left_Ventricle	G	-0.137545	0.000169875	2.07197e-08
11:47376363:A:G	rs3740686	11	47376363	PSMC3	GTEx/v8	Brain_Cerebellum	G	-0.237991	4.93705e-07	8.12548e-07
11:47376363:A:G	rs3740686	11	47376363	MTCH2	GTEx/v8	Brain_Hippocampus	G	-0.203579	1.95323e-05	0.000229357
11:47376363:A:G	rs3740686	11	47376363	FAM180B	PsychENCODE	PsychENCODE_eQTLs	G	-0.181066	1.20481e-10	2.87438e-08
11:47376363:A:G	rs3740686	11	47376363	C1QTNF4	GTEx/v8	Artery_Tibial	G	0.331342	2.47604e-16	9.01542e-20
11:47376363:A:G	rs3740686	11	47376363	C1QTNF4	DICE	T_CD4_TH17	G	0.732152	2.46957e-06	0.049
11:47376363:A:G	rs3740686	11	47376363	C1QTNF4	DICE	Monocyte_classical	G	0.722352	1.92857e-06	0.049
11:47376363:A:G	rs3740686	11	47376363	SLC39A13	GTEx/v8	Brain_Cerebellum	G	-0.180193	2.95784e-06	8.66558e-07
11:47376363:A:G	rs3740686	11	47376363	FAM180B	GTEx/v8	Brain_Nucleus_accumbens_basal_ganglia	G	-0.427856	1.28988e-05	0.000107667
11:47376363:A:G	rs3740686	11	47376363	C1QTNF4	DICE	T_CD4_naive	G	0.702544	8.92819e-06	0.049
11:47376363:A:G	rs3740686	11	47376363	ACP2	GTEx/v8	Whole_Blood	G	-0.105293	0.000251972	1.70401e-25
11:47376363:A:G	rs3740686	11	47376363	PSMC3	GTEx/v8	Brain_Cerebellar_Hemisphere	G	-0.174547	2.75357e-06	0.000162001
11:47376448:A:G	rs1057233	11	47376448	ACP2	GTEx/v8	Whole_Blood	A	-0.10506	0.000241573	1.70401e-25
11:47376448:A:G	rs1057233	11	47376448	NDUFS3	GTEx/v8	Brain_Cerebellar_Hemisphere	A	-0.191457	4.16795e-07	1.16622e-05
11:47376448:A:G	rs1057233	11	47376448	NUP160	GTEx/v8	Whole_Blood	A	-0.0601816	0.000370262	2.19571e-05
11:47376448:A:G	rs1057233	11	47376448	C1QTNF4	DICE	T_CD4_TH1	A	0.676624	2.68442e-05	0.049
11:47376448:A:G	rs1057233	11	47376448	C1QTNF4	GTEx/v8	Brain_Caudate_basal_ganglia	A	0.1849	0.000197287	0.000189342
11:47376448:A:G	rs1057233	11	47376448	PSMC3	GTEx/v8	Artery_Aorta	A	-0.124982	2.68698e-07	3.90676e-05
11:47376448:A:G	rs1057233	11	47376448	C1QTNF4	GTEx/v8	Heart_Left_Ventricle	A	0.284851	8.52892e-09	5.45752e-11
11:47376448:A:G	rs1057233	11	47376448	SLC39A13	GTEx/v8	Artery_Aorta	A	-0.122006	1.39402e-08	2.28454e-06
11:47376448:A:G	rs1057233	11	47376448	C1QTNF4	DICE	Monocyte_classical	A	0.694044	2.9452e-06	0.049
11:47376448:A:G	rs1057233	11	47376448	MTCH2	GTEx/v8	Brain_Hippocampus	A	-0.203016	2.10036e-05	0.000229357
11:47376448:A:G	rs1057233	11	47376448	C1QTNF4	GTEx/v8	Cells_EBV-transformed_lymphocytes	A	0.478414	4.33612e-06	9.4747e-05
11:47376448:A:G	rs1057233	11	47376448	MYBPC3	GTEx/v8	Whole_Blood	A	0.208163	2.43687e-27	4.02707e-22
11:47376448:A:G	rs1057233	11	47376448	C1QTNF4	DICE	T_CD4_naive_TREG	A	0.640907	3.88448e-05	0.049
11:47376448:A:G	rs1057233	11	47376448	C1QTNF4	GTEx/v8	Brain_Cortex	A	0.187412	0.000128147	0.0148685
11:47376448:A:G	rs1057233	11	47376448	C1QTNF4	GTEx/v8	Whole_Blood	A	0.409206	2.0385e-20	1.89264e-25
11:47376448:A:G	rs1057233	11	47376448	C1QTNF4	GTEx/v8	Artery_Aorta	A	0.424175	1.82357e-13	4.73018e-13
11:47376448:A:G	rs1057233	11	47376448	C1QTNF4	DICE	T_CD4_TH1_17	A	0.641619	3.96655e-05	0.049
11:47376448:A:G	rs1057233	11	47376448	PSMC3	GTEx/v8	Brain_Cerebellum	A	-0.242073	3.34052e-07	8.12548e-07
11:47376448:A:G	rs1057233	11	47376448	C1QTNF4	DICE	T_CD4_naive	A	0.717602	2.89165e-06	0.049
11:47376448:A:G	rs1057233	11	47376448	MTCH2	GTEx/v8	Brain_Amygdala	A	-0.285038	8.18873e-06	0.00659865
11:47376448:A:G	rs1057233	11	47376448	MTCH2	GTEx/v8	Brain_Frontal_Cortex_BA9	A	-0.353281	5.00009e-08	4.95939e-06
11:47376448:A:G	rs1057233	11	47376448	C1QTNF4	GTEx/v8	Brain_Cerebellar_Hemisphere	A	0.378201	5.70308e-09	3.26478e-07
11:47376448:A:G	rs1057233	11	47376448	FAM180B	GTEx/v8	Brain_Cortex	A	-0.366307	1.16426e-05	0.00150423
11:47376448:A:G	rs1057233	11	47376448	FAM180B	GTEx/v8	Brain_Cerebellum	A	-0.453839	1.62336e-09	4.6332e-06
11:47376448:A:G	rs1057233	11	47376448	MTCH2	BRAINEAC	CRBL	N/A	3.90331	0.000152622	0.00871282
11:47376448:A:G	rs1057233	11	47376448	MTCH2	GTEx/v8	Brain_Cerebellum	A	-0.222393	2.50906e-07	2.90598e-05
11:47376448:A:G	rs1057233	11	47376448	SLC39A13	GTEx/v8	Brain_Cortex	A	-0.240767	6.84531e-07	0.000363143
11:47376448:A:G	rs1057233	11	47376448	MTCH2	GTEx/v8	Brain_Putamen_basal_ganglia	A	-0.346681	1.80254e-09	7.24776e-10
11:47376448:A:G	rs1057233	11	47376448	FAM180B	GTEx/v8	Brain_Putamen_basal_ganglia	A	-0.39588	2.43016e-05	0.00642298
11:47376448:A:G	rs1057233	11	47376448	C1QTNF4	DICE	T_CD4_TH2	A	0.655932	2.4989e-05	0.049
11:47376448:A:G	rs1057233	11	47376448	SLC39A13	GTEx/v8	Brain_Frontal_Cortex_BA9	A	-0.279943	1.33308e-07	0.000252042
11:47376448:A:G	rs1057233	11	47376448	FAM180B	GTEx/v8	Brain_Frontal_Cortex_BA9	A	-0.388049	8.14851e-05	5.36864e-05
11:47376448:A:G	rs1057233	11	47376448	MTCH2	GTEx/v8	Brain_Anterior_cingulate_cortex_BA24	A	-0.310071	1.49282e-05	0.000776213
11:47376448:A:G	rs1057233	11	47376448	C1QTNF4	GTEx/v8	Brain_Cerebellum	A	0.278546	5.28887e-06	9.71903e-06
11:47376448:A:G	rs1057233	11	47376448	SLC39A13	BRAINEAC	TCTX	N/A	-4.14046	6.57073e-05	0.0121441
11:47376448:A:G	rs1057233	11	47376448	FAM180B	GTEx/v8	Brain_Caudate_basal_ganglia	A	-0.337455	4.88683e-05	0.000589214
11:47376448:A:G	rs1057233	11	47376448	SLC39A13	GTEx/v8	Artery_Tibial	A	-0.151787	1.23014e-13	1.13327e-12
11:47376448:A:G	rs1057233	11	47376448	SLC39A13	GTEx/v8	Brain_Cerebellum	A	-0.177439	4.62912e-06	8.66558e-07
11:47376448:A:G	rs1057233	11	47376448	C1QTNF4	GTEx/v8	Heart_Atrial_Appendage	A	0.415747	1.55717e-11	3.14579e-13
11:47376448:A:G	rs1057233	11	47376448	MTCH2	GTEx/v8	Brain_Cortex	A	-0.501923	2.53805e-18	9.46114e-15
11:47376448:A:G	rs1057233	11	47376448	NDUFS3	GTEx/v8	Brain_Cerebellum	A	-0.221473	2.9217e-05	0.000520719
11:47376448:A:G	rs1057233	11	47376448	MTCH2	GTEx/v8	Brain_Nucleus_accumbens_basal_ganglia	A	-0.381539	4.72059e-14	1.70016e-12
11:47376448:A:G	rs1057233	11	47376448	MTCH2	GTEx/v8	Brain_Caudate_basal_ganglia	A	-0.324923	1.22666e-10	5.89665e-09
11:47376448:A:G	rs1057233	11	47376448	PSMC3	GTEx/v8	Brain_Cerebellar_Hemisphere	A	-0.167734	6.51659e-06	0.000162001
11:47376448:A:G	rs1057233	11	47376448	C1QTNF4	DICE	T_CD8_naive	A	0.673474	1.21623e-05	0.049
11:47376448:A:G	rs1057233	11	47376448	PSMC3	GTEx/v8	Brain_Cortex	A	-0.18623	0.000137485	0.0313894
11:47376448:A:G	rs1057233	11	47376448	MTCH2	GTEx/v8	Brain_Cerebellar_Hemisphere	A	-0.250898	3.40067e-08	5.23328e-08
11:47376448:A:G	rs1057233	11	47376448	C1QTNF4	GTEx/v8	Artery_Tibial	A	0.327661	4.37732e-16	9.01542e-20
11:47376448:A:G	rs1057233	11	47376448	MTCH2	GTEx/v8	Brain_Hypothalamus	A	-0.248896	5.28707e-06	0.0013386
11:47376448:A:G	rs1057233	11	47376448	C1QTNF4	DICE	T_CD4_memory_TREG	A	0.893932	1.00317e-09	0.049
11:47376448:A:G	rs1057233	11	47376448	C1QTNF4	DICE	T_CD4_TFH	A	0.930167	9.33659e-11	0.049
11:47376448:A:G	rs1057233	11	47376448	PSMC3	GTEx/v8	Artery_Tibial	A	-0.109781	1.22807e-12	2.90807e-10
11:47376448:A:G	rs1057233	11	47376448	MADD	GTEx/v8	Heart_Left_Ventricle	A	-0.134984	0.000222859	2.07197e-08
11:47376448:A:G	rs1057233	11	47376448	FAM180B	GTEx/v8	Brain_Nucleus_accumbens_basal_ganglia	A	-0.440171	7.14933e-06	0.000107667
11:47376448:A:G	rs1057233	11	47376448	C1QTNF4	DICE	T_CD4_TH17	A	0.750047	6.34944e-07	0.049
11:47377415:A:ACT	rs150870784	11	47377415	C1QTNF4	GTEx/v8	Artery_Aorta	ACT	0.424175	1.82357e-13	4.73018e-13
11:47377415:A:ACT	rs150870784	11	47377415	PSMC3	GTEx/v8	Brain_Cerebellum	ACT	-0.242073	3.34052e-07	8.12548e-07
11:47377415:A:ACT	rs150870784	11	47377415	MYBPC3	GTEx/v8	Whole_Blood	ACT	0.208163	2.43687e-27	4.02707e-22
11:47377415:A:ACT	rs150870784	11	47377415	SLC39A13	GTEx/v8	Artery_Aorta	ACT	-0.122006	1.39402e-08	2.28454e-06
11:47377415:A:ACT	rs150870784	11	47377415	ACP2	GTEx/v8	Whole_Blood	ACT	-0.10506	0.000241573	1.70401e-25
11:47377415:A:ACT	rs150870784	11	47377415	C1QTNF4	GTEx/v8	Brain_Cortex	ACT	0.187412	0.000128147	0.0148685
11:47377415:A:ACT	rs150870784	11	47377415	C1QTNF4	GTEx/v8	Whole_Blood	ACT	0.409206	2.0385e-20	1.89264e-25
11:47377415:A:ACT	rs150870784	11	47377415	SLC39A13	GTEx/v8	Brain_Cortex	ACT	-0.240767	6.84531e-07	0.000363143
11:47377415:A:ACT	rs150870784	11	47377415	C1QTNF4	DICE	Monocyte_classical	ACT	0.722352	1.92857e-06	0.049
11:47377415:A:ACT	rs150870784	11	47377415	PSMC3	GTEx/v8	Artery_Aorta	ACT	-0.124982	2.68698e-07	3.90676e-05
11:47377415:A:ACT	rs150870784	11	47377415	NUP160	GTEx/v8	Whole_Blood	ACT	-0.0601816	0.000370262	2.19571e-05
11:47377415:A:ACT	rs150870784	11	47377415	PSMC3	GTEx/v8	Brain_Cortex	ACT	-0.18623	0.000137485	0.0313894
11:47377415:A:ACT	rs150870784	11	47377415	MTCH2	GTEx/v8	Brain_Putamen_basal_ganglia	ACT	-0.346681	1.80254e-09	7.24776e-10
11:47377415:A:ACT	rs150870784	11	47377415	C1QTNF4	GTEx/v8	Brain_Cerebellum	ACT	0.278546	5.28887e-06	9.71903e-06
11:47377415:A:ACT	rs150870784	11	47377415	C1QTNF4	DICE	T_CD4_naive	ACT	0.702544	8.92819e-06	0.049
11:47377415:A:ACT	rs150870784	11	47377415	FAM180B	GTEx/v8	Brain_Cortex	ACT	-0.366307	1.16426e-05	0.00150423
11:47377415:A:ACT	rs150870784	11	47377415	MTCH2	GTEx/v8	Brain_Hippocampus	ACT	-0.203016	2.10036e-05	0.000229357
11:47377415:A:ACT	rs150870784	11	47377415	FAM180B	GTEx/v8	Brain_Putamen_basal_ganglia	ACT	-0.39588	2.43016e-05	0.00642298
11:47377415:A:ACT	rs150870784	11	47377415	FAM180B	GTEx/v8	Brain_Cerebellum	ACT	-0.453839	1.62336e-09	4.6332e-06
11:47377415:A:ACT	rs150870784	11	47377415	MTCH2	GTEx/v8	Brain_Cerebellar_Hemisphere	ACT	-0.250898	3.40067e-08	5.23328e-08
11:47377415:A:ACT	rs150870784	11	47377415	MTCH2	GTEx/v8	Brain_Caudate_basal_ganglia	ACT	-0.324923	1.22666e-10	5.89665e-09
11:47377415:A:ACT	rs150870784	11	47377415	MTCH2	GTEx/v8	Brain_Frontal_Cortex_BA9	ACT	-0.353281	5.00009e-08	4.95939e-06
11:47377415:A:ACT	rs150870784	11	47377415	C1QTNF4	GTEx/v8	Heart_Atrial_Appendage	ACT	0.415747	1.55717e-11	3.14579e-13
11:47377415:A:ACT	rs150870784	11	47377415	MTCH2	GTEx/v8	Brain_Cortex	ACT	-0.501923	2.53805e-18	9.46114e-15
11:47377415:A:ACT	rs150870784	11	47377415	MTCH2	GTEx/v8	Brain_Cerebellum	ACT	-0.222393	2.50906e-07	2.90598e-05
11:47377415:A:ACT	rs150870784	11	47377415	C1QTNF4	DICE	T_CD4_memory_TREG	ACT	0.931977	4.21369e-10	0.049
11:47377415:A:ACT	rs150870784	11	47377415	C1QTNF4	DICE	T_CD4_TH1	ACT	0.724702	1.10997e-05	0.049
11:47377415:A:ACT	rs150870784	11	47377415	NDUFS3	GTEx/v8	Brain_Cerebellar_Hemisphere	ACT	-0.191457	4.16795e-07	1.16622e-05
11:47377415:A:ACT	rs150870784	11	47377415	FAM180B	GTEx/v8	Brain_Frontal_Cortex_BA9	ACT	-0.388049	8.14851e-05	5.36864e-05
11:47377415:A:ACT	rs150870784	11	47377415	MADD	GTEx/v8	Heart_Left_Ventricle	ACT	-0.134984	0.000222859	2.07197e-08
11:47377415:A:ACT	rs150870784	11	47377415	C1QTNF4	GTEx/v8	Cells_EBV-transformed_lymphocytes	ACT	0.478414	4.33612e-06	9.4747e-05
11:47377415:A:ACT	rs150870784	11	47377415	SLC39A13	GTEx/v8	Brain_Cerebellum	ACT	-0.177439	4.62912e-06	8.66558e-07
11:47377415:A:ACT	rs150870784	11	47377415	C1QTNF4	GTEx/v8	Heart_Left_Ventricle	ACT	0.284851	8.52892e-09	5.45752e-11
11:47377415:A:ACT	rs150870784	11	47377415	C1QTNF4	GTEx/v8	Brain_Cerebellar_Hemisphere	ACT	0.378201	5.70308e-09	3.26478e-07
11:47377415:A:ACT	rs150870784	11	47377415	C1QTNF4	GTEx/v8	Artery_Tibial	ACT	0.327661	4.37732e-16	9.01542e-20
11:47377415:A:ACT	rs150870784	11	47377415	C1QTNF4	DICE	T_CD8_naive	ACT	0.722685	4.02675e-06	0.049
11:47377415:A:ACT	rs150870784	11	47377415	NDUFS3	GTEx/v8	Brain_Cerebellum	ACT	-0.221473	2.9217e-05	0.000520719
11:47377415:A:ACT	rs150870784	11	47377415	C1QTNF4	GTEx/v8	Brain_Caudate_basal_ganglia	ACT	0.1849	0.000197287	0.000189342
11:47377415:A:ACT	rs150870784	11	47377415	MTCH2	GTEx/v8	Brain_Anterior_cingulate_cortex_BA24	ACT	-0.310071	1.49282e-05	0.000776213
11:47377415:A:ACT	rs150870784	11	47377415	PSMC3	GTEx/v8	Artery_Tibial	ACT	-0.109781	1.22807e-12	2.90807e-10
11:47377415:A:ACT	rs150870784	11	47377415	C1QTNF4	DICE	T_CD4_naive_TREG	ACT	0.664136	3.08789e-05	0.049
11:47377415:A:ACT	rs150870784	11	47377415	SLC39A13	GTEx/v8	Brain_Frontal_Cortex_BA9	ACT	-0.279943	1.33308e-07	0.000252042
11:47377415:A:ACT	rs150870784	11	47377415	C1QTNF4	DICE	T_CD4_TH2	ACT	0.726165	4.24419e-06	0.049
11:47377415:A:ACT	rs150870784	11	47377415	FAM180B	GTEx/v8	Brain_Caudate_basal_ganglia	ACT	-0.337455	4.88683e-05	0.000589214
11:47377415:A:ACT	rs150870784	11	47377415	MTCH2	GTEx/v8	Brain_Amygdala	ACT	-0.285038	8.18873e-06	0.00659865
11:47377415:A:ACT	rs150870784	11	47377415	C1QTNF4	DICE	T_CD4_TH1_17	ACT	0.675892	2.25939e-05	0.049
11:47377415:A:ACT	rs150870784	11	47377415	C1QTNF4	DICE	T_CD4_TFH	ACT	0.966055	4.28073e-11	0.049
11:47377415:A:ACT	rs150870784	11	47377415	MTCH2	GTEx/v8	Brain_Nucleus_accumbens_basal_ganglia	ACT	-0.381539	4.72059e-14	1.70016e-12
11:47377415:A:ACT	rs150870784	11	47377415	PSMC3	GTEx/v8	Brain_Cerebellar_Hemisphere	ACT	-0.167734	6.51659e-06	0.000162001
11:47377415:A:ACT	rs150870784	11	47377415	FAM180B	GTEx/v8	Brain_Nucleus_accumbens_basal_ganglia	ACT	-0.440171	7.14933e-06	0.000107667
11:47377415:A:ACT	rs150870784	11	47377415	MTCH2	GTEx/v8	Brain_Hypothalamus	ACT	-0.248896	5.28707e-06	0.0013386
11:47377415:A:ACT	rs150870784	11	47377415	C1QTNF4	DICE	T_CD4_TH17	ACT	0.732152	2.46957e-06	0.049
11:47377415:A:ACT	rs150870784	11	47377415	SLC39A13	GTEx/v8	Artery_Tibial	ACT	-0.151787	1.23014e-13	1.13327e-12
11:47377526:A:AC	rs142497874	11	47377526	MYBPC3	GTEx/v8	Whole_Blood	A	0.208163	2.43687e-27	4.02707e-22
11:47377526:A:AC	rs142497874	11	47377526	SLC39A13	GTEx/v8	Artery_Tibial	A	-0.151787	1.23014e-13	1.13327e-12
11:47377526:A:AC	rs142497874	11	47377526	C1QTNF4	GTEx/v8	Artery_Aorta	A	0.424175	1.82357e-13	4.73018e-13
11:47377526:A:AC	rs142497874	11	47377526	C1QTNF4	DICE	T_CD4_TH1	A	0.724702	1.10997e-05	0.049
11:47377526:A:AC	rs142497874	11	47377526	PSMC3	GTEx/v8	Brain_Cortex	A	-0.18623	0.000137485	0.0313894
11:47377526:A:AC	rs142497874	11	47377526	SLC39A13	GTEx/v8	Brain_Cerebellum	A	-0.177439	4.62912e-06	8.66558e-07
11:47377526:A:AC	rs142497874	11	47377526	C1QTNF4	DICE	T_CD4_TH1_17	A	0.675892	2.25939e-05	0.049
11:47377526:A:AC	rs142497874	11	47377526	C1QTNF4	DICE	T_CD4_naive	A	0.702544	8.92819e-06	0.049
11:47377526:A:AC	rs142497874	11	47377526	C1QTNF4	GTEx/v8	Cells_EBV-transformed_lymphocytes	A	0.478414	4.33612e-06	9.4747e-05
11:47377526:A:AC	rs142497874	11	47377526	MTCH2	GTEx/v8	Brain_Cortex	A	-0.501923	2.53805e-18	9.46114e-15
11:47377526:A:AC	rs142497874	11	47377526	MTCH2	GTEx/v8	Brain_Cerebellum	A	-0.222393	2.50906e-07	2.90598e-05
11:47377526:A:AC	rs142497874	11	47377526	NUP160	GTEx/v8	Whole_Blood	A	-0.0601816	0.000370262	2.19571e-05
11:47377526:A:AC	rs142497874	11	47377526	C1QTNF4	DICE	T_CD4_naive_TREG	A	0.664136	3.08789e-05	0.049
11:47377526:A:AC	rs142497874	11	47377526	FAM180B	GTEx/v8	Brain_Caudate_basal_ganglia	A	-0.337455	4.88683e-05	0.000589214
11:47377526:A:AC	rs142497874	11	47377526	FAM180B	GTEx/v8	Brain_Putamen_basal_ganglia	A	-0.39588	2.43016e-05	0.00642298
11:47377526:A:AC	rs142497874	11	47377526	FAM180B	GTEx/v8	Brain_Cortex	A	-0.366307	1.16426e-05	0.00150423
11:47377526:A:AC	rs142497874	11	47377526	SLC39A13	GTEx/v8	Brain_Frontal_Cortex_BA9	A	-0.279943	1.33308e-07	0.000252042
11:47377526:A:AC	rs142497874	11	47377526	MADD	GTEx/v8	Heart_Left_Ventricle	A	-0.134984	0.000222859	2.07197e-08
11:47377526:A:AC	rs142497874	11	47377526	SLC39A13	GTEx/v8	Artery_Aorta	A	-0.122006	1.39402e-08	2.28454e-06
11:47377526:A:AC	rs142497874	11	47377526	FAM180B	GTEx/v8	Brain_Cerebellum	A	-0.453839	1.62336e-09	4.6332e-06
11:47377526:A:AC	rs142497874	11	47377526	PSMC3	GTEx/v8	Artery_Aorta	A	-0.124982	2.68698e-07	3.90676e-05
11:47377526:A:AC	rs142497874	11	47377526	C1QTNF4	GTEx/v8	Brain_Caudate_basal_ganglia	A	0.1849	0.000197287	0.000189342
11:47377526:A:AC	rs142497874	11	47377526	C1QTNF4	GTEx/v8	Brain_Cerebellar_Hemisphere	A	0.378201	5.70308e-09	3.26478e-07
11:47377526:A:AC	rs142497874	11	47377526	C1QTNF4	DICE	T_CD4_TH2	A	0.726165	4.24419e-06	0.049
11:47377526:A:AC	rs142497874	11	47377526	C1QTNF4	GTEx/v8	Heart_Atrial_Appendage	A	0.415747	1.55717e-11	3.14579e-13
11:47377526:A:AC	rs142497874	11	47377526	C1QTNF4	DICE	T_CD4_TFH	A	0.966055	4.28073e-11	0.049
11:47377526:A:AC	rs142497874	11	47377526	MTCH2	GTEx/v8	Brain_Nucleus_accumbens_basal_ganglia	A	-0.381539	4.72059e-14	1.70016e-12
11:47377526:A:AC	rs142497874	11	47377526	C1QTNF4	DICE	Monocyte_classical	A	0.722352	1.92857e-06	0.049
11:47377526:A:AC	rs142497874	11	47377526	C1QTNF4	DICE	T_CD4_memory_TREG	A	0.931977	4.21369e-10	0.049
11:47377526:A:AC	rs142497874	11	47377526	NDUFS3	GTEx/v8	Brain_Cerebellar_Hemisphere	A	-0.191457	4.16795e-07	1.16622e-05
11:47377526:A:AC	rs142497874	11	47377526	MTCH2	GTEx/v8	Brain_Hippocampus	A	-0.203016	2.10036e-05	0.000229357
11:47377526:A:AC	rs142497874	11	47377526	C1QTNF4	GTEx/v8	Brain_Cerebellum	A	0.278546	5.28887e-06	9.71903e-06
11:47377526:A:AC	rs142497874	11	47377526	C1QTNF4	GTEx/v8	Brain_Cortex	A	0.187412	0.000128147	0.0148685
11:47377526:A:AC	rs142497874	11	47377526	NDUFS3	GTEx/v8	Brain_Cerebellum	A	-0.221473	2.9217e-05	0.000520719
11:47377526:A:AC	rs142497874	11	47377526	PSMC3	GTEx/v8	Brain_Cerebellum	A	-0.242073	3.34052e-07	8.12548e-07
11:47377526:A:AC	rs142497874	11	47377526	PSMC3	GTEx/v8	Brain_Cerebellar_Hemisphere	A	-0.167734	6.51659e-06	0.000162001
11:47377526:A:AC	rs142497874	11	47377526	PSMC3	GTEx/v8	Artery_Tibial	A	-0.109781	1.22807e-12	2.90807e-10
11:47377526:A:AC	rs142497874	11	47377526	FAM180B	GTEx/v8	Brain_Nucleus_accumbens_basal_ganglia	A	-0.440171	7.14933e-06	0.000107667
11:47377526:A:AC	rs142497874	11	47377526	ACP2	GTEx/v8	Whole_Blood	A	-0.10506	0.000241573	1.70401e-25
11:47377526:A:AC	rs142497874	11	47377526	MTCH2	GTEx/v8	Brain_Anterior_cingulate_cortex_BA24	A	-0.310071	1.49282e-05	0.000776213
11:47377526:A:AC	rs142497874	11	47377526	C1QTNF4	GTEx/v8	Heart_Left_Ventricle	A	0.284851	8.52892e-09	5.45752e-11
11:47377526:A:AC	rs142497874	11	47377526	C1QTNF4	GTEx/v8	Artery_Tibial	A	0.327661	4.37732e-16	9.01542e-20
11:47377526:A:AC	rs142497874	11	47377526	MTCH2	GTEx/v8	Brain_Caudate_basal_ganglia	A	-0.324923	1.22666e-10	5.89665e-09
11:47377526:A:AC	rs142497874	11	47377526	SLC39A13	GTEx/v8	Brain_Cortex	A	-0.240767	6.84531e-07	0.000363143
11:47377526:A:AC	rs142497874	11	47377526	C1QTNF4	DICE	T_CD4_TH17	A	0.732152	2.46957e-06	0.049
11:47377526:A:AC	rs142497874	11	47377526	MTCH2	GTEx/v8	Brain_Frontal_Cortex_BA9	A	-0.353281	5.00009e-08	4.95939e-06
11:47377526:A:AC	rs142497874	11	47377526	MTCH2	GTEx/v8	Brain_Putamen_basal_ganglia	A	-0.346681	1.80254e-09	7.24776e-10
11:47377526:A:AC	rs142497874	11	47377526	C1QTNF4	DICE	T_CD8_naive	A	0.722685	4.02675e-06	0.049
11:47377526:A:AC	rs142497874	11	47377526	C1QTNF4	GTEx/v8	Whole_Blood	A	0.409206	2.0385e-20	1.89264e-25
11:47377526:A:AC	rs142497874	11	47377526	MTCH2	GTEx/v8	Brain_Amygdala	A	-0.285038	8.18873e-06	0.00659865
11:47377526:A:AC	rs142497874	11	47377526	FAM180B	GTEx/v8	Brain_Frontal_Cortex_BA9	A	-0.388049	8.14851e-05	5.36864e-05
11:47377526:A:AC	rs142497874	11	47377526	MTCH2	GTEx/v8	Brain_Hypothalamus	A	-0.248896	5.28707e-06	0.0013386
11:47377526:A:AC	rs142497874	11	47377526	MTCH2	GTEx/v8	Brain_Cerebellar_Hemisphere	A	-0.250898	3.40067e-08	5.23328e-08
11:47377893:T:TCA	rs141558426	11	47377893	PSMC3	GTEx/v8	Artery_Tibial	T	-0.109781	1.22807e-12	2.90807e-10
11:47377893:T:TCA	rs141558426	11	47377893	C1QTNF4	DICE	Monocyte_classical	T	0.703624	4.37725e-06	0.049
11:47377893:T:TCA	rs141558426	11	47377893	MTCH2	GTEx/v8	Brain_Cerebellar_Hemisphere	T	-0.250898	3.40067e-08	5.23328e-08
11:47377893:T:TCA	rs141558426	11	47377893	FAM180B	GTEx/v8	Brain_Nucleus_accumbens_basal_ganglia	T	-0.440171	7.14933e-06	0.000107667
11:47377893:T:TCA	rs141558426	11	47377893	MTCH2	GTEx/v8	Brain_Caudate_basal_ganglia	T	-0.324923	1.22666e-10	5.89665e-09
11:47377893:T:TCA	rs141558426	11	47377893	MTCH2	GTEx/v8	Brain_Cortex	T	-0.501923	2.53805e-18	9.46114e-15
11:47377893:T:TCA	rs141558426	11	47377893	MTCH2	GTEx/v8	Brain_Nucleus_accumbens_basal_ganglia	T	-0.381539	4.72059e-14	1.70016e-12
11:47377893:T:TCA	rs141558426	11	47377893	C1QTNF4	GTEx/v8	Cells_EBV-transformed_lymphocytes	T	0.478414	4.33612e-06	9.4747e-05
11:47377893:T:TCA	rs141558426	11	47377893	PSMC3	GTEx/v8	Artery_Aorta	T	-0.124982	2.68698e-07	3.90676e-05
11:47377893:T:TCA	rs141558426	11	47377893	MTCH2	GTEx/v8	Brain_Putamen_basal_ganglia	T	-0.346681	1.80254e-09	7.24776e-10
11:47377893:T:TCA	rs141558426	11	47377893	SLC39A13	GTEx/v8	Brain_Cortex	T	-0.240767	6.84531e-07	0.000363143
11:47377893:T:TCA	rs141558426	11	47377893	FAM180B	GTEx/v8	Brain_Caudate_basal_ganglia	T	-0.337455	4.88683e-05	0.000589214
11:47377893:T:TCA	rs141558426	11	47377893	SLC39A13	GTEx/v8	Brain_Frontal_Cortex_BA9	T	-0.279943	1.33308e-07	0.000252042
11:47377893:T:TCA	rs141558426	11	47377893	FAM180B	GTEx/v8	Brain_Cortex	T	-0.366307	1.16426e-05	0.00150423
11:47377893:T:TCA	rs141558426	11	47377893	MADD	GTEx/v8	Heart_Left_Ventricle	T	-0.134984	0.000222859	2.07197e-08
11:47377893:T:TCA	rs141558426	11	47377893	SLC39A13	GTEx/v8	Artery_Tibial	T	-0.151787	1.23014e-13	1.13327e-12
11:47377893:T:TCA	rs141558426	11	47377893	FAM180B	GTEx/v8	Brain_Putamen_basal_ganglia	T	-0.39588	2.43016e-05	0.00642298
11:47377893:T:TCA	rs141558426	11	47377893	C1QTNF4	GTEx/v8	Artery_Tibial	T	0.327661	4.37732e-16	9.01542e-20
11:47377893:T:TCA	rs141558426	11	47377893	C1QTNF4	DICE	T_CD4_TH1	T	0.759329	4.25253e-06	0.049
11:47377893:T:TCA	rs141558426	11	47377893	PSMC3	GTEx/v8	Brain_Cortex	T	-0.18623	0.000137485	0.0313894
11:47377893:T:TCA	rs141558426	11	47377893	SLC39A13	GTEx/v8	Artery_Aorta	T	-0.122006	1.39402e-08	2.28454e-06
11:47377893:T:TCA	rs141558426	11	47377893	MTCH2	GTEx/v8	Brain_Cerebellum	T	-0.222393	2.50906e-07	2.90598e-05
11:47377893:T:TCA	rs141558426	11	47377893	C1QTNF4	GTEx/v8	Brain_Cerebellum	T	0.278546	5.28887e-06	9.71903e-06
11:47377893:T:TCA	rs141558426	11	47377893	C1QTNF4	GTEx/v8	Brain_Caudate_basal_ganglia	T	0.1849	0.000197287	0.000189342
11:47377893:T:TCA	rs141558426	11	47377893	FAM180B	GTEx/v8	Brain_Frontal_Cortex_BA9	T	-0.388049	8.14851e-05	5.36864e-05
11:47377893:T:TCA	rs141558426	11	47377893	C1QTNF4	GTEx/v8	Brain_Cortex	T	0.187412	0.000128147	0.0148685
11:47377893:T:TCA	rs141558426	11	47377893	SLC39A13	GTEx/v8	Brain_Cerebellum	T	-0.177439	4.62912e-06	8.66558e-07
11:47377893:T:TCA	rs141558426	11	47377893	C1QTNF4	GTEx/v8	Brain_Cerebellar_Hemisphere	T	0.378201	5.70308e-09	3.26478e-07
11:47377893:T:TCA	rs141558426	11	47377893	PSMC3	GTEx/v8	Brain_Cerebellar_Hemisphere	T	-0.167734	6.51659e-06	0.000162001
11:47377893:T:TCA	rs141558426	11	47377893	NDUFS3	GTEx/v8	Brain_Cerebellum	T	-0.221473	2.9217e-05	0.000520719
11:47377893:T:TCA	rs141558426	11	47377893	MTCH2	GTEx/v8	Brain_Amygdala	T	-0.285038	8.18873e-06	0.00659865
11:47377893:T:TCA	rs141558426	11	47377893	C1QTNF4	DICE	T_CD4_memory_TREG	T	0.922934	8.90336e-10	0.049
11:47377893:T:TCA	rs141558426	11	47377893	ACP2	DICE	T_CD8_naive_activated	T	-0.681851	1.26658e-05	0.049
11:47377893:T:TCA	rs141558426	11	47377893	C1QTNF4	GTEx/v8	Artery_Aorta	T	0.424175	1.82357e-13	4.73018e-13
11:47377893:T:TCA	rs141558426	11	47377893	PSMC3	GTEx/v8	Brain_Cerebellum	T	-0.242073	3.34052e-07	8.12548e-07
11:47377893:T:TCA	rs141558426	11	47377893	ACP2	GTEx/v8	Whole_Blood	T	-0.10506	0.000241573	1.70401e-25
11:47377893:T:TCA	rs141558426	11	47377893	C1QTNF4	DICE	T_CD4_TH2	T	0.727222	4.67451e-06	0.049
11:47377893:T:TCA	rs141558426	11	47377893	MYBPC3	GTEx/v8	Whole_Blood	T	0.208163	2.43687e-27	4.02707e-22
11:47377893:T:TCA	rs141558426	11	47377893	MTCH2	GTEx/v8	Brain_Hypothalamus	T	-0.248896	5.28707e-06	0.0013386
11:47377893:T:TCA	rs141558426	11	47377893	C1QTNF4	DICE	T_CD8_naive	T	0.701525	9.38771e-06	0.049
11:47377893:T:TCA	rs141558426	11	47377893	C1QTNF4	DICE	T_CD4_TFH	T	0.967894	5.2163e-11	0.049
11:47377893:T:TCA	rs141558426	11	47377893	NDUFS3	GTEx/v8	Brain_Cerebellar_Hemisphere	T	-0.191457	4.16795e-07	1.16622e-05
11:47377893:T:TCA	rs141558426	11	47377893	C1QTNF4	GTEx/v8	Heart_Left_Ventricle	T	0.284851	8.52892e-09	5.45752e-11
11:47377893:T:TCA	rs141558426	11	47377893	C1QTNF4	GTEx/v8	Whole_Blood	T	0.409206	2.0385e-20	1.89264e-25
11:47377893:T:TCA	rs141558426	11	47377893	C1QTNF4	DICE	T_CD4_TH1_17	T	0.640256	7.2774e-05	0.049
11:47377893:T:TCA	rs141558426	11	47377893	MTCH2	GTEx/v8	Brain_Hippocampus	T	-0.203016	2.10036e-05	0.000229357
11:47377893:T:TCA	rs141558426	11	47377893	MTCH2	GTEx/v8	Brain_Frontal_Cortex_BA9	T	-0.353281	5.00009e-08	4.95939e-06
11:47377893:T:TCA	rs141558426	11	47377893	C1QTNF4	DICE	T_CD4_TH17	T	0.697915	9.22341e-06	0.049
11:47377893:T:TCA	rs141558426	11	47377893	FAM180B	GTEx/v8	Brain_Cerebellum	T	-0.453839	1.62336e-09	4.6332e-06
11:47377893:T:TCA	rs141558426	11	47377893	C1QTNF4	GTEx/v8	Heart_Atrial_Appendage	T	0.415747	1.55717e-11	3.14579e-13
11:47377893:T:TCA	rs141558426	11	47377893	NUP160	GTEx/v8	Whole_Blood	T	-0.0601816	0.000370262	2.19571e-05
11:47377893:T:TCA	rs141558426	11	47377893	C1QTNF4	DICE	T_CD4_naive	T	0.706379	9.12697e-06	0.049
11:47377893:T:TCA	rs141558426	11	47377893	MTCH2	GTEx/v8	Brain_Anterior_cingulate_cortex_BA24	T	-0.310071	1.49282e-05	0.000776213
11:47378072:T:TGCTCA	rs78696268	11	47378072	C1QTNF4	DICE	T_CD4_TH1	T	0.724702	1.10997e-05	0.049
11:47378072:T:TGCTCA	rs78696268	11	47378072	C1QTNF4	DICE	T_CD4_memory_TREG	T	0.931977	4.21369e-10	0.049
11:47378072:T:TGCTCA	rs78696268	11	47378072	C1QTNF4	DICE	T_CD4_TFH	T	0.966055	4.28073e-11	0.049
11:47378072:T:TGCTCA	rs78696268	11	47378072	C1QTNF4	DICE	T_CD4_TH17	T	0.732152	2.46957e-06	0.049
11:47378072:T:TGCTCA	rs78696268	11	47378072	C1QTNF4	DICE	T_CD4_TH2	T	0.726165	4.24419e-06	0.049
11:47378072:T:TGCTCA	rs78696268	11	47378072	C1QTNF4	DICE	T_CD4_TH1_17	T	0.675892	2.25939e-05	0.049
11:47378072:T:TGCTCA	rs78696268	11	47378072	C1QTNF4	DICE	T_CD4_naive	T	0.702544	8.92819e-06	0.049
11:47378072:T:TGCTCA	rs78696268	11	47378072	C1QTNF4	DICE	T_CD4_naive_TREG	T	0.664136	3.08789e-05	0.049
11:47378072:T:TGCTCA	rs78696268	11	47378072	C1QTNF4	DICE	T_CD8_naive	T	0.722685	4.02675e-06	0.049
11:47378072:T:TGCTCA	rs78696268	11	47378072	C1QTNF4	DICE	Monocyte_classical	T	0.722352	1.92857e-06	0.049
11:47378434:T:TAC	rs3842252	11	47378434	C1QTNF4	DICE	T_CD4_memory_TREG	T	-0.931977	4.21369e-10	0.049
11:47378434:T:TAC	rs3842252	11	47378434	C1QTNF4	DICE	T_CD4_TH1	T	-0.724702	1.10997e-05	0.049
11:47378434:T:TAC	rs3842252	11	47378434	C1QTNF4	DICE	T_CD4_naive	T	-0.702544	8.92819e-06	0.049
11:47378434:T:TAC	rs3842252	11	47378434	C1QTNF4	DICE	T_CD4_TH17	T	-0.732152	2.46957e-06	0.049
11:47378434:T:TAC	rs3842252	11	47378434	C1QTNF4	DICE	T_CD4_naive_TREG	T	-0.664136	3.08789e-05	0.049
11:47378434:T:TAC	rs3842252	11	47378434	C1QTNF4	DICE	T_CD4_TH1_17	T	-0.675892	2.25939e-05	0.049
11:47378434:T:TAC	rs3842252	11	47378434	C1QTNF4	DICE	Monocyte_classical	T	-0.722352	1.92857e-06	0.049
11:47378434:T:TAC	rs3842252	11	47378434	C1QTNF4	DICE	T_CD4_TH2	T	-0.726165	4.24419e-06	0.049
11:47378434:T:TAC	rs3842252	11	47378434	C1QTNF4	DICE	T_CD8_naive	T	-0.722685	4.02675e-06	0.049
11:47378434:T:TAC	rs3842252	11	47378434	C1QTNF4	DICE	T_CD4_TFH	T	-0.966055	4.28073e-11	0.049
11:47378476:T:TCA	rs142198257	11	47378476	C1QTNF4	DICE	T_CD4_TH1_17	T	-0.70362	1.6834e-05	0.049
11:47378476:T:TCA	rs142198257	11	47378476	C1QTNF4	DICE	T_CD4_TH2	T	-0.73825	5.40601e-06	0.049
11:47378476:T:TCA	rs142198257	11	47378476	ACP2	DICE	T_CD8_naive_activated	T	0.682525	1.92051e-05	0.049
11:47378476:T:TCA	rs142198257	11	47378476	C1QTNF4	DICE	Monocyte_classical	T	-0.75123	1.33826e-06	0.049
11:47378476:T:TCA	rs142198257	11	47378476	C1QTNF4	DICE	T_CD8_naive	T	-0.738703	4.49048e-06	0.049
11:47378476:T:TCA	rs142198257	11	47378476	C1QTNF4	DICE	T_CD4_memory_TREG	T	-0.955403	4.53372e-10	0.049
11:47378476:T:TCA	rs142198257	11	47378476	C1QTNF4	DICE	T_CD4_naive_TREG	T	-0.657283	6.29539e-05	0.049
11:47378476:T:TCA	rs142198257	11	47378476	C1QTNF4	DICE	T_CD4_TH1	T	-0.721673	2.47964e-05	0.049
11:47378476:T:TCA	rs142198257	11	47378476	C1QTNF4	DICE	T_CD4_naive	T	-0.694497	2.0745e-05	0.049
11:47378476:T:TCA	rs142198257	11	47378476	C1QTNF4	DICE	T_CD4_TFH	T	-1.0569	6.90344e-13	0.049
11:47378476:T:TCA	rs142198257	11	47378476	C1QTNF4	DICE	T_CD4_TH17	T	-0.747461	2.85876e-06	0.049
11:47378525:T:TCA	rs145440922	11	47378525	C1QTNF4	DICE	T_CD4_memory_TREG	T	-0.922484	2.52058e-09	0.049
11:47378525:T:TCA	rs145440922	11	47378525	C1QTNF4	DICE	T_CD4_naive_TREG	T	-0.684874	2.86241e-05	0.049
11:47378525:T:TCA	rs145440922	11	47378525	C1QTNF4	DICE	Monocyte_classical	T	-0.753999	1.23049e-06	0.049
11:47378525:T:TCA	rs145440922	11	47378525	C1QTNF4	DICE	T_CD4_TH17	T	-0.733736	4.67094e-06	0.049
11:47378525:T:TCA	rs145440922	11	47378525	C1QTNF4	DICE	T_CD4_TH1_17	T	-0.719727	1.03002e-05	0.049
11:47378525:T:TCA	rs145440922	11	47378525	C1QTNF4	DICE	T_CD8_naive	T	-0.747959	3.33997e-06	0.049
11:47378525:T:TCA	rs145440922	11	47378525	C1QTNF4	DICE	T_CD4_TH1	T	-0.677073	8.80023e-05	0.049
11:47378525:T:TCA	rs145440922	11	47378525	C1QTNF4	DICE	T_CD4_TFH	T	-1.0587	6.4465e-13	0.049
11:47378525:T:TCA	rs145440922	11	47378525	C1QTNF4	DICE	T_CD4_TH2	T	-0.716464	1.11556e-05	0.049
11:47378525:T:TCA	rs145440922	11	47378525	C1QTNF4	DICE	T_CD4_naive	T	-0.660313	5.82022e-05	0.049
11:47378843:T:TC	rs11290095	11	47378843	C1QTNF4	GTEx/v8	Cells_EBV-transformed_lymphocytes	T	0.478414	4.33612e-06	9.4747e-05
11:47378843:T:TC	rs11290095	11	47378843	C1QTNF4	DICE	T_CD4_naive_TREG	T	0.674038	2.76137e-05	0.049
11:47378843:T:TC	rs11290095	11	47378843	NDUFS3	GTEx/v8	Brain_Cerebellar_Hemisphere	T	-0.191457	4.16795e-07	1.16622e-05
11:47378843:T:TC	rs11290095	11	47378843	NUP160	GTEx/v8	Whole_Blood	T	-0.0600687	0.000381866	2.19571e-05
11:47378843:T:TC	rs11290095	11	47378843	ACP2	GTEx/v8	Whole_Blood	T	-0.105553	0.000226889	1.70401e-25
11:47378843:T:TC	rs11290095	11	47378843	SLC39A13	GTEx/v8	Brain_Frontal_Cortex_BA9	T	-0.279943	1.33308e-07	0.000252042
11:47378843:T:TC	rs11290095	11	47378843	PSMC3	GTEx/v8	Artery_Aorta	T	-0.124982	2.68698e-07	3.90676e-05
11:47378843:T:TC	rs11290095	11	47378843	C1QTNF4	GTEx/v8	Artery_Tibial	T	0.326282	6.14707e-16	9.01542e-20
11:47378843:T:TC	rs11290095	11	47378843	C1QTNF4	DICE	T_CD4_TH1	T	0.758205	4.5649e-06	0.049
11:47378843:T:TC	rs11290095	11	47378843	C1QTNF4	GTEx/v8	Brain_Cerebellum	T	0.278546	5.28887e-06	9.71903e-06
11:47378843:T:TC	rs11290095	11	47378843	MTCH2	GTEx/v8	Brain_Nucleus_accumbens_basal_ganglia	T	-0.381539	4.72059e-14	1.70016e-12
11:47378843:T:TC	rs11290095	11	47378843	SLC39A13	GTEx/v8	Artery_Tibial	T	-0.151766	1.28167e-13	1.13327e-12
11:47378843:T:TC	rs11290095	11	47378843	C1QTNF4	GTEx/v8	Brain_Cerebellar_Hemisphere	T	0.378201	5.70308e-09	3.26478e-07
11:47378843:T:TC	rs11290095	11	47378843	MTCH2	GTEx/v8	Brain_Cerebellar_Hemisphere	T	-0.250898	3.40067e-08	5.23328e-08
11:47378843:T:TC	rs11290095	11	47378843	C1QTNF4	DICE	T_CD4_memory_TREG	T	0.945993	3.16221e-10	0.049
11:47378843:T:TC	rs11290095	11	47378843	MTCH2	GTEx/v8	Brain_Amygdala	T	-0.285038	8.18873e-06	0.00659865
11:47378843:T:TC	rs11290095	11	47378843	PSMC3	GTEx/v8	Artery_Tibial	T	-0.11015	1.0549e-12	2.90807e-10
11:47378843:T:TC	rs11290095	11	47378843	C1QTNF4	GTEx/v8	Artery_Aorta	T	0.424175	1.82357e-13	4.73018e-13
11:47378843:T:TC	rs11290095	11	47378843	C1QTNF4	GTEx/v8	Heart_Atrial_Appendage	T	0.415747	1.55717e-11	3.14579e-13
11:47378843:T:TC	rs11290095	11	47378843	FAM180B	GTEx/v8	Brain_Nucleus_accumbens_basal_ganglia	T	-0.440171	7.14933e-06	0.000107667
11:47378843:T:TC	rs11290095	11	47378843	FAM180B	GTEx/v8	Brain_Cortex	T	-0.366307	1.16426e-05	0.00150423
11:47378843:T:TC	rs11290095	11	47378843	C1QTNF4	GTEx/v8	Heart_Left_Ventricle	T	0.284851	8.52892e-09	5.45752e-11
11:47378843:T:TC	rs11290095	11	47378843	PSMC3	GTEx/v8	Brain_Cerebellar_Hemisphere	T	-0.167734	6.51659e-06	0.000162001
11:47378843:T:TC	rs11290095	11	47378843	C1QTNF4	GTEx/v8	Brain_Caudate_basal_ganglia	T	0.1849	0.000197287	0.000189342
11:47378843:T:TC	rs11290095	11	47378843	C1QTNF4	DICE	Monocyte_classical	T	0.722562	2.44835e-06	0.049
11:47378843:T:TC	rs11290095	11	47378843	MTCH2	GTEx/v8	Brain_Cerebellum	T	-0.222393	2.50906e-07	2.90598e-05
11:47378843:T:TC	rs11290095	11	47378843	C1QTNF4	DICE	T_CD4_TH2	T	0.749061	2.42472e-06	0.049
11:47378843:T:TC	rs11290095	11	47378843	C1QTNF4	DICE	T_CD4_naive	T	0.732635	4.06488e-06	0.049
11:47378843:T:TC	rs11290095	11	47378843	PSMC3	GTEx/v8	Brain_Cerebellum	T	-0.242073	3.34052e-07	8.12548e-07
11:47378843:T:TC	rs11290095	11	47378843	C1QTNF4	DICE	T_CD4_TH17	T	0.7437	2.08651e-06	0.049
11:47378843:T:TC	rs11290095	11	47378843	C1QTNF4	GTEx/v8	Whole_Blood	T	0.409253	2.08953e-20	1.89264e-25
11:47378843:T:TC	rs11290095	11	47378843	MTCH2	GTEx/v8	Brain_Frontal_Cortex_BA9	T	-0.353281	5.00009e-08	4.95939e-06
11:47378843:T:TC	rs11290095	11	47378843	MTCH2	GTEx/v8	Brain_Caudate_basal_ganglia	T	-0.324923	1.22666e-10	5.89665e-09
11:47378843:T:TC	rs11290095	11	47378843	MADD	GTEx/v8	Heart_Left_Ventricle	T	-0.134984	0.000222859	2.07197e-08
11:47378843:T:TC	rs11290095	11	47378843	NDUFS3	GTEx/v8	Brain_Cerebellum	T	-0.221473	2.9217e-05	0.000520719
11:47378843:T:TC	rs11290095	11	47378843	FAM180B	GTEx/v8	Brain_Frontal_Cortex_BA9	T	-0.388049	8.14851e-05	5.36864e-05
11:47378843:T:TC	rs11290095	11	47378843	C1QTNF4	DICE	T_CD4_TFH	T	0.991436	1.58659e-11	0.049
11:47378843:T:TC	rs11290095	11	47378843	C1QTNF4	DICE	T_CD4_TH1_17	T	0.671038	3.18373e-05	0.049
11:47378843:T:TC	rs11290095	11	47378843	MTCH2	GTEx/v8	Brain_Cortex	T	-0.501923	2.53805e-18	9.46114e-15
11:47378843:T:TC	rs11290095	11	47378843	FAM180B	GTEx/v8	Brain_Caudate_basal_ganglia	T	-0.337455	4.88683e-05	0.000589214
11:47378843:T:TC	rs11290095	11	47378843	FAM180B	GTEx/v8	Brain_Cerebellum	T	-0.453839	1.62336e-09	4.6332e-06
11:47378843:T:TC	rs11290095	11	47378843	MTCH2	GTEx/v8	Brain_Hippocampus	T	-0.203016	2.10036e-05	0.000229357
11:47378843:T:TC	rs11290095	11	47378843	MTCH2	GTEx/v8	Brain_Putamen_basal_ganglia	T	-0.346681	1.80254e-09	7.24776e-10
11:47378843:T:TC	rs11290095	11	47378843	MTCH2	GTEx/v8	Brain_Hypothalamus	T	-0.248896	5.28707e-06	0.0013386
11:47378843:T:TC	rs11290095	11	47378843	PSMC3	GTEx/v8	Brain_Cortex	T	-0.18623	0.000137485	0.0313894
11:47378843:T:TC	rs11290095	11	47378843	SLC39A13	GTEx/v8	Brain_Cerebellum	T	-0.177439	4.62912e-06	8.66558e-07
11:47378843:T:TC	rs11290095	11	47378843	FAM180B	GTEx/v8	Brain_Putamen_basal_ganglia	T	-0.39588	2.43016e-05	0.00642298
11:47378843:T:TC	rs11290095	11	47378843	MTCH2	GTEx/v8	Brain_Anterior_cingulate_cortex_BA24	T	-0.310071	1.49282e-05	0.000776213
11:47378843:T:TC	rs11290095	11	47378843	C1QTNF4	GTEx/v8	Brain_Cortex	T	0.187412	0.000128147	0.0148685
11:47378843:T:TC	rs11290095	11	47378843	MYBPC3	GTEx/v8	Whole_Blood	T	0.208478	2.10151e-27	4.02707e-22
11:47378843:T:TC	rs11290095	11	47378843	SLC39A13	GTEx/v8	Artery_Aorta	T	-0.122006	1.39402e-08	2.28454e-06
11:47378843:T:TC	rs11290095	11	47378843	SLC39A13	GTEx/v8	Brain_Cortex	T	-0.240767	6.84531e-07	0.000363143
11:47378843:T:TC	rs11290095	11	47378843	C1QTNF4	DICE	T_CD8_naive	T	0.732515	3.6214e-06	0.049
11:47378901:T:TCA	rs72339224	11	47378901	C1QTNF4	DICE	T_CD4_TH1	T	-0.712422	1.73499e-05	0.049
11:47378901:T:TCA	rs72339224	11	47378901	C1QTNF4	DICE	T_CD4_TH2	T	-0.705364	8.96168e-06	0.049
11:47378901:T:TCA	rs72339224	11	47378901	C1QTNF4	DICE	T_CD4_TFH	T	-0.965744	4.86372e-11	0.049
11:47378901:T:TCA	rs72339224	11	47378901	C1QTNF4	DICE	T_CD4_TH1_17	T	-0.669122	2.90041e-05	0.049
11:47378901:T:TCA	rs72339224	11	47378901	C1QTNF4	DICE	T_CD4_memory_TREG	T	-0.915703	1.10193e-09	0.049
11:47378901:T:TCA	rs72339224	11	47378901	C1QTNF4	DICE	T_CD4_naive_TREG	T	-0.656851	3.99687e-05	0.049
11:47378901:T:TCA	rs72339224	11	47378901	C1QTNF4	DICE	T_CD8_naive	T	-0.71102	6.30062e-06	0.049
11:47378901:T:TCA	rs72339224	11	47378901	C1QTNF4	DICE	Monocyte_classical	T	-0.713515	2.81193e-06	0.049
11:47378901:T:TCA	rs72339224	11	47378901	C1QTNF4	DICE	T_CD4_naive	T	-0.696429	1.14103e-05	0.049
11:47378901:T:TCA	rs72339224	11	47378901	C1QTNF4	DICE	T_CD4_TH17	T	-0.729037	2.90173e-06	0.049
11:47378911:T:TACAC	rs5791757	11	47378911	C1QTNF4	DICE	T_CD4_memory_TREG	TACAC	0.915703	1.10193e-09	0.049
11:47378911:T:TACAC	rs5791757	11	47378911	C1QTNF4	DICE	Monocyte_classical	TACAC	0.713515	2.81193e-06	0.049
11:47378911:T:TACAC	rs5791757	11	47378911	PSMC3	GTEx/v8	Artery_Tibial	TACAC	-0.111623	4.84747e-13	2.90807e-10
11:47378911:T:TACAC	rs5791757	11	47378911	SLC39A13	GTEx/v8	Artery_Tibial	TACAC	-0.153485	6.23028e-14	1.13327e-12
11:47378911:T:TACAC	rs5791757	11	47378911	C1QTNF4	GTEx/v8	Cells_EBV-transformed_lymphocytes	TACAC	0.478414	4.33612e-06	9.4747e-05
11:47378911:T:TACAC	rs5791757	11	47378911	C1QTNF4	GTEx/v8	Artery_Tibial	TACAC	0.320834	1.87296e-15	9.01542e-20
11:47378911:T:TACAC	rs5791757	11	47378911	C1QTNF4	GTEx/v8	Brain_Caudate_basal_ganglia	TACAC	0.1849	0.000197287	0.000189342
11:47378911:T:TACAC	rs5791757	11	47378911	SLC39A13	GTEx/v8	Brain_Cortex	TACAC	-0.240767	6.84531e-07	0.000363143
11:47378911:T:TACAC	rs5791757	11	47378911	C1QTNF4	GTEx/v8	Brain_Cerebellar_Hemisphere	TACAC	0.378201	5.70308e-09	3.26478e-07
11:47378911:T:TACAC	rs5791757	11	47378911	MTCH2	GTEx/v8	Brain_Amygdala	TACAC	-0.285038	8.18873e-06	0.00659865
11:47378911:T:TACAC	rs5791757	11	47378911	C1QTNF4	DICE	T_CD4_TH1	TACAC	0.712422	1.73499e-05	0.049
11:47378911:T:TACAC	rs5791757	11	47378911	C1QTNF4	DICE	T_CD8_naive	TACAC	0.71102	6.30062e-06	0.049
11:47378911:T:TACAC	rs5791757	11	47378911	MTCH2	GTEx/v8	Brain_Caudate_basal_ganglia	TACAC	-0.324923	1.22666e-10	5.89665e-09
11:47378911:T:TACAC	rs5791757	11	47378911	FAM180B	GTEx/v8	Brain_Putamen_basal_ganglia	TACAC	-0.39588	2.43016e-05	0.00642298
11:47378911:T:TACAC	rs5791757	11	47378911	ACP2	GTEx/v8	Whole_Blood	TACAC	-0.10506	0.000241573	1.70401e-25
11:47378911:T:TACAC	rs5791757	11	47378911	C1QTNF4	DICE	T_CD4_TH17	TACAC	0.729037	2.90173e-06	0.049
11:47378911:T:TACAC	rs5791757	11	47378911	SLC39A13	GTEx/v8	Brain_Frontal_Cortex_BA9	TACAC	-0.279943	1.33308e-07	0.000252042
11:47378911:T:TACAC	rs5791757	11	47378911	FAM180B	GTEx/v8	Brain_Caudate_basal_ganglia	TACAC	-0.337455	4.88683e-05	0.000589214
11:47378911:T:TACAC	rs5791757	11	47378911	PSMC3	GTEx/v8	Brain_Cerebellum	TACAC	-0.242073	3.34052e-07	8.12548e-07
11:47378911:T:TACAC	rs5791757	11	47378911	C1QTNF4	DICE	T_CD4_TH2	TACAC	0.705364	8.96168e-06	0.049
11:47378911:T:TACAC	rs5791757	11	47378911	MTCH2	GTEx/v8	Brain_Cerebellar_Hemisphere	TACAC	-0.250898	3.40067e-08	5.23328e-08
11:47378911:T:TACAC	rs5791757	11	47378911	C1QTNF4	DICE	T_CD4_TH1_17	TACAC	0.669122	2.90041e-05	0.049
11:47378911:T:TACAC	rs5791757	11	47378911	PSMC3	GTEx/v8	Artery_Aorta	TACAC	-0.124982	2.68698e-07	3.90676e-05
11:47378911:T:TACAC	rs5791757	11	47378911	MTCH2	GTEx/v8	Brain_Anterior_cingulate_cortex_BA24	TACAC	-0.310071	1.49282e-05	0.000776213
11:47378911:T:TACAC	rs5791757	11	47378911	MTCH2	GTEx/v8	Brain_Putamen_basal_ganglia	TACAC	-0.346681	1.80254e-09	7.24776e-10
11:47378911:T:TACAC	rs5791757	11	47378911	MTCH2	GTEx/v8	Brain_Hypothalamus	TACAC	-0.248896	5.28707e-06	0.0013386
11:47378911:T:TACAC	rs5791757	11	47378911	NDUFS3	GTEx/v8	Brain_Cerebellar_Hemisphere	TACAC	-0.191457	4.16795e-07	1.16622e-05
11:47378911:T:TACAC	rs5791757	11	47378911	PSMC3	GTEx/v8	Brain_Cerebellar_Hemisphere	TACAC	-0.167734	6.51659e-06	0.000162001
11:47378911:T:TACAC	rs5791757	11	47378911	FAM180B	GTEx/v8	Brain_Nucleus_accumbens_basal_ganglia	TACAC	-0.440171	7.14933e-06	0.000107667
11:47378911:T:TACAC	rs5791757	11	47378911	C1QTNF4	GTEx/v8	Artery_Aorta	TACAC	0.424175	1.82357e-13	4.73018e-13
11:47378911:T:TACAC	rs5791757	11	47378911	MTCH2	GTEx/v8	Brain_Cortex	TACAC	-0.501923	2.53805e-18	9.46114e-15
11:47378911:T:TACAC	rs5791757	11	47378911	MTCH2	GTEx/v8	Brain_Hippocampus	TACAC	-0.203016	2.10036e-05	0.000229357
[truncated: 18,297 more rows]

## Sheet: Table S7
Table S7. Mapped genes by ASSET SNPs using two gene mapping methods; positional and eQTL
Description of columns
[truncated: 162 more rows]

[truncated: 5 more sheets: Table S8, Table S9, Table S10, Table S11, Table S12]
